# Supplementary material for: Identification of cell wall synthesis inhibitors active against Mycobacterium tuberculosis by competitive activity-based protein profiling
Source: Cell Chem Biol. 2022 May 19;29(5):883–896.e5. doi: 10.1016/j.chembiol.2021.09.002 (PMC8964833; doi:10.1016/j.chembiol.2021.09.002)
Supplement: Table S2. Peptides detected in ABPP-SILAC experiments, related to Table 2 [file mmc3.xlsx]

## Sheet: AC58_F – Probe_No-Probe
uniprot	description	symbol	sequence	mass	mr.set_1	sd.set_1	mean.set_1	noqp.set_1	charge	segment
P9WMK7	hup DNA-binding protein HU homolog	hup			0.64	0.05	0.65	5	23	345
			K.AELIDVLTQK.L	1128.64	0.6	1/1/1e+04/1e+03/2e+04/7e+02	0.65	5	2	3
			-.MNKAELIDVLTQK.L	1501.82	0.64	1/1/3e+04/2e+03/1e+04/9e+02	0.65	5	2	4
			R.AVHKGDSVTITGFGVFEQR.R	2048.05	0.66	1/1/6e+03/8e+02/4e+03/4e+02	0.65	5	2	5
			R.AVHKGDSVTITGFGVFEQR.R	2048.05	0.61	1/1/1e+04/1e+03/1e+04/1e+03	0.65	5	3	5
			R.QATAAVENVVDTIVR.A	1584.85	0.72	1/1/2e+04/8e+03/2e+04/2e+03	0.65	5	2	3
			-.M(15.9949)NKAELIDVLTQK.L	149.051	0	0/0/0e+00/0e+00/0e+00/0e+00	0.65	5	2	4
			-.MNKAELIDVLTQK.L	1501.82	0	1/0/5e+03/5e+02/5e+03/2e+02	0.65	5	3	4
			R.QATAAVENVVDTIVR.A	1584.85	0	0/0/7e+03/1e+02/3e+03/7e+01	0.65	5	2	4
P9WHA5	rplB 50S ribosomal protein L2	rplB			0.65	0	0.65	1	2	3
			R.ATVGEVGNAEQANINWGK.A	1856.9	0.65	1/1/6e+03/2e+02/3e+03/7e+01	0.65	1	2	3
			R.IALLHYLDGEKR.Y	1426.79	0	0/0/5e+03/7e+01/2e+03/6e+01	0.65	1	2	5
P9WQB1	ald Alanine dehydrogenase	ald			0.65	0	0.65	1	2	4
			K.AAGAQLVGTADQVWADADLLLK.V	2226.17	0.65	1/1/2e+04/8e+02/9e+03/2e+03	0.65	1	2	4
			K.AAGAQLVGTADQVWADADLLLK.V	2226.17	0	0/0/4e+03/8e+02/0e+00/2e+01	0.65	1	2	3
			K.AAGAQLVGTADQVWADADLLLK.V	2226.17	0	0/0/5e+03/2e+02/0e+00/0e+00	0.65	1	3	3
			K.AAGAQLVGTADQVWADADLLLK.V	2226.17	0	0/0/1e+04/2e+02/0e+00/0e+00	0.65	1	3	4
			K.GLSTHEGALLSER.V	1368.7	0	0/0/3e+03/7e+02/0e+00/2e+01	0.65	1	2	4
			K.TSTYALTNATMPYVLELADHGWR.A	2610.26	0	0/0/3e+04/2e+03/0e+00/0e+00	0.65	1	3	5
			K.VKEPIAAEYGR.L	1231.66	0	0/0/4e+03/5e+01/0e+00/9e+00	0.65	1	2	4
			R.LAAQVGAYHLMR.T	1328.7	0	0/0/5e+03/4e+02/0e+00/7e+00	0.65	1	2	5
			R.VAITPAGVAELTR.R	1296.74	0	0/0/3e+05/2e+03/0e+00/0e+00	0.65	1	2	3
			R.YSSAYELEGAVK.R	1315.63	0	1/0/2e+04/1e+02/1e+04/7e+01	0.65	1	2	3
P9WN19	gltD Glutamate synthase [NADPH] small chain	gltD			0.75	0	0.75	1	2	2
			R.EVYEEFDNESLR.Q	1528.67	0.75	1/1/5e+03/3e+02/3e+03/1e+02	0.75	1	2	2
			R.AHEVTMLDGKFVKVEGSDFELEADLVLLAM(15.9949)GFVGPERAGLLTDLGVKFTER.G	3306.66	0	0/0/0e+00/0e+00/0e+00/0e+00	0.75	1	4	5
			R.LCPAPCEPACVLGINQDPVTIK.Q	2452.2	0	0/0/6e+03/7e+01/3e+03/4e+03	0.75	1	2	3
			R.VQEGDDVLDEDGQPPITAK.G	2025.96	0	1/0/5e+03/1e+02/3e+03/4e+01	0.75	1	2	2
P71538	accA2 Acetyl-/propionyl-coenzyme A carboxylase alpha cha	accA2			0.76	0.08	0.77	44	234	1345
			K.IIEEAPSPLVER.V	1351.73	0.73	1/1/5e+05/1e+04/3e+05/7e+03	0.77	44	2	3
			K.KLMAAAGVPVLEELDPDAVTTAQLPVLVK.A	2988.67	0.77	1/1/7e+04/5e+03/5e+04/3e+03	0.77	44	3	4
			K.KLMAAAGVPVLEELDPDAVTTAQLPVLVK.A	2988.67	0.77	1/1/1e+06/1e+04/1e+06/1e+04	0.77	44	3	5
			K.LMAAAGVPVLEELDPDAVTTAQLPVLVK.A	2860.57	0.78	1/1/8e+03/1e+03/5e+03/1e+03	0.77	44	2	3
			K.LMAAAGVPVLEELDPDAVTTAQLPVLVK.A	2860.57	0.73	1/1/9e+03/3e+02/1e+04/2e+02	0.77	44	2	4
			R.AKLFDAAR.L	890.497	0.75	1/1/3e+03/1e+02/2e+03/7e+01	0.77	44	2	4
			R.AQFDSLGQR.T	1020.5	0.78	1/1/6e+03/4e+03/7e+03/3e+03	0.77	44	2	3
			R.ASAGVFSSIPSGWR.N	1420.71	0.73	1/1/1e+05/1e+04/1e+05/1e+04	0.77	44	2	4
			R.EAQSAFGDPTVFCER.Y	1712.75	0.65	1/1/5e+05/1e+04/3e+05/6e+03	0.77	44	2	3
			R.EGEFYFLEMNTR.L	1534.68	0.68	1/1/4e+04/1e+03/2e+04/9e+02	0.77	44	2	4
			R.ELLVNVLR.H	954.586	0.74	1/1/1e+04/3e+03/1e+04/2e+03	0.77	44	2	3
			R.FPEPSSAVEQGSLVAPMPGNVIR.I	2382.21	0.77	1/1/4e+05/3e+04/2e+05/2e+04	0.77	44	2	3
			R.FPEPSSAVEQGSLVAPMPGNVIR.I	2382.21	0.78	1/1/1e+04/1e+03/9e+03/6e+02	0.77	44	2	4
			R.GPVHLVALSR.F	1047.62	0.76	1/1/1e+04/5e+03/6e+03/3e+03	0.77	44	2	5
			R.HGPDVYVDSAR.G	1214.57	0.74	1/1/7e+04/4e+02/5e+04/3e+02	0.77	44	2	4
			R.HPAFLDGATDTGFFDTHGMAELSTPLADTATLR.L	3477.64	0.8	1/1/1e+05/3e+04/1e+05/1e+04	0.77	44	3	5
			R.HPAFLDGATDTGFFDTHGMAELSTPLADTATLR.L	3477.64	0.92	1/1/1e+05/1e+04/7e+04/9e+03	0.77	44	4	5
			R.LDSGIVDGSTVSIHYDPMLAK.V	2218.1	0.75	1/1/4e+04/5e+03/2e+04/3e+03	0.77	44	2	4
			R.LDSGIVDGSTVSIHYDPMLAK.V	2218.1	0.76	1/1/3e+04/6e+03/1e+04/3e+03	0.77	44	3	4
			R.LDTEPPPAQGYSIEAR.L	1742.85	0.7	1/1/3e+04/1e+04/2e+04/4e+03	0.77	44	2	3
			R.LGLGTVAVYTDPDAAAPHVAEADAR.V	2480.24	0.94	1/1/5e+04/2e+03/3e+04/2e+03	0.77	44	2	3
			R.LGLGTVAVYTDPDAAAPHVAEADAR.V	2480.24	0.74	1/1/1e+04/2e+03/8e+03/1e+03	0.77	44	2	4
			R.LGLGTVAVYTDPDAAAPHVAEADAR.V	2480.24	1.02	1/1/0e+00/4e+03/2e+04/4e+03	0.77	44	3	3
			R.LGLGTVAVYTDPDAAAPHVAEADAR.V	2480.24	0.81	1/1/3e+04/4e+03/1e+04/3e+03	0.77	44	3	4
			R.LQVEHPVTEETTGLDLVELQLMIADCGR.L	3166.57	0.67	1/1/7e+04/6e+03/5e+04/9e+03	0.77	44	3	5
			R.LSAIAAALADAEHNR.A	1521.79	0.77	1/1/6e+04/5e+03/4e+04/4e+03	0.77	44	2	4
			R.LSAIAAALADAEHNR.A	1521.79	0.82	1/1/2e+04/2e+03/1e+04/2e+03	0.77	44	3	4
			R.LYAEDPAHGWQPQAGVMHTIEVPGVR.A	2858.4	0.78	1/1/2e+05/2e+04/9e+04/1e+04	0.77	44	3	4
			R.LYAEDPAHGWQPQAGVMHTIEVPGVR.A	2858.4	0.75	1/1/3e+04/8e+02/2e+04/4e+02	0.77	44	3	5
			R.LYAEDPAHGWQPQAGVMHTIEVPGVR.A	2858.4	0.74	1/1/3e+04/6e+03/2e+04/3e+03	0.77	44	4	4
			R.NLASGYQVK.T	978.513	0.71	1/1/2e+04/2e+03/9e+03/1e+03	0.77	44	2	3
			R.QAALVLADALVR.A	1238.73	0.71	1/1/8e+03/7e+03/1e+04/4e+03	0.77	44	2	3
			R.REAQSAFGDPTVFCER.Y	1868.85	0.72	1/1/9e+03/1e+03/7e+03/3e+02	0.77	44	2	4
			R.RLGLGTVAVYTDPDAAAPHVAEADAR.V	2636.34	0.77	1/1/2e+04/9e+02/7e+03/5e+02	0.77	44	2	4
			R.RLGLGTVAVYTDPDAAAPHVAEADAR.V	2636.34	0.83	1/1/1e+05/6e+03/5e+04/3e+03	0.77	44	3	4
			R.RQAALVLADALVR.A	1394.84	0.79	1/1/9e+03/9e+02/8e+03/6e+02	0.77	44	2	5
			R.TGLALPGDPVVQLVSADVDQVVLAQDGVAHGFTVAR.H	3615.92	0.84	1/1/9e+04/1e+04/5e+04/7e+03	0.77	44	3	4
			R.TGLALPGDPVVQLVSADVDQVVLAQDGVAHGFTVAR.H	3615.92	0.84	1/1/9e+04/3e+04/3e+04/2e+04	0.77	44	3	5
			R.TGLALPGDPVVQLVSADVDQVVLAQDGVAHGFTVAR.H	3615.92	0.88	1/1/1e+04/3e+03/2e+04/2e+03	0.77	44	4	5
			R.VEAPQNGPAEGDSP.-	1366.6	0.75	1/1/1e+04/2e+03/7e+03/1e+03	0.77	44	2	1
			R.VVHELSALPAEVEAAR.R	1689.9	0.68	1/1/2e+04/3e+03/8e+03/2e+03	0.77	44	2	4
			R.VVHELSALPAEVEAAR.R	1689.9	0.66	1/1/3e+03/9e+02/0e+00/2e+03	0.77	44	3	4
			R.VVHELSALPAEVEAARR.E	1847.01	0.88	1/1/9e+03/9e+03/4e+03/6e+03	0.77	44	2	4
			R.VVHELSALPAEVEAARR.E	1847.01	0.9	1/1/6e+03/5e+03/1e+04/3e+03	0.77	44	3	4
			K.KLM(15.9949)AAAGVPVLEELDPDAVTTAQLPVLVK.A	390.23	0	0/0/0e+00/0e+00/0e+00/0e+00	0.77	44	3	4
			K.KLM(15.9949)AAAGVPVLEELDPDAVTTAQLPVLVK.A	390.23	0	0/0/0e+00/0e+00/0e+00/0e+00	0.77	44	3	5
			K.TYRDDADTEHRVEYR.F	1925.87	0	1/0/6e+03/1e+02/3e+03/1e+03	0.77	44	2	4
			R.ASAGVFSSIPSGWR.N	1420.71	0	1/0/7e+03/4e+02/5e+03/2e+02	0.77	44	2	5
			R.EGEFYFLEMNTR.L	1534.68	0	0/0/2e+04/6e+02/2e+04/4e+02	0.77	44	2	3
			R.GPVHLVALSRFPEPSSAVEQGSLVAPMPGNVIR.I	3412.82	0	0/0/1e+04/2e+02/6e+03/8e+01	0.77	44	3	5
			R.HPAFLDGATDTGFFDTHGMAELSTPLADTATLR.L	3477.64	0	1/0/6e+03/5e+02/3e+03/4e+02	0.77	44	3	4
			R.LDSGIVDGSTVSIHYDPMLAK.V	2218.1	0	1/0/6e+03/9e+02/0e+00/9e+02	0.77	44	2	3
			R.LDSGIVDGSTVSIHYDPMLAK.V	2218.1	0	0/0/3e+03/6e+01/4e+03/1e+02	0.77	44	2	5
			R.LYAEDPAHGWQPQAGVM(15.9949)HTIEVPGVR.A	1869.85	0	0/0/0e+00/0e+00/0e+00/0e+00	0.77	44	3	4
			R.LYAEDPAHGWQPQAGVMHTIEVPGVR.A	2858.4	0	1/0/9e+03/6e+02/9e+03/3e+02	0.77	44	2	4
			R.REAQSAFGDPTVFCER.Y	1868.85	0	0/0/3e+03/7e+01/5e+03/5e+01	0.77	44	3	4
			R.RQAALVLADALVR.A	1394.84	0	0/0/7e+03/2e+02/6e+03/1e+02	0.77	44	3	5
			R.TGLALPGDPVVQLVSADVDQVVLAQDGVAHGFTVAR.H	3615.92	0	0/0/7e+03/9e+02/6e+03/4e+02	0.77	44	4	4
P9WMJ9	dnaK Chaperone protein DnaK	dnaK			0.81	0.07	0.84	3	23	23
			R.ATSGDNHLGGDDWDQR.V	1742.72	0.78	1/1/9e+02/7e+01/9e+02/5e+01	0.84	3	2	3
			R.SETFTTADDNQPSVQIQVYQGER.E	2613.2	0.81	1/1/4e+03/1e+02/5e+03/7e+01	0.84	3	2	2
			R.SETFTTADDNQPSVQIQVYQGER.E	2613.2	0.92	1/1/3e+03/1e+02/1e+03/5e+02	0.84	3	3	2
			K.AALGGSDISAIK.S	1101.6	0	0/0/1e+04/1e+02/1e+04/2e+02	0.84	3	2	3
			R.NGEVLVGQPAK.N	1110.6	0	0/0/4e+03/9e+01/2e+03/4e+01	0.84	3	2	3
			R.NQAETLVYQTEK.F	1422.7	0	0/0/9e+03/5e+02/1e+04/2e+02	0.84	3	2	3
P9WGY7	rpoC DNA-directed RNA polymerase subunit beta	rpoC			0.82	0.04	0.82	2	2	24
			K.ITIVPDDGGEEVVYDK.I	1747.85	0.79	1/1/2e+03/2e+02/3e+03/2e+02	0.82	2	2	2
			R.TFHQGGVGEDITGGLPR.V	1739.86	0.84	1/1/6e+03/9e+01/4e+03/8e+01	0.82	2	2	4
			R.LGIQAFEPMLVEGK.A	1530.81	0	0/0/7e+03/3e+02/8e+03/3e+02	0.82	2	2	3
			R.SVLTCATSTGVCATCYGR.S	1962.86	0	1/0/5e+04/1e+04/1e+04/3e+02	0.82	2	2	3
			R.TLGTDAVDEAGNVIVER.G	1757.88	0	0/0/9e+03/2e+02/8e+03/2e+02	0.82	2	2	2
			R.VLSDGDHVEVGQQLMEGSADPHEVLR.V	2817.34	0	1/0/9e+03/1e+02/3e+03/7e+01	0.82	2	3	4
			R.VMFNELLPLGYPFVNK.Q	1880.99	0	0/0/8e+03/3e+02/0e+00/1e+02	0.82	2	2	4
P9WHF9	cysA1 Putative thiosulfate sulfurtransferase	cysA1			0.82	0	0.82	1	2	2
			R.DFVDAQQFSK.L	1183.55	0.82	1/1/5e+03/2e+02/4e+03/1e+02	0.82	1	2	2
			K.LYADAGLDNSKETIAYCR.I	2059.97	0	1/0/5e+03/7e+02/6e+03/2e+02	0.82	1	2	3
			R.SSHTWFVLR.E	1131.58	0	0/0/4e+03/1e+02/5e+03/1e+02	0.82	1	2	5
P9WFC9	Rv1636 Universal stress protein Rv1636	Rv1636			0.86	0.13	0.86	2	24	45
			K.LIIASAYLPQHEDAR.A	1695.89	0.77	1/1/9e+03/5e+02/1e+04/9e+02	0.86	2	2	4
			K.NVEERPIVGAPVDALVNLADEEKADLLVVGNVGLSTIAGR.L	4114.22	0.95	1/1/2e+04/9e+02/1e+04/5e+02	0.86	2	4	5
			K.NVEERPIVGAPVDALVNLADEEKADLLVVGNVGLSTIAGR.L	4114.22	0	0/0/9e+03/3e+02/0e+00/2e+02	0.86	2	3	5
			K.VDVLIVHTT.-	995.565	0	0/0/9e+03/9e+01/7e+03/8e+01	0.86	2	2	3
O53554	ilvX Putative acetolactate synthase large subunit IlvX	ilvX			0.88	0.11	0.88	2	2	35
			R.VPMVVVVGDHATYHK.K	1650.86	0.96	1/1/4e+03/9e+01/3e+03/9e+01	0.88	2	2	5
			R.WLCETFPTCLER.G	1610.72	0.81	1/1/7e+03/2e+02/7e+03/6e+02	0.88	2	2	3
			R.SGSQIATLILPADVCWSDGAHAAAGVPAQAAAAPVDVGPVAGVLR.S	4308.22	0	1/0/3e+03/1e+02/5e+03/1e+02	0.88	2	3	4
P9WKJ7	ilvC Ketol-acid reductoisomerase	ilvC			0.88	0	0.88	1	2	2
			K.VEEQGLDVDTPAEVAK.W	1698.83	0.88	1/1/2e+03/4e+02/2e+03/3e+02	0.88	1	2	2
			K.GVPCLVAVEQDPR.G	1438.72	0	0/0/1e+04/1e+03/9e+03/7e+02	0.88	1	2	3
			R.DLMSWVDRPITETA.-	1632.78	0	0/0/1e+04/3e+02/0e+00/2e+02	0.88	1	2	3
O05842	Rv3224 Citronellol/citronellal dehydrogenase	Rv3224			0.9	0.03	0.9	2	23	45
			K.LPGTVFTAAK.E	1003.57	0.88	1/1/2e+04/2e+02/2e+04/1e+02	0.9	2	2	4
			R.SRKPEVYADAAYVIVNKPATEYTGK.T	2770.44	0.92	1/1/3e+03/4e+02/2e+03/3e+02	0.9	2	3	5
			R.FDLMNGIQVR.G	1191.61	0	0/0/5e+03/4e+01/4e+03/5e+01	0.9	2	2	3
			R.TMVATAAVQNLLGGDEAMAR.S	2019	0	1/0/1e+04/2e+03/7e+03/6e+02	0.9	2	2	3
P96890	accA3 Acetyl-/propionyl-coenzyme A carboxylase AccA3	accA3			0.9	1.75	1.08	119	234	2345
			A.GLPSVAVYAEPDAESPHVR.L	1993.99	0.93	1/1/5e+03/3e+02/5e+03/5e+02	1.08	119	2	4
			D.PAFIGDANGFSVHTR.W	1587.78	0.83	1/1/5e+04/1e+04/3e+04/1e+04	1.08	119	2	4
			D.PAFIGDANGFSVHTR.W	1587.78	0.85	1/1/1e+04/3e+03/1e+04/3e+03	1.08	119	3	4
			D.PVKGADEVVAFAEEYGLPIAIK.A	2316.24	0.83	1/1/1e+05/1e+03/7e+04/8e+02	1.08	119	2	5
			D.PVKGADEVVAFAEEYGLPIAIK.A	2316.24	0.91	1/1/1e+04/6e+02/7e+03/5e+02	1.08	119	3	4
			D.PVKGADEVVAFAEEYGLPIAIK.A	2316.24	0.89	1/1/8e+04/5e+03/6e+04/4e+03	1.08	119	3	5
			G.RRVEVSLPADLALSNGGGCDPVGVIR.R	2707.43	1.2	1/1/3e+04/1e+03/1e+04/1e+04	1.08	119	3	5
			K.DGTITGLAVEAGAAITQGTVLAEIK.-	2399.3	1.27	1/1/1e+04/2e+03/9e+03/2e+03	1.08	119	2	3
			K.DGTITGLAVEAGAAITQGTVLAEIK.-	2399.3	0.94	1/1/2e+04/2e+04/1e+04/2e+04	1.08	119	2	5
			K.DGTITGLAVEAGAAITQGTVLAEIK.-	2399.3	0.91	1/1/2e+04/9e+03/6e+04/1e+04	1.08	119	3	5
			K.EAHYHGAGTVEYLVGQDGLISFLEVNTR.L	3075.51	0.94	1/1/5e+04/2e+03/5e+04/1e+03	1.08	119	2	5
			K.EAHYHGAGTVEYLVGQDGLISFLEVNTR.L	3075.51	0.91	1/1/2e+06/7e+04/2e+06/6e+04	1.08	119	3	5
			K.EAHYHGAGTVEYLVGQDGLISFLEVNTR.L	3075.51	0.91	1/1/2e+05/3e+04/1e+05/2e+04	1.08	119	4	5
			K.FHPPSGPGVR.V	1049.54	0.87	1/1/2e+06/2e+05/2e+06/1e+05	1.08	119	2	5
			K.GADEVVAFAEEYGLPIAIK.A	1992.03	0.84	1/1/2e+05/3e+04/1e+05/2e+04	1.08	119	2	3
			K.GADEVVAFAEEYGLPIAIK.A	1992.03	0.89	1/1/4e+04/4e+04/6e+04/3e+04	1.08	119	2	4
			K.GADEVVAFAEEYGLPIAIK.A	1992.03	0.93	1/1/6e+04/1e+04/4e+04/9e+03	1.08	119	3	3
			K.GADEVVAFAEEYGLPIAIK.A	1992.03	0.91	1/1/3e+04/2e+04/2e+04/1e+04	1.08	119	3	4
			K.LDITEDPTPR.G	1155.58	0.82	1/1/3e+06/1e+05/2e+06/1e+05	1.08	119	2	3
			K.LIVHGADR.A	879.493	0.9	1/1/1e+06/6e+04/1e+06/5e+04	1.08	119	2	4
			K.LIVHGADRAEALAR.A	1490.83	0.94	1/1/3e+04/4e+03/2e+04/3e+03	1.08	119	2	5
			K.LVEEAPAPFLTDFQR.K	1731.88	0.79	1/1/1e+07/2e+06/9e+06/1e+06	1.08	119	2	3
			K.LVEEAPAPFLTDFQR.K	1731.88	0.83	1/1/3e+05/3e+04/2e+05/2e+04	1.08	119	3	3
			K.LVEEAPAPFLTDFQRK.E	1860.98	0.98	1/1/2e+05/6e+04/1e+05/4e+04	1.08	119	2	4
			K.LVEEAPAPFLTDFQRK.E	1860.98	1.03	1/1/2e+04/3e+04/1e+04/2e+04	1.08	119	3	4
			K.RGAHTGAAASGDAVTAPMQGTVVK.F	2253.14	0.86	1/1/9e+04/8e+02/5e+04/5e+02	1.08	119	2	5
			K.SGANAIHPGYGFLAENADFAQAVIDAGLIWIGPSPQSIR.D	4025.03	0.99	2/2/2e+04/6e+03/8e+03/4e+03	1.08	119	3	5
			K.VLVANRGEIAVR.V	1295.77	0.9	1/1/2e+04/1e+04/3e+04/1e+04	1.08	119	2	4
			K.VLVANRGEIAVR.V	1295.77	1.1	1/1/5e+04/4e+02/4e+04/3e+02	1.08	119	3	4
			K.VVVEIDGR.R	885.492	0.84	1/1/2e+05/2e+04/2e+05/2e+04	1.08	119	2	3
			P.RHVEAQVIADQHGNVVVAGTR.D	2256.19	1.58	1/1/1e+04/6e+02/9e+03/8e+02	1.08	119	3	5
			Q.KLVEEAPAPFLTDFQR.K	1860.98	0.86	1/1/7e+05/6e+04/6e+05/4e+04	1.08	119	2	4
			Q.KLVEEAPAPFLTDFQR.K	1860.98	0.93	1/1/3e+05/3e+04/2e+05/2e+04	1.08	119	3	4
			R.ALNEFGVEGLATVIPFHR.A	1970.05	0.96	1/1/5e+05/4e+04/3e+05/3e+04	1.08	119	2	4
			R.ALNEFGVEGLATVIPFHR.A	1970.05	0.93	1/1/7e+05/6e+05/1e+06/4e+05	1.08	119	2	5
			R.ALNEFGVEGLATVIPFHR.A	1970.05	0.99	1/1/3e+05/2e+04/2e+05/2e+04	1.08	119	3	4
			R.ALNEFGVEGLATVIPFHR.A	1970.05	0.94	1/1/4e+06/4e+05/2e+06/3e+05	1.08	119	3	5
			R.AQAPLVPGTPDPVK.G	1388.77	0.82	1/1/1e+04/6e+04/4e+04/4e+04	1.08	119	2	3
			R.AQAPLVPGTPDPVKGADEVVAFAEEYGLPIAIK.A	3362.78	0.75	1/1/8e+03/2e+04/1e+04/1e+04	1.08	119	2	4
			R.AQAPLVPGTPDPVKGADEVVAFAEEYGLPIAIK.A	3362.78	0.71	1/1/2e+04/2e+05/3e+04/1e+05	1.08	119	2	5
			R.AQAPLVPGTPDPVKGADEVVAFAEEYGLPIAIK.A	3362.78	0.83	1/1/3e+05/7e+05/2e+05/5e+05	1.08	119	3	4
			R.AQAPLVPGTPDPVKGADEVVAFAEEYGLPIAIK.A	3362.78	0.78	1/1/2e+07/2e+06/1e+07/2e+06	1.08	119	3	5
			R.AQAPLVPGTPDPVKGADEVVAFAEEYGLPIAIK.A	3362.78	0.86	1/1/4e+04/3e+04/3e+04/2e+04	1.08	119	4	4
			R.AQAPLVPGTPDPVKGADEVVAFAEEYGLPIAIK.A	3362.78	0.82	1/1/7e+05/2e+05/3e+05/1e+05	1.08	119	4	5
			R.AVVSDPAFIGDANGFSVH.T	1801.86	0.97	1/1/6e+05/1e+04/5e+05/1e+04	1.08	119	2	3
			R.AVVSDPAFIGDANGFSVHTR.W	2060.02	0.92	1/1/2e+06/9e+05/1e+06/6e+05	1.08	119	2	4
			R.AVVSDPAFIGDANGFSVHTR.W	2060.02	0.95	1/1/3e+05/2e+03/2e+05/2e+03	1.08	119	2	5
			R.AVVSDPAFIGDANGFSVHTR.W	2060.02	1.22	1/1/6e+04/2e+04/4e+04/2e+04	1.08	119	3	3
			R.AVVSDPAFIGDANGFSVHTR.W	2060.02	0.94	1/1/3e+06/5e+05/2e+06/3e+05	1.08	119	3	4
			R.DAGLPSVAVYAEPDAESPH.V	1924.89	0.87	1/1/3e+03/4e+02/4e+03/3e+02	1.08	119	2	2
			R.DAGLPSVAVYAEPDAESPHVR.L	2180.06	0.91	1/1/1e+07/7e+05/6e+06/5e+05	1.08	119	2	3
			R.DAGLPSVAVYAEPDAESPHVR.L	2180.06	0.94	1/1/2e+06/8e+04/1e+06/6e+04	1.08	119	2	4
			R.DAGLPSVAVYAEPDAESPHVR.L	2180.06	0.79	1/1/1e+03/1e+02/1e+03/2e+02	1.08	119	2	5
			R.DAGLPSVAVYAEPDAESPHVR.L	2180.06	0.94	1/1/3e+06/3e+05/1e+06/2e+05	1.08	119	3	3
			R.DAGLPSVAVYAEPDAESPHVR.L	2180.06	0.95	1/1/4e+03/3e+04/0e+00/2e+04	1.08	119	3	4
			R.DLGDKVTAR.H	973.519	0.9	1/1/2e+04/2e+04/2e+04/2e+04	1.08	119	2	3
			R.EATAAFGR.G	821.403	0.88	1/1/4e+03/1e+04/5e+03/9e+03	1.08	119	2	3
			R.EATAAFGRGECYVER.Y	1714.77	0.84	1/1/2e+04/1e+03/3e+04/8e+02	1.08	119	2	3
			R.EATAAFGRGECYVER.Y	1714.77	0.88	1/1/7e+04/1e+02/5e+04/5e+02	1.08	119	2	4
			R.GAHTGAAASGDAVTAPMQGTVVK.F	2097.04	0.86	1/1/1e+06/3e+05/6e+05/2e+05	1.08	119	2	4
			R.GAHTGAAASGDAVTAPMQGTVVK.F	2097.04	0.88	1/1/3e+06/1e+05/2e+06/8e+04	1.08	119	3	4
			R.GECYVER.Y	911.381	0.89	1/1/3e+05/2e+03/2e+05/1e+03	1.08	119	2	3
			R.GHAIEFR.I	828.424	0.78	1/1/1e+04/2e+03/4e+03/2e+03	1.08	119	2	4
			R.GHAIEFR.I	828.424	0.93	1/1/2e+05/9e+03/1e+05/8e+03	1.08	119	2	5
			R.HVEAQVIADQHGNVVVAGTR.D	2100.09	1.03	1/1/1e+06/6e+04/7e+05/5e+04	1.08	119	2	4
			R.HVEAQVIADQHGNVVVAGTR.D	2100.09	1.06	1/1/3e+05/7e+04/2e+05/5e+04	1.08	119	3	4
			R.HVEAQVIADQHGNVVVAGTR.D	2100.09	1.02	1/1/2e+07/8e+04/1e+07/6e+04	1.08	119	3	5
			R.HVEAQVIADQHGNVVVAGTR.D	2100.09	1.04	1/1/6e+05/1e+04/4e+05/9e+03	1.08	119	4	5
			R.IANGEKLDITEDPTPR.G	1767.9	0.85	1/1/1e+07/2e+05/8e+06/2e+05	1.08	119	2	3
			R.IANGEKLDITEDPTPR.G	1767.9	1.01	1/1/1e+04/4e+02/2e+04/4e+02	1.08	119	2	4
			R.IANGEKLDITEDPTPR.G	1767.9	0.85	1/1/9e+05/2e+04/7e+05/2e+04	1.08	119	3	3
			R.INGEDAGR.N	830.388	0.95	1/1/3e+04/6e+02/2e+04/5e+02	1.08	119	2	3
			R.INGEDAGRNFLPAPGPVTK.F	1953.01	1.14	1/1/1e+04/2e+03/7e+03/2e+03	1.08	119	2	4
			R.INGEDAGRNFLPAPGPVTK.F	1953.01	0.97	1/1/1e+04/6e+02/1e+04/5e+02	1.08	119	3	4
			R.KEIHDSAKR.I	1082.58	0.94	1/1/2e+03/2e+02/1e+03/2e+02	1.08	119	2	5
			R.KRGAHTGAAASGDAVTAPMQGTVVK.F	2381.23	0.87	1/1/4e+04/2e+04/2e+04/1e+04	1.08	119	2	5
			R.KRGAHTGAAASGDAVTAPMQGTVVK.F	2381.23	0.95	1/1/1e+06/1e+05/6e+05/9e+04	1.08	119	3	5
			R.LADEAFALGGQTSAESYLDFAK.I	2304.1	0.86	1/1/1e+05/1e+05/9e+04/8e+04	1.08	119	2	3
			R.LADEAFALGGQTSAESYLDFAK.I	2304.1	0.88	1/1/8e+05/2e+04/7e+05/2e+04	1.08	119	2	5
			R.LADEAFALGGQTSAESYLDFAK.I	2304.1	0.88	1/1/8e+03/3e+03/7e+03/2e+03	1.08	119	3	5
			R.LQVEHPVTEETAGIDLVLQQFR.I	2522.32	0.91	1/1/1e+06/1e+05/8e+05/8e+04	1.08	119	2	4
			R.LQVEHPVTEETAGIDLVLQQFR.I	2522.32	0.9	1/1/5e+06/7e+05/4e+06/5e+05	1.08	119	2	5
			R.LQVEHPVTEETAGIDLVLQQFR.I	2522.32	0.94	1/1/3e+06/2e+05/2e+06/2e+05	1.08	119	3	4
			R.LQVEHPVTEETAGIDLVLQQFR.I	2522.32	0.94	1/1/1e+07/1e+06/8e+06/1e+06	1.08	119	3	5
			R.NFLPAPGPVTK.F	1139.63	0.79	1/1/3e+06/6e+05/2e+06/4e+05	1.08	119	2	4
			R.QKVVVEIDGR.R	1141.65	0.88	1/1/8e+04/6e+04/6e+04/3e+04	1.08	119	2	4
			R.QKVVVEIDGRR.V	1297.75	0.93	1/1/9e+04/2e+03/7e+04/2e+03	1.08	119	2	5
			R.RALNEFGVEGLATVIPFHR.A	2126.15	0.95	1/1/3e+05/6e+04/2e+05/4e+04	1.08	119	2	5
			R.RALNEFGVEGLATVIPFHR.A	2126.15	0.98	1/1/2e+06/2e+05/1e+06/1e+05	1.08	119	3	5
			R.RVEVSLPADLALSNGG.G	1596.85	0.75	1/1/8e+03/3e+02/1e+04/3e+02	1.08	119	2	4
			R.RVEVSLPADLALSNGGG.C	1653.87	0.87	1/1/8e+03/2e+02/9e+03/2e+02	1.08	119	2	4
			R.RVEVSLPADLALSNGGGCD.P	1928.93	0.92	1/1/1e+05/8e+03/9e+04/2e+03	1.08	119	2	3
			R.RVEVSLPADLALSNGGGCD.P	1928.93	0.82	1/1/5e+03/2e+03/1e+04/2e+03	1.08	119	2	4
			R.RVEVSLPADLALSNGGGCDPVGVIR.R	2551.33	0.9	1/1/3e+06/5e+05/2e+06/3e+05	1.08	119	2	4
			R.RVEVSLPADLALSNGGGCDPVGVIR.R	2551.33	0.95	1/1/7e+05/2e+03/6e+05/1e+03	1.08	119	2	5
			R.RVEVSLPADLALSNGGGCDPVGVIR.R	2551.33	1.28	1/1/4e+04/3e+04/3e+04/3e+04	1.08	119	3	3
			R.RVEVSLPADLALSNGGGCDPVGVIR.R	2551.33	1.19	2/2/5e+06/2e+06/5e+06/1e+06	1.08	119	3	4
			R.RVEVSLPADLALSNGGGCDPVGVIR.R	2551.33	0.95	1/1/8e+04/6e+03/8e+04/5e+03	1.08	119	3	5
			R.TIDEIPELYESAVR.E	1633.82	0.79	1/1/2e+07/1e+06/1e+07/9e+05	1.08	119	2	3
			R.TIDEIPELYESAVR.E	1633.82	0.79	1/1/2e+04/3e+03/1e+04/3e+03	1.08	119	2	4
			R.TIDEIPELYESAVR.E	1633.82	0.77	1/1/8e+04/7e+03/5e+04/6e+03	1.08	119	3	3
			R.VDSGVETGSVIGGQFDSMLAK.L	2097.01	0.9	1/1/6e+05/4e+05/3e+05/3e+05	1.08	119	2	3
			R.VDSGVETGSVIGGQFDSMLAK.L	2097.01	0.85	1/1/3e+06/2e+05/3e+06/1e+05	1.08	119	2	4
			R.VDSGVETGSVIGGQFDSMLAK.L	2097.01	1.03	1/1/1e+04/7e+03/2e+04/3e+03	1.08	119	2	5
			R.VDSGVETGSVIGGQFDSMLAK.L	2097.01	0.85	1/1/6e+04/1e+04/3e+04/7e+03	1.08	119	3	2
			R.VDSGVETGSVIGGQFDSMLAK.L	2097.01	0.81	1/1/4e+04/1e+04/2e+04/6e+03	1.08	119	3	3
			R.VDSGVETGSVIGGQFDSMLAK.L	2097.01	0.86	1/1/3e+04/4e+03/4e+04/4e+03	1.08	119	3	4
			R.VEVSLPADLALSNGGGCDPVGVIR.R	2395.22	0.86	1/1/4e+06/3e+05/2e+06/2e+05	1.08	119	2	3
			R.VEVSLPADLALSNGGGCDPVGVIR.R	2395.22	1.39	1/1/6e+04/1e+04/1e+05/1e+04	1.08	119	2	4
			R.VEVSLPADLALSNGGGCDPVGVIR.R	2395.22	0.91	1/1/3e+05/6e+04/1e+05/4e+04	1.08	119	3	3
			R.VEVSLPADLALSNGGGCDPVGVIRR.K	2551.33	1	1/1/6e+04/3e+04/4e+04/3e+04	1.08	119	3	3
			R.WIETEWNNTIEPFTDGEPLDEDARPR.Q	3130.43	0.85	1/1/7e+04/1e+04/5e+04/8e+03	1.08	119	2	3
			R.WIETEWNNTIEPFTDGEPLDEDARPR.Q	3130.43	0.83	1/1/3e+05/3e+05/2e+05/2e+05	1.08	119	2	4
			R.WIETEWNNTIEPFTDGEPLDEDARPR.Q	3130.43	0.78	1/1/5e+04/2e+03/5e+04/1e+03	1.08	119	2	5
			R.WIETEWNNTIEPFTDGEPLDEDARPR.Q	3130.43	0.89	1/1/4e+05/2e+05/3e+05/2e+05	1.08	119	3	3
			R.WIETEWNNTIEPFTDGEPLDEDARPR.Q	3130.43	0.86	1/1/9e+05/4e+06/8e+05/3e+06	1.08	119	3	4
			R.WIETEWNNTIEPFTDGEPLDEDARPR.Q	3130.43	0.86	1/1/5e+05/5e+04/5e+05/3e+04	1.08	119	3	5
			R.WIETEWNNTIEPFTDGEPLDEDARPR.Q	3130.43	0.87	1/1/3e+05/6e+04/2e+05/4e+04	1.08	119	4	4
			R.YLDKPR.H	790.434	20	0/0/0e+00/0e+00/3e+04/9e+03	1.08	119	2	4
			A.PLVPGTPDPVKGADEVVAFAEEYGLPIAIK.A	3092.65	0	1/0/2e+04/2e+02/1e+04/2e+02	1.08	119	3	5
			D.AGLPSVAVYAEPDAESPHVR.L	2065.03	0	1/0/1e+04/1e+03/5e+03/9e+02	1.08	119	2	4
			K.DGTITGLAVEAGAAITQGTVLAEIK.-	2399.3	0	0/0/3e+04/1e+04/2e+04/1e+04	1.08	119	2	4
			K.DGTITGLAVEAGAAITQGTVLAEIK.-	2399.3	0	0/0/2e+04/4e+03/1e+04/6e+03	1.08	119	3	4
			K.VLVANRGEIAVR.V	1295.77	0	1/0/7e+05/5e+03/5e+05/2e+03	1.08	119	2	5
			R.AVVSDPAFIGDANGFSVHTR.W	2060.02	0	1/0/4e+04/3e+04/9e+04/4e+04	1.08	119	2	3
			R.GAHTGAAASGDAVTAPM(15.9949)QGTVVK.F	1483.67	0	0/0/0e+00/0e+00/0e+00/2e+00	1.08	119	2	4
			R.GAHTGAAASGDAVTAPM(15.9949)QGTVVK.F	1483.67	0	0/0/0e+00/0e+00/0e+00/0e+00	1.08	119	3	5
			R.HVEAQVIADQHGNVVVAGTR.D	2100.09	0	0/0/5e+04/4e+04/3e+04/3e+04	1.08	119	2	5
			R.HVEAQVIADQHGNVVVAGTR.D	2100.09	0	2/1/9e+03/5e+03/5e+03/3e+03	1.08	119	4	4
			R.KRGAHTGAAASGDAVTAPM(15.9949)QGTVVK.F	1767.87	0	0/0/0e+00/0e+00/0e+00/0e+00	1.08	119	3	5
			R.KRGAHTGAAASGDAVTAPMQGTVVK.F	2381.23	0	0/0/4e+03/1e+03/3e+03/6e+02	1.08	119	4	5
			R.LADEAFALGGQTSAESYLDFAK.I	2304.1	0	0/0/2e+05/2e+05/1e+05/1e+05	1.08	119	2	4
			R.LADEAFALGGQTSAESYLDFAK.I	2304.1	0	0/0/1e+04/1e+04/1e+04/8e+03	1.08	119	3	3
			R.LADEAFALGGQTSAESYLDFAK.I	2304.1	0	0/0/1e+05/5e+04/6e+04/1e+04	1.08	119	3	4
			R.LQVEHPVTEETAGIDLVLQQFR.I	2522.32	0	0/0/2e+04/8e+02/1e+04/5e+02	1.08	119	4	4
			R.LQVEHPVTEETAGIDLVLQQFR.I	2522.32	0	1/0/7e+04/5e+03/6e+04/4e+03	1.08	119	4	5
			R.NFLPAPGPVTK.F	1139.63	0	0/0/0e+00/2e+00/0e+00/1e+02	1.08	119	2	2
			R.QKVVVEIDGR.R	1141.65	0	0/0/5e+04/2e+03/3e+04/1e+03	1.08	119	2	5
			R.RVEVSLPADLALSNGGGCDPVGVIR.R	2551.33	0	1/0/1e+04/4e+03/1e+04/5e+03	1.08	119	2	3
			R.TIDEIPELYESAVR.E	1633.82	0	0/0/3e+03/3e+02/1e+03/6e+01	1.08	119	2	2
			R.VDSGVETGSVIGGQFDSM(15.9949)LAK.L	1783.79	0	0/0/0e+00/0e+00/0e+00/1e+02	1.08	119	2	2
			R.VDSGVETGSVIGGQFDSM(15.9949)LAK.L	1783.79	0	0/0/0e+00/6e+02/0e+00/1e+02	1.08	119	2	3
			R.VDSGVETGSVIGGQFDSM(15.9949)LAK.L	1783.79	0	0/0/0e+00/2e+02/0e+00/0e+00	1.08	119	2	4
			R.VDSGVETGSVIGGQFDSMLAK.L	2097.01	0	0/0/1e+05/1e+05/1e+05/8e+04	1.08	119	2	2
			R.VEVSLPADLALSNGGGCDPVGVIR.R	2395.22	0	1/0/1e+04/4e+03/1e+04/5e+03	1.08	119	2	2
			R.VEVSLPADLALSNGGGCDPVGVIRR.K	2551.33	0	0/0/6e+05/2e+06/7e+05/1e+06	1.08	119	3	4
I6WYY7	hadB (3R)-hydroxyacyl-ACP dehydratase subunit HadB	hadB			0.91	0.08	0.9	7	23	34
			K.GAELVFNGR.V	961.498	0.97	1/1/4e+04/7e+02/4e+04/6e+02	0.9	7	2	3
			K.SVTIALTATTGGK.K	1218.68	0.81	1/1/3e+04/1e+03/2e+04/1e+03	0.9	7	2	3
			K.SVTIALTATTGGKK.I	1346.78	0.91	1/1/6e+03/1e+03/4e+03/1e+03	0.9	7	2	4
			K.VGDQLPEK.T	884.46	0.79	1/1/3e+04/2e+02/2e+04/1e+02	0.9	7	2	3
			R.FTAVVPVPNDGK.G	1242.66	0.85	1/1/2e+05/5e+03/2e+05/4e+03	0.9	7	2	3
			R.FTAVVPVPNDGKGAELVFNGR.V	2187.15	0.96	1/1/2e+05/7e+03/1e+05/5e+03	0.9	7	2	4
			R.FTAVVPVPNDGKGAELVFNGR.V	2187.15	0.99	1/1/6e+04/1e+04/3e+04/1e+04	0.9	7	3	4
			K.VGDQLPEKTYPLTR.Q	1615.86	0	0/0/3e+03/3e+02/0e+00/2e+02	0.9	7	2	4
P9WQH7	accD5 Probable propionyl-CoA carboxylase beta chain 5	accD5			0.92	0.13	0.93	3	23	34
			K.RPLGDGVVTGYGTIDGR.D	1731.89	0.81	1/1/6e+03/1e+02/6e+03/1e+02	0.93	3	2	4
			K.SGTAHYAASGEQDAFDYVR.E	2044.9	1.07	1/1/8e+03/3e+02/7e+03/2e+02	0.93	3	2	3
			R.YQAAAPTGPIEENLTDEDLELDTLIPDSPNQPYDMHEVITR.L	4612.17	0.92	1/1/7e+03/3e+02/1e+04/2e+02	0.93	3	3	4
I6YEU0	pca Pyruvate carboxylase	pca			0.94	1.65	1.09	134	2345	345
			K.ADESYQIGDIGHPVHAYLSVDEIVATAR.R	3026.48	0.89	1/1/2e+04/2e+03/1e+04/1e+03	1.09	134	3	4
			K.ADESYQIGDIGHPVHAYLSVDEIVATAR.R	3026.48	0.91	2/2/5e+04/2e+04/4e+04/2e+04	1.09	134	3	5
			K.ADESYQIGDIGHPVHAYLSVDEIVATAR.R	3026.48	0.88	1/1/8e+03/6e+03/1e+04/4e+03	1.09	134	4	5
			K.ADRGNPGHIAAPFAGVVTVGVCVGER.V	2606.32	1.22	1/1/1e+04/1e+03/8e+03/1e+03	1.09	134	3	5
			K.DMAGLLRPPAAQR.L	1394.75	0.9	1/1/2e+05/6e+03/1e+05/5e+03	1.09	134	2	4
			K.EFNEHR.E	830.367	0.89	1/1/5e+04/2e+02/4e+04/2e+02	1.09	134	2	4
			K.EFNEHREAYGDTSQLSANQFFYGLR.Q	2979.36	1.02	1/1/1e+05/7e+03/8e+04/5e+03	1.09	134	3	4
			K.EFNEHREAYGDTSQLSANQFFYGLR.Q	2979.36	1.25	1/1/2e+04/3e+03/3e+04/3e+03	1.09	134	3	5
			K.EFNEHREAYGDTSQLSANQFFYGLR.Q	2979.36	0.87	1/1/1e+04/2e+03/1e+04/1e+03	1.09	134	4	4
			K.ILNFLADVTVNNPYGSR.P	1892.98	0.92	1/1/7e+03/9e+02/6e+03/6e+02	1.09	134	2	4
			K.ILNFLADVTVNNPYGSRPSTIYPDDKLPDLDLR.A	3732.93	0.98	1/1/3e+04/3e+03/2e+04/2e+03	1.09	134	3	4
			K.ILNFLADVTVNNPYGSRPSTIYPDDKLPDLDLR.A	3732.93	0.97	1/1/1e+05/7e+04/8e+04/5e+04	1.09	134	3	5
			K.ILNFLADVTVNNPYGSRPSTIYPDDKLPDLDLR.A	3732.93	1.11	1/1/4e+04/4e+03/3e+04/3e+03	1.09	134	4	4
			K.ILNFLADVTVNNPYGSRPSTIYPDDKLPDLDLR.A	3732.93	1.04	1/1/3e+05/1e+05/1e+05/7e+04	1.09	134	4	5
			K.ILNFLADVTVNNPYGSRPSTIYPDDKLPDLDLR.A	3732.93	1.18	1/1/2e+04/3e+03/3e+04/3e+03	1.09	134	5	5
			K.LAEQIVDAGAHVLAIK.D	1646.94	0.87	1/1/7e+03/5e+03/1e+04/4e+03	1.09	134	2	4
			K.LAEQIVDAGAHVLAIK.D	1646.94	0.89	1/1/1e+04/3e+03/1e+04/2e+03	1.09	134	2	5
			K.LAEQIVDAGAHVLAIK.D	1646.94	0.9	1/1/2e+04/3e+03/1e+04/3e+03	1.09	134	3	4
			K.LGPEGFAR.W	845.44	0.92	1/1/2e+05/1e+04/1e+05/1e+04	1.09	134	2	3
			K.MCVDAVAFAR.H	1138.53	0.9	1/1/6e+05/1e+04/4e+05/8e+03	1.09	134	2	3
			K.VIELAPAPHLDAELR.Y	1642.9	0.84	1/1/1e+06/5e+04/1e+06/4e+04	1.09	134	2	4
			K.VIELAPAPHLDAELR.Y	1642.9	0.9	1/1/5e+04/1e+04/5e+04/1e+04	1.09	134	3	4
			K.VVGDLALALVGAGVSADEFASDPAR.F	2400.24	0.98	1/1/5e+04/1e+04/4e+04/9e+03	1.09	134	2	3
			K.VVGDLALALVGAGVSADEFASDPAR.F	2400.24	0.99	1/1/5e+04/1e+04/4e+04/1e+04	1.09	134	2	4
			K.VVGDLALALVGAGVSADEFASDPAR.F	2400.24	1.01	1/1/8e+04/2e+04/7e+04/2e+04	1.09	134	3	3
			K.VVGDLALALVGAGVSADEFASDPAR.F	2400.24	1	1/1/2e+05/4e+04/1e+05/3e+04	1.09	134	3	4
			K.VYAPFESGLPGPTGR.V	1546.78	0.95	1/1/3e+06/3e+04/3e+06/3e+04	1.09	134	2	3
			K.VYAPFESGLPGPTGR.V	1546.78	0.86	1/1/1e+04/8e+03/1e+04/7e+03	1.09	134	2	4
			R.AAMPNICLQMLLR.G	1529.79	0.94	1/1/6e+04/7e+03/4e+04/6e+03	1.09	134	2	4
			R.AAMPNICLQMLLR.G	1529.79	0.85	1/1/2e+05/3e+04/2e+05/3e+04	1.09	134	2	5
			R.AAYELGVGTVAVYPYEDR.N	1972.96	0.92	1/1/1e+06/4e+04/7e+05/3e+04	1.09	134	2	3
			R.AAYELGVGTVAVYPYEDR.N	1972.96	0.89	1/1/4e+04/7e+03/4e+04/5e+03	1.09	134	2	4
			R.AAYELGVGTVAVYPYEDRNSQHR.L	2595.25	1.14	1/1/1e+04/4e+02/1e+04/4e+02	1.09	134	3	4
			R.AGADAIYPGYGFLSENPDLAAACAAAGISFVGPSAEVLELAGNK.S	4326.11	0.88	1/1/6e+03/3e+03/9e+03/2e+03	1.09	134	3	3
			R.AGADAIYPGYGFLSENPDLAAACAAAGISFVGPSAEVLELAGNK.S	4326.11	0.87	1/1/3e+04/1e+03/2e+04/6e+02	1.09	134	3	5
			R.DAHQSLLATR.V	1110.58	0.94	1/1/2e+05/1e+04/2e+05/1e+04	1.09	134	2	4
			R.DRSIASAVPAAEKADR.G	1655.86	0.99	1/1/3e+03/8e+01/2e+03/2e+02	1.09	134	2	4
			R.EAESAFGDPTVYLEQAVINPR.H	2306.13	0.95	1/1/1e+06/1e+05/7e+05/8e+04	1.09	134	2	3
			R.EAESAFGDPTVYLEQAVINPR.H	2306.13	1	1/1/2e+05/1e+04/1e+05/1e+04	1.09	134	3	3
			R.EAGLPVLMSSAPSASVDELLSVAAGMPFPLFVK.A	3331.74	1.03	1/1/1e+04/1e+03/8e+03/1e+03	1.09	134	2	4
			R.EAGLPVLMSSAPSASVDELLSVAAGMPFPLFVK.A	3331.74	0.98	1/1/4e+04/3e+03/3e+04/2e+03	1.09	134	2	5
			R.EAGLPVLMSSAPSASVDELLSVAAGMPFPLFVK.A	3331.74	0.94	1/1/9e+03/9e+02/6e+03/6e+02	1.09	134	3	3
			R.EAGLPVLMSSAPSASVDELLSVAAGMPFPLFVK.A	3331.74	1	1/1/2e+05/1e+04/1e+05/1e+04	1.09	134	3	4
			R.EAGLPVLMSSAPSASVDELLSVAAGMPFPLFVK.A	3331.74	0.96	1/1/2e+05/3e+04/1e+05/2e+04	1.09	134	3	5
			R.EAGLPVLMSSAPSASVDELLSVAAGMPFPLFVK.A	3331.74	0.98	1/1/2e+04/1e+03/1e+04/9e+02	1.09	134	4	5
			R.EAYGDTSQLSANQFFYGLR.Q	2167.01	0.94	1/1/9e+05/2e+05/5e+05/9e+04	1.09	134	2	3
			R.EAYGDTSQLSANQFFYGLR.Q	2167.01	0.99	1/1/1e+05/2e+04/7e+04/1e+04	1.09	134	2	4
			R.EAYGDTSQLSANQFFYGLR.Q	2167.01	1.01	1/1/2e+04/4e+03/0e+00/2e+03	1.09	134	3	3
			R.ESAAVGVTDTTFR.D	1352.66	0.9	1/1/1e+06/3e+04/1e+06/3e+04	1.09	134	2	3
			R.ESAAVGVTDTTFR.D	1352.66	0.88	1/1/3e+04/3e+02/3e+04/2e+02	1.09	134	2	4
			R.ESAAVGVTDTTFRDAHQSLLATR.V	2446.23	0.95	1/1/2e+04/5e+02/2e+04/3e+02	1.09	134	2	4
			R.ESAAVGVTDTTFRDAHQSLLATR.V	2446.23	1.14	1/1/1e+04/2e+03/1e+04/2e+03	1.09	134	3	4
			R.FEEIEEAYAGADR.V	1498.66	0.91	1/1/1e+04/2e+03/2e+04/2e+03	1.09	134	2	3
			R.FGIPESVLGFLR.G	1333.74	0.89	1/1/9e+04/2e+04/6e+04/2e+04	1.09	134	2	4
			R.FGIPESVLGFLR.G	1333.74	0.88	1/1/2e+05/7e+04/8e+04/6e+04	1.09	134	2	5
			R.FLKEDPWER.L	1218.6	0.91	1/1/4e+04/2e+04/3e+04/1e+04	1.09	134	2	4
			R.FLKEDPWER.L	1218.6	0.87	1/1/1e+04/4e+02/1e+04/3e+02	1.09	134	3	4
			R.GAARPTAQLAADDEIALSSVGAK.R	2212.15	1.03	1/1/8e+05/4e+04/6e+05/3e+04	1.09	134	2	4
			R.GAARPTAQLAADDEIALSSVGAK.R	2212.15	1.01	1/1/3e+03/1e+02/2e+03/1e+02	1.09	134	2	5
			R.GAARPTAQLAADDEIALSSVGAK.R	2212.15	1.04	1/1/1e+06/5e+04/8e+05/4e+04	1.09	134	3	4
			R.GAARPTAQLAADDEIALSSVGAKR.Q	2368.25	0.87	1/1/7e+03/4e+02/5e+03/2e+02	1.09	134	2	4
			R.GAARPTAQLAADDEIALSSVGAKR.Q	2368.25	1.05	1/1/2e+04/2e+03/1e+04/2e+03	1.09	134	3	4
			R.GELGDPPGGWPEPLR.T	1575.77	0.9	1/1/2e+06/9e+04/1e+06/8e+04	1.09	134	2	3
			R.GEYVFIEMNPR.V	1353.64	0.89	1/1/3e+04/7e+03/2e+04/3e+03	1.09	134	2	3
			R.GEYVFIEMNPR.V	1353.64	0.86	1/1/1e+05/1e+04/1e+05/5e+03	1.09	134	2	4
			R.GNPGHIAAPFAGVVTVGVCVGER.V	2264.16	0.94	1/1/3e+04/9e+03/4e+04/1e+04	1.09	134	2	5
			R.GNPGHIAAPFAGVVTVGVCVGER.V	2264.16	1.04	1/1/2e+04/2e+04/2e+04/2e+04	1.09	134	3	5
			R.GRDLPTAVSR.A	1070.58	0.99	1/1/4e+04/4e+03/4e+04/4e+03	1.09	134	2	4
			R.GRNTVGYTPYPEIVTSAFVQEATATGIDIFR.I	3373.7	0.63	1/1/3e+04/1e+04/2e+04/5e+03	1.09	134	3	5
			R.GVELLIGLEAISEPDER.G	1838.96	0.87	1/1/3e+04/3e+03/2e+04/3e+03	1.09	134	2	4
			R.GVELLIGLEAISEPDER.G	1838.96	0.9	1/1/1e+05/3e+04/1e+05/2e+04	1.09	134	2	5
			R.GVSTNIPFLQAVLDDPDFR.A	2104.07	0.95	1/1/1e+05/3e+04/1e+05/2e+04	1.09	134	2	3
			R.GVSTNIPFLQAVLDDPDFR.A	2104.07	0.86	1/1/1e+06/3e+04/8e+05/2e+04	1.09	134	2	4
			R.GVSTNIPFLQAVLDDPDFR.A	2104.07	0.96	1/1/1e+04/3e+03/1e+04/2e+03	1.09	134	3	3
			R.GVSTNIPFLQAVLDDPDFR.A	2104.07	0.76	1/1/1e+04/3e+03/0e+00/2e+03	1.09	134	3	4
			R.HIEVQILADNLGDVIHLYER.D	2347.24	0.94	1/1/2e+04/9e+02/2e+04/2e+03	1.09	134	2	5
			R.HIEVQILADNLGDVIHLYER.D	2347.24	1.05	1/1/4e+04/3e+03/1e+04/3e+03	1.09	134	3	5
			R.HIGYSCAGTVEFLLDER.G	1966.93	0.91	1/1/4e+04/1e+04/2e+04/6e+03	1.09	134	2	5
			R.HIGYSCAGTVEFLLDER.G	1966.93	0.91	1/1/2e+04/6e+03/1e+04/4e+03	1.09	134	3	5
			R.IAAGETLEQLGLR.Q	1369.76	0.88	1/1/1e+06/4e+04/1e+06/3e+04	1.09	134	2	3
			R.IAAGETLEQLGLRQEDIAPHGAALQCR.I	2917.49	1.06	1/1/3e+05/3e+04/2e+05/3e+04	1.09	134	3	4
			R.IAAGETLEQLGLRQEDIAPHGAALQCR.I	2917.49	1.18	1/1/1e+05/1e+04/1e+05/9e+03	1.09	134	4	4
			R.IFDALNNIESMRPAIDAVR.E	2145.11	1.05	1/1/3e+04/6e+03/5e+04/6e+03	1.09	134	2	5
			R.IFDALNNIESMRPAIDAVR.E	2145.11	1.05	1/1/1e+05/1e+04/7e+04/1e+04	1.09	134	3	4
			R.IFDALNNIESMRPAIDAVR.E	2145.11	1.01	1/1/2e+05/1e+04/2e+05/9e+03	1.09	134	3	5
			R.IRGVSTNIPFLQAVLDDPDFR.A	2373.25	0.91	1/1/2e+05/9e+03/2e+05/7e+03	1.09	134	2	5
			R.ITTEDPANGFRPDTGR.I	1745.83	0.89	1/1/9e+04/4e+04/9e+04/3e+04	1.09	134	2	3
			R.ITTEDPANGFRPDTGR.I	1745.83	1.03	1/1/3e+04/2e+03/3e+04/2e+03	1.09	134	3	3
			R.KVYAPFESGLPGPTGR.V	1674.87	0.89	1/1/2e+05/1e+04/1e+05/1e+04	1.09	134	2	5
			R.KVYAPFESGLPGPTGR.V	1674.87	0.86	1/1/1e+04/9e+02/7e+03/8e+02	1.09	134	3	5
			R.LDGSTNLGAEISPYFDSMLVK.L	2257.1	0.85	1/1/2e+05/7e+04/1e+05/5e+04	1.09	134	2	3
			R.LDGSTNLGAEISPYFDSMLVK.L	2257.1	0.88	1/1/7e+05/3e+04/4e+05/2e+04	1.09	134	2	4
			R.LDGSTNLGAEISPYFDSMLVK.L	2257.1	0.77	1/1/2e+04/3e+03/1e+04/2e+03	1.09	134	3	3
			R.LDGSTNLGAEISPYFDSMLVK.L	2257.1	0.78	1/1/7e+03/1e+03/4e+03/8e+02	1.09	134	3	4
			R.LKADESYQIGDIGHPVHAYLSVDEIVATAR.R	3267.66	0.91	1/1/3e+05/1e+05/2e+05/1e+05	1.09	134	3	5
			R.LKADESYQIGDIGHPVHAYLSVDEIVATAR.R	3267.66	0.93	1/1/1e+05/6e+04/8e+04/5e+04	1.09	134	4	5
			R.LKADESYQIGDIGHPVHAYLSVDEIVATAR.R	3267.66	0.88	1/1/2e+04/7e+03/3e+04/5e+03	1.09	134	5	5
			R.LLFPSPTKEFNEHR.E	1713.88	0.93	1/1/4e+04/3e+03/3e+04/2e+03	1.09	134	2	5
			R.NTVGYTPYPEIVTSAFVQEATATGIDIFR.I	3160.58	1.26	1/1/2e+04/2e+03/3e+04/2e+03	1.09	134	2	5
			R.PSTIYPDDKLPDLDLR.A	1857.96	0.93	1/1/2e+04/3e+03/1e+04/2e+03	1.09	134	2	3
			R.PSTIYPDDKLPDLDLR.A	1857.96	0.98	1/1/1e+04/1e+03/3e+04/9e+02	1.09	134	3	3
			R.PTAQLAADDEIALSSVGAK.R	1855.95	0.78	1/1/2e+04/2e+03/2e+04/3e+03	1.09	134	2	3
			R.PTAQLAADDEIALSSVGAK.R	1855.95	0.83	1/1/9e+03/6e+02/1e+04/6e+02	1.09	134	2	4
			R.QEDIAPHGAALQCR.I	1564.74	0.9	1/1/5e+05/2e+03/4e+05/1e+03	1.09	134	2	4
			R.QQAIALGLGDR.F	1140.63	0.97	1/1/4e+04/5e+03/5e+04/8e+03	1.09	134	2	3
			R.QQAIALGLGDRFEEIEEAYAGADR.V	2622.28	0.92	1/1/8e+04/7e+03/6e+04/5e+03	1.09	134	2	4
			R.QQAIALGLGDRFEEIEEAYAGADR.V	2622.28	1	1/1/2e+04/2e+04/2e+04/1e+04	1.09	134	2	5
			R.QQAIALGLGDRFEEIEEAYAGADR.V	2622.28	1.13	1/1/2e+05/3e+04/2e+05/3e+04	1.09	134	3	4
			R.QQAIALGLGDRFEEIEEAYAGADR.V	2622.28	0.99	1/1/2e+05/6e+04/2e+05/6e+04	1.09	134	3	5
			R.RAGADAIYPGYGFLSENPDLAAACAAAGISFVGPSAEVLELAGNK.S	4482.21	0.98	2/2/4e+04/6e+03/3e+04/4e+03	1.09	134	3	4
			R.RAGADAIYPGYGFLSENPDLAAACAAAGISFVGPSAEVLELAGNK.S	4482.21	1.02	1/1/6e+04/3e+04/5e+04/3e+04	1.09	134	3	5
			R.RAGADAIYPGYGFLSENPDLAAACAAAGISFVGPSAEVLELAGNK.S	4482.21	20	0/0/0e+00/0e+00/1e+05/1e+04	1.09	134	4	5
			R.RAIAEFR.I	861.482	0.94	1/1/2e+04/6e+02/2e+04/5e+02	1.09	134	2	5
			R.RVGDIAALPEAIEAASR.E	1737.94	0.89	1/1/6e+05/2e+04/4e+05/2e+04	1.09	134	2	4
			R.RVGDIAALPEAIEAASR.E	1737.94	0.91	1/1/5e+05/2e+04/3e+05/2e+04	1.09	134	3	4
			R.SIASAVPAAEK.A	1042.57	0.88	1/1/1e+05/2e+04/9e+04/1e+04	1.09	134	2	3
			R.SIASAVPAAEKADR.G	1384.73	0.91	1/1/3e+04/1e+03/3e+04/1e+03	1.09	134	2	4
			R.TMPQLLSVECWGGATYDVALR.F	2367.14	0.97	1/1/5e+03/3e+03/5e+03/2e+03	1.09	134	2	4
			R.TMPQLLSVECWGGATYDVALR.F	2367.14	0.98	1/1/2e+05/3e+04/1e+05/1e+04	1.09	134	2	5
			R.TMPQLLSVECWGGATYDVALR.F	2367.14	0.89	1/1/6e+03/7e+02/5e+03/5e+02	1.09	134	3	4
			R.TMPQLLSVECWGGATYDVALR.F	2367.14	0.97	1/1/6e+04/7e+03/3e+04/7e+03	1.09	134	3	5
			R.TVMCILNGQLRPVLVR.D	1869.05	1.03	1/1/3e+04/5e+04/4e+04/4e+04	1.09	134	2	5
			R.TVMCILNGQLRPVLVR.D	1869.05	1.04	1/1/2e+04/5e+04/1e+04/4e+04	1.09	134	3	5
			R.VGDIAALPEAIEAASR.E	1581.84	0.84	1/1/1e+06/5e+04/8e+05/4e+04	1.09	134	2	3
			R.VGDIAALPEAIEAASR.E	1581.84	0.83	1/1/1e+04/5e+03/1e+04/4e+03	1.09	134	3	3
			R.VQVEHTVTEEITDVDLVASQLR.I	2481.28	0.97	1/1/9e+04/2e+04/6e+04/1e+04	1.09	134	2	4
			R.VQVEHTVTEEITDVDLVASQLR.I	2481.28	1.05	1/1/6e+05/9e+02/4e+05/8e+02	1.09	134	2	5
			R.VQVEHTVTEEITDVDLVASQLR.I	2481.28	1	1/1/7e+05/5e+04/5e+05/4e+04	1.09	134	3	4
			R.VQVEHTVTEEITDVDLVASQLR.I	2481.28	1	1/1/7e+05/4e+04/7e+05/3e+04	1.09	134	3	5
			R.VTTSFIDERPQLL.T	1517.81	0.79	1/1/1e+04/1e+03/2e+04/1e+03	1.09	134	2	3
			R.VTTSFIDERPQLLTAR.A	1847	1	1/1/8e+05/7e+04/5e+05/5e+04	1.09	134	2	4
			R.VTTSFIDERPQLLTAR.A	1847	1.02	1/1/6e+05/5e+04/3e+05/4e+04	1.09	134	3	4
			R.VYHHEIPGGQLSNLR.Q	1718.89	0.9	1/1/2e+05/2e+04/2e+05/2e+04	1.09	134	2	5
			R.VYHHEIPGGQLSNLR.Q	1718.89	0.89	1/1/4e+03/1e+04/8e+03/1e+04	1.09	134	3	5
			K.DMAGLLRPPAAQR.L	1394.75	0	0/0/4e+03/2e+02/2e+03/1e+02	1.09	134	3	4
			K.EFNEHREAYGDTSQLSANQFFYGLR.Q	2979.36	0	0/0/6e+03/2e+02/8e+03/2e+02	1.09	134	2	4
			K.ILNFLADVTVNNPYGSR.P	1892.98	0	0/0/6e+03/2e+02/3e+03/1e+02	1.09	134	2	3
			K.LAEQIVDAGAHVLAIK.D	1646.94	0	0/0/0e+00/8e+02/0e+00/7e+02	1.09	134	3	5
			K.M(15.9949)CVDAVAFAR.H	149.051	0	0/0/0e+00/0e+00/0e+00/0e+00	1.09	134	2	3
			K.MCVDAVAFAR.H	1138.53	0	1/0/1e+04/3e+03/1e+04/3e+03	1.09	134	2	4
			K.VLVANRGEIAIR.A	1309.78	0	0/0/5e+04/1e+03/6e+04/5e+02	1.09	134	2	5
			K.VVGDLALALVGAGVSADEFASDPAR.F	2400.24	0	0/0/8e+03/4e+03/6e+03/3e+03	1.09	134	3	5
			R.AAM(15.9949)PNICLQMLLR.G	291.125	0	0/0/0e+00/0e+00/0e+00/0e+00	1.09	134	2	4
			R.AAMPNICLQM(15.9949)LLR.G	1147.52	0	0/0/0e+00/0e+00/0e+00/0e+00	1.09	134	2	4
			R.AAYELGVGTVAVYPYEDR.N	1972.96	0	0/0/7e+03/3e+02/5e+03/1e+02	1.09	134	2	5
			R.AAYELGVGTVAVYPYEDRNSQHR.L	2595.25	0	1/0/4e+03/7e+01/3e+03/4e+01	1.09	134	3	5
			R.AGADAIYPGYGFLSENPDLAAACAAAGISFVGPSAEVLELAGNK.S	4326.11	0	0/0/3e+03/2e+03/0e+00/1e+03	1.09	134	3	4
			R.DRSIASAVPAAEK.A	1313.69	0	0/0/2e+03/2e+02/2e+03/2e+02	1.09	134	2	3
			R.EAESAFGDPTVYLEQAVINPR.H	2306.13	0	0/0/9e+03/1e+04/1e+04/1e+04	1.09	134	2	2
			R.EAESAFGDPTVYLEQAVINPR.H	2306.13	0	0/0/2e+03/2e+03/1e+03/1e+03	1.09	134	3	2
			R.EAGLPVLM(15.9949)SSAPSASVDELLSVAAGMPFPLFVK.A	828.442	0	0/0/0e+00/0e+00/0e+00/0e+00	1.09	134	3	4
			R.EAGLPVLMSSAPSASVDELLSVAAGM(15.9949)PFPLFVK.A	2502.24	0	0/0/0e+00/1e+01/0e+00/1e+03	1.09	134	3	4
			R.EAYGDTSQLSANQFFYGLR.Q	2167.01	0	0/0/8e+03/7e+02/9e+03/3e+02	1.09	134	3	4
			R.GAARPTAQLAADDEIALSSVGAK.R	2212.15	0	0/0/0e+00/0e+00/2e+03/1e+02	1.09	134	3	5
			R.GAARPTAQLAADDEIALSSVGAKR.Q	2368.25	0	0/0/3e+03/2e+02/3e+03/2e+02	1.09	134	4	4
			R.GEYVFIEM(15.9949)NPR.V	986.442	0	0/0/0e+00/0e+00/0e+00/0e+00	1.09	134	2	3
			R.GVELLIGLEAISEPDER.G	1838.96	0	0/0/2e+04/7e+02/0e+00/7e+02	1.09	134	3	5
			R.GVSTNIPFLQAVLDDPDFR.A	2104.07	0	0/0/2e+04/1e+03/2e+04/6e+02	1.09	134	2	5
			R.HIEVQILADNLGDVIHLYER.D	2347.24	0	1/0/1e+04/3e+02/1e+04/2e+02	1.09	134	4	5
			R.IAAGETLEQLGLRQEDIAPHGAALQCR.I	2917.49	0	0/0/4e+03/2e+02/4e+03/5e+02	1.09	134	2	4
			R.IFDALNNIESM(15.9949)RPAIDAVR.E	1265.6	0	0/0/0e+00/0e+00/0e+00/0e+00	1.09	134	3	4
			R.IRGVSTNIPFLQAVLDDPDFR.A	2373.25	0	0/0/3e+04/2e+03/0e+00/1e+01	1.09	134	3	4
			R.NTVGYTPYPEIVTSAFVQEATATGIDIFR.I	3160.58	0	1/0/2e+04/6e+03/3e+05/1e+04	1.09	134	3	5
			R.TMPQLLSVECWGGATYDVALR.F	2367.14	0	0/0/8e+03/4e+02/8e+03/3e+02	1.09	134	2	3
			R.TVMCILNGQLR.P	1303.67	0	0/0/6e+03/2e+02/1e+04/2e+02	1.09	134	2	4
			R.VAVSDTAQVEGGDLLVVVS.-	1856.97	0	0/0/6e+03/5e+03/6e+03/4e+03	1.09	134	2	2
			R.VAVSDTAQVEGGDLLVVVS.-	1856.97	0	0/0/7e+03/4e+03/5e+03/4e+03	1.09	134	2	3
			R.VQVEHTVTEEITDVDLVASQLR.I	2481.28	0	1/0/6e+03/3e+02/4e+03/3e+02	1.09	134	4	4
			R.YKMCVDAVAFAR.H	1429.68	0	0/0/2e+03/1e+02/1e+03/5e+01	1.09	134	2	5
P9WH87	rplC 50S ribosomal protein L3	rplC			0.94	0.3	1.05	4	23	235
			K.LGMTQVFDESNR.V	1395.65	0.92	1/1/2e+04/5e+02/1e+04/5e+02	1.05	4	2	3
			R.DGYSAVQLAYGEISPR.K	1724.84	0.95	1/1/5e+03/1e+02/3e+03/1e+02	1.05	4	2	2
			R.KVNKPLTGQYTAAGVNPR.R	1914.05	0.83	1/1/4e+03/4e+01/2e+03/2e+01	1.05	4	2	5
			R.KVNKPLTGQYTAAGVNPR.R	1914.05	1.5	1/1/1e+03/3e+01/2e+03/3e+01	1.05	4	3	5
P9WIT3	Rv1771 L-gulono-1,4-lactone dehydrogenase	Rv1771			0.94	0.25	0.94	2	2	3
			R.FSAPDDSFLSTAYGR.D	1632.74	0.77	1/1/9e+03/3e+02/7e+03/2e+02	0.94	2	2	3
			R.LMTNMMSSSTVQDR.A	1599.71	1.12	1/1/1e+04/1e+02/1e+04/1e+02	0.94	2	2	3
			R.LGLENQGDVDPQSITGATATATHGTGVR.F	2766.36	0	0/0/1e+04/4e+02/9e+03/2e+02	0.94	2	3	3
			R.SLAQTLER.L	916.498	0	0/0/2e+03/7e+01/0e+00/2e+01	0.94	2	2	3
			R.SLPIMFPIEVR.F	1300.72	0	0/0/5e+03/4e+02/6e+03/4e+02	0.94	2	2	4
P9WQD7	kasB 3-oxoacyl-[acyl-carrier-protein] synthase 2	kasB			0.94	0	0.94	1	2	3
			K.YMPNGAAAAVGLER.H	1418.7	0.94	1/1/1e+04/5e+02/1e+04/1e+03	0.94	1	2	3
			R.AINNALGGNRPAVYAPK.S	1724.93	0	0/0/2e+03/7e+01/1e+03/3e+02	0.94	1	2	5
			R.TLDDPFVEEFDLPVR.I	1790.87	0	1/0/2e+03/8e+02/3e+03/4e+02	0.94	1	2	3
P9WQC5	adhC NADP-dependent alcohol dehydrogenase C	adhC			0.95	0.14	0.95	2	2	45
			K.FAGICHSDIHTVK.A	1483.72	1.05	1/1/3e+03/2e+01/3e+03/2e+01	0.95	2	2	5
			R.GIEQYCKPGANFTYNSIGK.D	2147.02	0.85	1/1/1e+04/2e+02/7e+03/1e+02	0.95	2	2	4
			R.VGVGCFVDSCR.E	1254.55	0	0/0/2e+04/6e+02/1e+04/1e+02	0.95	2	2	3
P9WIH3	pckG Phosphoenolpyruvate carboxykinase [GTP]	pckG			0.97	0.03	0.98	3	2	34
			K.TNLAMLQPTIPGWR.A	1596.84	1.02	1/1/7e+03/3e+02/8e+03/3e+02	0.98	3	2	4
			R.AETLGDDIAWMR.F	1376.64	0.96	1/1/1e+04/2e+02/9e+03/2e+02	0.98	3	2	3
			R.LYAVNPEFGFFGVAPGTNWK.S	2214.1	0.97	1/1/6e+03/4e+02/6e+03/3e+02	0.98	3	2	4
			K.NSYLALSDPSDVAR.V	1506.73	0	0/0/9e+03/1e+03/8e+03/1e+02	0.98	3	2	3
			R.LCDQLVEAGTFIR.L	1520.77	0	0/0/1e+04/3e+02/6e+03/2e+02	0.98	3	2	3
			R.TMYVVPFCMGPLGAEDPK.L	2011.93	0	0/0/7e+03/4e+02/4e+03/3e+02	0.98	3	2	3
P9WPQ1	Rv3221c Biotinylated protein TB7.3	Rv3221c			1.01	0	1.01	1	3	5
			M.AEDVRAEIVASVLEVVVNEGDQIDK.G	2697.39	1.01	1/1/2e+04/6e+02/1e+04/5e+02	1.01	1	3	5
			K.VAVSVGDVIQAGDLIAVIS.-	1825.02	0	0/0/5e+04/4e+04/5e+04/3e+04	1.01	1	2	2
			K.VAVSVGDVIQAGDLIAVIS.-	1825.02	0	0/0/4e+04/3e+04/4e+04/3e+04	1.01	1	2	3
			K.VAVSVGDVIQAGDLIAVIS.-	1825.02	0	0/0/7e+04/4e+04/6e+04/4e+04	1.01	1	2	4
			K.VAVSVGDVIQAGDLIAVIS.-	1825.02	0	0/0/8e+04/4e+04/6e+04/4e+04	1.01	1	2	5
P9WPQ3	accA1 Acetyl-/propionyl-coenzyme A carboxylase alpha cha	accA1			1.01	0.11	1.02	52	234	2345
			K.LGFAQNDIELR.G	1274.66	1.01	1/1/5e+04/9e+03/5e+04/1e+04	1.02	52	2	3
			K.NAVAAFDVPVVPGVAR.A	1580.87	0.95	1/1/9e+04/2e+04/5e+04/2e+04	1.02	52	2	3
			K.NAVAAFDVPVVPGVAR.A	1580.87	0.88	1/1/6e+03/5e+02/7e+03/1e+02	1.02	52	2	4
			K.VIAHGADREEALDR.L	1550.78	0.82	1/1/8e+03/1e+02/9e+03/4e+02	1.02	52	2	4
			K.VIEEAPSPLLDPQTR.E	1663.88	0.94	1/1/3e+04/2e+04/4e+04/2e+04	1.02	52	2	3
			-.MFDTVLVANR.G	1164.6	0.94	1/1/8e+04/5e+03/1e+05/4e+03	1.02	52	2	3
			-.MFDTVLVANR.G	1164.6	1.05	1/1/7e+03/2e+02/9e+03/3e+02	1.02	52	2	4
			R.AGLTDDALVTAAAEVGYPVLIKPSAGGGGK.G	2798.49	1.1	1/1/2e+04/2e+03/1e+04/2e+03	1.02	52	3	3
			R.AGLTDDALVTAAAEVGYPVLIKPSAGGGGK.G	2798.49	1.07	1/1/4e+05/2e+04/3e+05/1e+04	1.02	52	3	4
			R.AGLTDDALVTAAAEVGYPVLIKPSAGGGGK.G	2798.49	1.07	1/1/5e+05/2e+04/2e+05/3e+04	1.02	52	3	5
			R.AGLTDDALVTAAAEVGYPVLIKPSAGGGGK.G	2798.49	1.29	1/0/5e+04/1e+03/4e+04/1e+03	1.02	52	4	5
			R.AQGDLWAAPSGWR.G	1413.68	0.89	1/1/2e+05/1e+04/2e+05/8e+03	1.02	52	2	3
			R.EAMSSFGDDTLFLER.F	1716.77	0.85	1/1/1e+05/2e+04/1e+05/1e+04	1.02	52	2	3
			R.EQMSVTISGLR.R	1219.62	0.89	1/1/6e+03/1e+03/5e+03/1e+03	1.02	52	2	4
			R.ESYLDIGK.V	923.46	1.01	1/1/1e+04/4e+02/2e+04/4e+02	1.02	52	2	3
			R.FLLADER.V	862.455	0.97	1/1/2e+04/1e+03/1e+04/7e+03	1.02	52	2	3
			R.GGGHMAPVR.T	880.434	0.94	1/1/2e+03/3e+02/3e+03/2e+02	1.02	52	2	5
			R.HIEVQVLADAHGNVVHLGER.E	2193.15	1.1	1/1/3e+03/6e+02/4e+03/5e+02	1.02	52	2	5
			R.HIEVQVLADAHGNVVHLGER.E	2193.15	1.25	1/1/9e+03/2e+03/6e+03/2e+03	1.02	52	3	5
			R.HLWIADER.G	1038.52	1.05	1/1/3e+04/4e+03/4e+04/4e+03	1.02	52	2	4
			R.IGVAACNTAR.C	1031.52	1.18	1/1/3e+04/4e+02/3e+04/4e+02	1.02	52	2	4
			R.LPEALVSAR.R	954.55	1.1	1/1/4e+04/9e+02/3e+04/2e+03	1.02	52	2	3
			R.LQVEHPVTEAITGLDLVEWQLR.V	2546.36	1.02	1/1/4e+04/3e+03/6e+04/3e+03	1.02	52	2	5
			R.LQVEHPVTEAITGLDLVEWQLR.V	2546.36	1.19	1/1/7e+03/6e+02/2e+04/5e+02	1.02	52	3	4
			R.LQVEHPVTEAITGLDLVEWQLR.V	2546.36	1.06	1/1/1e+05/1e+04/2e+05/9e+03	1.02	52	3	5
			R.LVQDPARLPEALVSAR.R	1733.98	0.96	1/1/1e+05/1e+04/8e+04/1e+04	1.02	52	2	4
			R.LVQDPARLPEALVSAR.R	1733.98	0.93	1/1/5e+04/7e+03/5e+04/6e+03	1.02	52	3	4
			R.RAQGDLWAAPSGWR.G	1569.78	1.04	1/1/4e+04/2e+03/3e+04/2e+03	1.02	52	2	5
			R.REAMSSFGDDTLFLER.F	1872.87	0.81	1/1/9e+03/7e+02/8e+03/5e+02	1.02	52	2	4
			R.SADFTARPAPDDVLAAGGLYR.Q	2163.08	1.14	1/1/1e+05/2e+04/7e+04/1e+04	1.02	52	2	3
			R.SADFTARPAPDDVLAAGGLYR.Q	2163.08	1.08	1/1/3e+04/1e+03/2e+04/9e+02	1.02	52	2	4
			R.SADFTARPAPDDVLAAGGLYR.Q	2163.08	1.22	1/1/7e+04/1e+04/4e+04/1e+04	1.02	52	3	3
			R.SADFTARPAPDDVLAAGGLYR.Q	2163.08	1.1	1/1/5e+03/8e+02/4e+03/7e+02	1.02	52	3	4
			R.SVAVYSDPDVDAR.H	1392.65	0.98	1/1/1e+05/8e+03/9e+04/7e+03	1.02	52	2	2
			R.TAVLGVQTNVEFLR.F	1545.85	0.96	1/1/2e+04/1e+03/3e+04/1e+03	1.02	52	2	3
			R.TAVLGVQTNVEFLR.F	1545.85	0.93	1/1/8e+04/2e+03/9e+04/2e+03	1.02	52	2	4
			R.TGAQAIHPGYGFLAENADFAAACER.A	2637.21	1.03	1/1/1e+04/5e+03/2e+04/4e+03	1.02	52	2	4
			R.TGAQAIHPGYGFLAENADFAAACER.A	2637.21	1.06	1/1/3e+05/3e+04/2e+05/3e+04	1.02	52	3	4
			R.TGAQAIHPGYGFLAENADFAAACER.A	2637.21	1.08	1/1/8e+04/2e+03/6e+04/1e+03	1.02	52	3	5
			R.VDSSLLGGTVVGSDYDPLLTK.V	2136.1	0.95	1/1/2e+05/2e+04/1e+05/2e+04	1.02	52	2	2
			R.VDSSLLGGTVVGSDYDPLLTK.V	2136.1	1.27	1/1/3e+04/4e+03/5e+04/2e+04	1.02	52	2	3
			R.VGDLDTAVLDER.S	1301.65	0.99	1/1/1e+04/4e+03/1e+04/4e+03	1.02	52	2	2
			R.VGDLDTAVLDER.S	1301.65	0.98	1/1/3e+04/4e+03/2e+04/4e+03	1.02	52	2	3
			R.VLAVFEPAGPGVR.V	1310.73	0.97	1/1/3e+05/2e+04/2e+05/1e+04	1.02	52	2	4
			R.VQVLVSVGDQVK.V	1269.73	0.98	1/1/4e+04/4e+03/3e+04/3e+03	1.02	52	2	3
			R.VQVLVSVGDQVK.V	1269.73	0.89	1/1/3e+03/4e+02/6e+03/4e+02	1.02	52	2	4
			R.VRVGDLDTAVLDER.S	1556.82	1.01	1/1/3e+04/7e+02/3e+04/2e+03	1.02	52	2	3
			R.VVFLGPPAR.A	954.565	0.94	1/1/1e+04/6e+03/2e+04/5e+03	1.02	52	2	4
			R.VYAEDPAREFLPTGGR.V	1776.88	1.17	1/1/3e+04/4e+03/4e+04/1e+04	1.02	52	2	3
			R.VYAEDPAREFLPTGGR.V	1776.88	1.05	1/1/6e+04/2e+03/6e+04/1e+04	1.02	52	2	4
			T.VLVANRGEIAVR.V	1295.77	0.9	1/1/2e+04/1e+04/3e+04/1e+04	1.02	52	2	4
			T.VLVANRGEIAVR.V	1295.77	1.1	1/1/5e+04/4e+02/4e+04/3e+02	1.02	52	3	4
			-.M(15.9949)FDTVLVANR.G	149.051	0	0/0/0e+00/0e+00/0e+00/0e+00	1.02	52	2	3
			R.AGLTDDALVTAAAEVGYPVLIKPSAGGGGK.G	2798.49	0	0/0/2e+04/1e+03/0e+00/0e+00	1.02	52	2	4
			R.EAM(15.9949)SSFGDDTLFLER.F	349.131	0	0/0/0e+00/0e+00/0e+00/0e+00	1.02	52	2	3
			R.EEALDRLDQALAR.T	1498.77	0	0/0/4e+04/3e+02/3e+04/2e+02	1.02	52	2	3
			R.HVLEADAAVR.L	1079.57	0	0/0/9e+03/3e+02/7e+03/3e+02	1.02	52	2	4
			R.PAPDDVLAAGGLYR.Q	1413.73	0	0/0/7e+04/4e+03/6e+04/6e+03	1.02	52	2	3
			R.REAMSSFGDDTLFLER.F	1872.87	0	0/0/1e+04/1e+03/1e+04/7e+02	1.02	52	2	3
			R.REAMSSFGDDTLFLER.F	1872.87	0	1/0/1e+04/3e+02/6e+03/3e+02	1.02	52	3	4
			R.TAVLGVQTNVEFLR.F	1545.85	0	1/0/1e+04/1e+03/5e+03/1e+03	1.02	52	2	5
			R.TGAQAIHPGYGFLAENADFAAACER.A	2637.21	0	0/0/0e+00/0e+00/7e+03/1e+02	1.02	52	2	5
			R.TPLRSETVSVWGPPESAQVQVGDGEIDCASVQVTR.E	3755.83	0	0/0/4e+03/2e+02/0e+00/1e+02	1.02	52	3	4
			R.TPLRSETVSVWGPPESAQVQVGDGEIDCASVQVTR.E	3755.83	0	0/0/8e+03/7e+01/3e+03/1e+02	1.02	52	3	5
			T.VLVANRGEIAVR.V	1295.77	0	1/0/7e+05/5e+03/5e+05/2e+03	1.02	52	2	5
P9WMU1	wag31 Cell wall synthesis protein Wag31	wag31			1.03	0.31	1.03	2	2	3
			K.TYLESQLEELGQR.G	1564.77	0.81	1/1/1e+04/2e+02/8e+03/1e+02	1.03	2	2	3
			R.GSAAPVDSNADAGGFDQFNR.G	1995.88	1.25	1/1/2e+04/7e+02/2e+04/2e+02	1.03	2	2	3
			R.VLSLAQDTADR.L	1187.61	0	0/0/4e+03/4e+01/3e+03/2e+02	1.03	2	2	3
			R.VLSLAQDTADRLTNTAK.A	1815.97	0	1/0/8e+03/8e+01/1e+04/2e+02	1.03	2	2	4
P9WQD9	kasA 3-oxoacyl-[acyl-carrier-protein] synthase 1	kasA			1.03	0.1	1.04	4	234	345
			K.LLGGQLWESAGSPEVDPDRFAVVVGTGLGGAER.I	3339.69	0.97	1/1/2e+04/6e+03/2e+04/4e+03	1.04	4	3	5
			R.IVESYDLMNAGGPR.K	1520.73	0.96	1/1/1e+04/1e+03/2e+04/1e+03	1.04	4	2	3
			R.LLGAGITSDAFHMVAPAADGVR.A	2169.11	1.16	1/1/1e+04/6e+02/9e+03/5e+02	1.04	4	3	4
			R.SLELAGLSPADIDHVNAHGTATPIGDAAEANAIR.V	3367.68	1.09	1/1/1e+04/1e+03/1e+04/1e+03	1.04	4	4	4
			R.LLGAGITSDAFHMVAPAADGVR.A	2169.11	0	0/0/0e+00/1e+02/5e+03/1e+02	1.04	4	2	4
			R.VAGCDQAAVYAPK.S	1348.64	0	0/0/2e+03/3e+02/3e+03/6e+02	1.04	4	2	3
O53512	aroG Phospho-2-dehydro-3-deoxyheptonate aldolase AroG	aroG			1.04	0	1.04	1	3	5
			R.TRLDAALAKPAAQQPTWPADQALAMR.T	2791.46	1.04	1/1/3e+03/2e+02/5e+03/2e+02	1.04	1	3	5
			K.VQATGHQVIWQCDPMHGNTHESSTGFK.T	3052.37	0	1/0/5e+03/2e+02/3e+03/9e+01	1.04	1	3	5
			R.LDAALAKPAAQQPTWPADQALAMR.T	2534.31	0	0/0/1e+04/4e+02/7e+03/5e+02	1.04	1	3	4
P9WIS7	dlaT Dihydrolipoyllysine-residue acetyltransferase comp	dlaT			1.04	0	1.04	1	3	5
			R.IGVAADIGAAPAPKPAPKPVPEPAPTPK.A	2657.5	1.04	1/1/7e+03/3e+02/6e+03/3e+02	1.04	1	3	5
			R.KLASENNIDLAGVTGTGVGGR.I	2029.06	0	0/0/8e+03/5e+01/0e+00/7e+01	1.04	1	2	4
P9WPD5	gltA2 Citrate synthase 1	gltA2			1.07	0	1.07	1	2	4
			K.SVGQPFLYPDNSLTLVENFLR.L	2409.24	1.07	1/1/5e+03/3e+02/4e+03/1e+02	1.07	1	2	4
			R.YRGYPIDQLAEK.S	1451.74	0	0/0/4e+03/5e+01/6e+03/8e+02	1.07	1	2	4
O53166	acn Iron-regulated aconitate hydratase Can	acn			1.08	0.39	1.27	4	2	3
			K.TTIAPGSQVVNDYYDR.S	1797.85	1.85	1/1/6e+03/6e+01/8e+03/3e+02	1.27	4	2	3
			R.ATLGNMSPEFGSTAAIFPIDEETIK.Y	2639.29	1.05	1/1/3e+03/2e+02/3e+03/2e+02	1.27	4	2	3
			R.NLPTPSGNTFEWDPNSTYVR.K	2295.06	1.11	1/1/1e+04/4e+02/2e+04/2e+03	1.27	4	2	3
			R.SNLIGMGVIPLQFPEGK.S	1799.97	1.05	1/1/5e+03/2e+02/4e+03/2e+02	1.27	4	2	3
P9WIP9	hbhA Heparin-binding hemagglutinin	hbhA			1.14	0.1	1.14	2	2	3
			K.AAEGYLEAATSR.Y	1237.59	1.21	1/1/1e+04/3e+02/1e+04/4e+02	1.14	2	2	3
			K.LQEDLPEQLTELR.E	1582.82	1.07	1/1/4e+04/7e+02/4e+04/5e+03	1.14	2	2	3
			R.SQQSFEEVSAR.A	1266.58	0	0/0/6e+03/1e+02/5e+03/6e+01	1.14	2	2	3
P9WPE7	groEL2 60 kDa chaperonin 2	groEL2			1.16	0.69	1.16	2	2	2
			K.DETTIVEGAGDTDAIAGR.V	1789.83	1.64	1/1/9e+03/2e+02/1e+04/2e+02	1.16	2	2	2
			K.EIELEDPYEK.I	1263.59	0.67	1/1/2e+04/2e+02/1e+04/1e+02	1.16	2	2	2
			K.WGAPTITNDGVSIAK.E	1528.79	0	1/0/7e+03/8e+02/2e+04/3e+02	1.16	2	2	3
P9WPJ7	mtcA1 Beta-carbonic anhydrase 1	mtcA1			1.17	0	1.17	1	3	3
			R.AIQDETGIRPTWSPESYPDAVEDVR.Q	2831.34	1.17	1/1/8e+03/7e+02/1e+04/4e+03	1.17	1	3	3
			R.NAGCVVTDDVIR.S	1317.63	0	0/0/6e+03/2e+02/6e+03/6e+01	1.17	1	2	3
O06218	Rv2159c Alkylhydroperoxidase AhpD family core domain-conta	Rv2159c			1.23	0	1.23	1	3	4
			R.LALLTGLAPHQVTDDDVAAAR.S	2147.14	1.23	1/1/1e+04/2e+02/9e+03/2e+02	1.23	1	3	4
			R.WTNEHTAELPADLHAPTR.L	2059	0	0/0/6e+03/5e+02/3e+03/4e+02	1.23	1	2	4
			R.WTNEHTAELPADLHAPTR.L	2059	0	0/0/1e+04/2e+03/4e+03/7e+02	1.23	1	3	4
P9WKJ5	ilvD Dihydroxy-acid dehydratase	ilvD			1.23	0	1.23	1	3	5
			R.ALANPIHPSGGITILHGSLAPEGAVVK.T	2619.46	1.23	1/1/8e+03/2e+02/9e+03/2e+02	1.23	1	3	5
			R.IGSGVPHLADVKPFGR.H	1648.9	0	0/0/1e+03/4e+01/2e+03/2e+02	1.23	1	2	5
P9WND5	lldD Putative L-lactate dehydrogenase	lldD			1.23	0.14	1.23	2	2	4
			R.DIEFHPTILR.D	1239.66	1.13	1/1/1e+04/3e+02/1e+04/2e+03	1.23	2	2	4
			R.DLAPLLQFNRPQFDTSK.R	1990.04	1.33	1/0/7e+03/2e+02/8e+03/6e+02	1.23	2	2	4
			R.AAFDYADGGAEDELSIAR.A	1869.84	0	1/0/3e+03/7e+02/4e+03/2e+02	1.23	2	2	2
			R.AAFDYADGGAEDELSIAR.A	1869.84	0	0/0/1e+04/5e+02/8e+03/3e+02	1.23	2	2	3
			R.LLGVTCLEELSPR.H	1485.79	0	0/0/4e+03/2e+02/1e+04/2e+02	1.23	2	2	3
			R.NGMSIPPALTLR.T	1268.69	0	0/0/4e+03/4e+02/3e+03/3e+02	1.23	2	2	4
P9WN83	gap Glyceraldehyde-3-phosphate dehydrogenase	gap			1.24	0	1.24	1	2	3
			R.AAALNIVPTSTGAAK.A	1383.77	1.24	1/1/2e+04/3e+02/3e+04/2e+03	1.24	1	2	3
			K.VVSWYDNEWGYSNR.L	1773.77	0	0/0/6e+03/2e+02/0e+00/1e+03	1.24	1	2	3
P9WK07	metE 5-methyltetrahydropteroyltriglutamate--homocystein	metE			1.25	0.06	1.25	8	234	345
			R.ARIEAIVASGAHR.G	1349.75	1.34	1/1/4e+03/4e+01/4e+03/4e+01	1.25	8	2	5
			R.GTDQIAPLEMTK.W	1302.65	1.29	1/1/3e+04/3e+03/4e+04/4e+03	1.25	8	2	3
			R.LWVNPDCGLK.T	1200.6	1.31	1/1/2e+04/6e+02/2e+04/5e+02	1.25	8	2	3
			R.NVDEVTASLHNMVAAAR.E	1796.88	1.19	1/1/5e+03/3e+02/7e+03/4e+02	1.25	8	3	4
			R.RQPFTATITGSPR.I	1430.76	1.19	1/1/6e+03/8e+01/8e+03/9e+01	1.25	8	2	5
			R.SHMEVLDDLNAIGFANGVGPGVYDIHSPR.V	3080.49	1.29	1/1/4e+04/2e+03/8e+04/2e+03	1.25	8	3	5
			R.SHMEVLDDLNAIGFANGVGPGVYDIHSPR.V	3080.49	1.22	1/1/3e+04/7e+02/3e+04/7e+02	1.25	8	4	5
			R.VPSAEEMADSLR.A	1303.61	1.17	1/1/2e+04/6e+02/2e+04/7e+02	1.25	8	2	3
			R.ALRDGHDAVADEIASSR.A	1781.87	0	1/0/4e+03/8e+00/4e+03/3e+01	1.25	8	2	4
			R.NVDEVTASLHNMVAAAR.E	1796.88	0	1/0/2e+04/5e+02/0e+00/3e+02	1.25	8	2	4
			R.TPVEAIGVDLVAGADTSVAGVPELAGK.T	2536.35	0	1/0/5e+03/2e+02/4e+03/2e+02	1.25	8	3	4
O86361	fadA2 Acetyl-CoA acyltransferase FadA2	fadA2			1.29	0.09	1.26	6	23	345
			K.LATLRPVFGVK.A	1199.74	1.09	1/1/3e+03/3e+02/4e+03/3e+02	1.26	6	2	5
			K.LNVNGSSLAAGHPFAATGGR.I	1896.96	1.24	1/1/3e+03/2e+02/3e+03/1e+02	1.26	6	2	5
			K.LVGTLPASLGVEIPANSEPR.T	2020.1	1.33	1/1/2e+04/6e+02/2e+04/1e+03	1.26	6	2	3
			R.SDGAYADASNQDMFTAALSGLVDR.F	2475.11	1.31	1/1/4e+03/2e+02/7e+03/2e+02	1.26	6	2	3
			R.SKLNVNGSSLAAGHPFAATGGR.I	2112.09	1.33	1/1/3e+03/8e+01/3e+03/6e+01	1.26	6	2	5
			R.YEVAAAGGVDTTSDPPIGLGDDLRR.T	2545.25	1.28	1/1/7e+03/4e+02/6e+03/3e+02	1.26	6	3	4
			R.GFFDDLVSPFLGLYR.D	1745.89	0	0/0/5e+03/1e+02/6e+03/6e+01	1.26	6	2	5
P9WIE5	katG Catalase-peroxidase	katG			1.3	0	1.3	1	2	5
			K.AAGHNITVPFTPGR.T	1436.75	1.3	1/1/2e+03/1e+02/3e+03/4e+02	1.3	1	2	5
			R.TDASQEQTDVESFAVLEPK.A	2093.98	0	0/0/6e+03/3e+02/0e+00/3e+03	1.3	1	2	2
P9WHN5	pup Prokaryotic ubiquitin-like protein Pup	pup			1.37	0.16	1.35	5	23	234
			K.LTEETDDLLDEIDDVLEENAEDFVR.A	2937.33	1.14	1/1/4e+03/2e+02/5e+03/2e+02	1.35	5	2	3
			K.LTEETDDLLDEIDDVLEENAEDFVR.A	2937.33	1.43	1/1/6e+03/2e+02/2e+03/2e+02	1.35	5	2	4
			K.LTEETDDLLDEIDDVLEENAEDFVR.A	2937.33	1.37	1/1/5e+03/2e+02/9e+03/3e+02	1.35	5	3	3
			K.LTEETDDLLDEIDDVLEENAEDFVR.A	2937.33	1.55	1/1/6e+03/3e+02/7e+03/4e+02	1.35	5	3	4
			R.GGGGGDDDDIAGSTAAGQER.R	1804.75	1.27	1/1/2e+03/1e+02/2e+03/2e+02	1.35	5	2	2
			K.LTEETDDLLDEIDDVLEENAEDFVR.A	2937.33	0	1/0/7e+03/9e+01/6e+03/1e+02	1.35	5	3	5
			R.EKLTEETDDLLDEIDDVLEENAEDFVR.A	3194.47	0	0/0/1e+04/2e+03/9e+03/1e+03	1.35	5	2	5
			R.EKLTEETDDLLDEIDDVLEENAEDFVR.A	3194.47	0	1/0/3e+04/1e+04/4e+04/8e+03	1.35	5	3	5
I6Y778	fabG4 3-oxoacyl-[acyl-carrier protein] reductase FabG4	fabG4			1.54	0.22	1.47	6	23	345
			K.AGMIGITQALAPGLAAK.G	1581.89	1.37	1/0/1e+04/2e+02/1e+04/1e+03	1.47	6	2	4
			K.GLHEFFTPVLR.N	1314.71	1.07	1/1/9e+03/7e+02/1e+04/1e+02	1.47	6	2	5
			K.SAYVDGQVFSVGADDSTPPADWEKPLDGK.V	3051.42	1.5	1/1/1e+04/7e+02/1e+04/1e+03	1.47	6	3	4
			R.SSDLFSQVVNSGPGSFLAR.Q	1967.98	1.66	1/1/6e+03/2e+02/7e+03/4e+02	1.47	6	2	3
			R.VVVVGGTPEAAASTNER.I	1655.85	1.64	1/1/2e+03/2e+02/2e+03/4e+02	1.47	6	2	3
			R.WADSFGGLVFDATGITEPAGLK.G	2252.12	1.57	1/1/2e+04/4e+02/1e+04/4e+02	1.47	6	2	4
			K.DYDLVGNNLGGR.W	1291.62	0	1/0/2e+03/2e+02/4e+03/7e+01	1.47	6	2	2
			R.AALEKDYDLVGNNLGGR.W	1803.91	0	1/0/4e+03/2e+02/8e+03/2e+02	1.47	6	2	3
			R.VIGLSSIAGIAGNR.G	1326.76	0	0/0/9e+03/3e+02/1e+04/7e+02	1.47	6	2	4
O53580	fadD32 Long-chain-fatty-acid--AMP ligase FadD32	fadD32			1.74	8.22	5.3	5	2	2345
			K.FDPEDTSEQLVIVGER.A	1832.88	20	0/0/4e+03/1e+02/1e+04/9e+02	5.3	5	2	2
			K.IRFPANTNLVR.H	1299.74	1.49	1/1/2e+03/1e+02/4e+03/3e+02	5.3	5	2	5
			R.AEGAPDDALWVR.T	1298.63	1.9	1/1/1e+04/3e+02/3e+04/5e+02	5.3	5	2	3
			R.FVEVAADAPNAVAQVSAGK.V	1843.95	1.74	1/1/0e+00/3e+02/1e+04/2e+03	5.3	5	2	3
			R.IAVPLFDPAEPGHVGR.L	1673.89	1.35	1/1/7e+03/2e+02/9e+03/1e+03	5.3	5	2	4
			R.KPGETGGTFSAAPNFAFEHAAVR.G	2362.15	0	0/0/2e+03/2e+01/2e+03/5e+01	5.3	5	2	5
			R.KPGETGGTFSAAPNFAFEHAAVR.G	2362.15	0	1/0/6e+03/4e+02/1e+04/1e+03	5.3	5	3	5
Q79FX8	mmaA4 Hydroxymycolate synthase MmaA4	mmaA4			1.99	0.22	1.99	2	2	34
			K.FIVTEIFPGGR.L	1234.67	2.14	1/1/6e+03/3e+02/2e+04/6e+02	1.99	2	2	4
			R.TYSCAYFEPPELTLEEAQYAK.V	2510.14	1.83	1/1/8e+03/4e+02/1e+04/7e+02	1.99	2	2	3
			R.FDVNVIGLTLSK.N	1304.73	0	1/0/0e+00/2e+02/1e+04/4e+02	1.99	2	2	3
			R.QVLLQGWEDFAEPVDR.I	1901.94	0	1/0/6e+03/1e+02/1e+04/2e+02	1.99	2	2	3
O53871	fadA Putative acyltransferase Rv0859	fadA			2.23	0	2.23	1	2	3
			R.FCASGLEAVNTAAQK.V	1565.75	2.23	1/1/6e+03/1e+02/1e+04/2e+02	2.23	1	2	3
			R.IVATATSGADPVIMLTGPTPATR.K	2240.19	0	0/0/0e+00/0e+00/8e+03/2e+02	2.23	1	2	3
P9WGY9	rpoB DNA-directed RNA polymerase subunit beta	rpoB			10.45	13.51	10.45	2	2	23
			R.DIPNISDEVLADLDER.G	1812.87	0.9	1/1/3e+03/2e+03/3e+03/1e+03	10.45	2	2	2
			R.SEAPLVGTGMELR.A	1358.69	20	0/0/0e+00/0e+00/1e+04/1e+03	10.45	2	2	3
			K.ESAQTLLENLFFK.E	1538.8	0	0/0/7e+03/1e+02/7e+03/1e+02	10.45	2	2	4
			K.SQTVFMGDFPMMTEK.G	1747.76	0	0/0/8e+03/6e+02/5e+03/1e+02	10.45	2	2	3
			R.SNHGTCANQCPIVDAGDRVEAGQVIADGPCTDDGEMALGK.N	4186.83	0	1/0/1e+04/4e+02/7e+03/2e+02	10.45	2	3	4
P9WN39	glnA1 Glutamine synthetase 1	glnA1			10.55	13.36	10.55	2	23	24
			K.DGAPLMYDETGYAGLSDTAR.H	2102.93	20	0/0/0e+00/2e+01/2e+04/1e+03	10.55	2	2	2
			R.GFQSIHESDMLLLPDPETAR.I	2256.09	1.1	1/1/1e+04/3e+02/7e+03/3e+02	10.55	2	3	4
			K.DEKVEYVDVR.F	1250.61	0	0/0/1e+03/4e+01/0e+00/1e+02	10.55	2	2	3
			K.GGYFPVAPNDQYVDLR.D	1810.87	0	0/0/4e+03/3e+02/5e+03/1e+02	10.55	2	2	3
			K.MLTNLINSGFILEK.G	1591.86	0	0/0/5e+03/2e+02/6e+03/3e+03	10.55	2	2	3
			R.FCDLPGIMQHFTIPASAFDK.S	2295.09	0	0/0/4e+04/8e+03/5e+04/1e+03	10.55	2	3	5
			R.GFQSIHESDMLLLPDPETAR.I	2256.09	0	1/0/8e+03/3e+02/0e+00/3e+02	10.55	2	2	4
			R.HKGGYFPVAPNDQYVDLR.D	2076.03	0	0/0/3e+03/9e+01/3e+03/1e+03	10.55	2	2	5
			R.SPDSSGNPYLAFSAMLMAGLDGIK.N	2442.16	0	0/0/3e+03/9e+01/4e+03/8e+01	10.55	2	2	4
			R.SPDSSGNPYLAFSAMLMAGLDGIK.N	2442.16	0	0/0/9e+03/2e+02/0e+00/1e+02	10.55	2	2	5
O53872	fadB Fatty oxidation protein FadB	fadB			11.88	11.48	11.88	2	2	3
			K.GVEDAGGTYQPHPAEAVVEK.M	2053.98	20	0/0/2e+03/2e+01/7e+03/6e+02	11.88	2	2	3
			K.SGSSQPPLQDMIDR.M	1529.71	3.76	1/1/2e+04/2e+02/5e+04/9e+02	11.88	2	2	3
			K.AKEIGLVDELVATVEELVPAAK.A	2294.28	0	1/0/0e+00/8e+01/6e+03/3e+02	11.88	2	3	5
			K.DSITGVVVASAK.K	1145.63	0	0/0/1e+03/4e+00/3e+03/2e+01	11.88	2	2	2
			K.GAGFYEYADGKR.S	1332.61	0	0/0/2e+03/9e+01/4e+03/2e+02	11.88	2	2	4
			K.MPGGTPSSPGLAAILPSFPSNLR.K	2267.18	0	0/0/0e+00/2e+01/2e+04/2e+03	11.88	2	2	4
			K.TMIQARPEDAGDVFNTVETIKR.Q	2491.26	0	1/0/3e+03/2e+02/7e+03/4e+03	11.88	2	3	4
			R.LVAEKDSITGVVVASAK.K	1685.96	0	1/0/0e+00/6e+01/7e+03/1e+02	11.88	2	2	3
I6X8D2	pks13 Polyketide synthase Pks13	pks13			20	0	20	59	234	2345
			K.AAAAELADWMQSPEGQASSLESIGR.S	2575.21	20	0/0/0e+00/3e+02/7e+03/3e+03	20	59	2	3
			K.AAAAELADWMQSPEGQASSLESIGR.S	2575.21	20	0/0/0e+00/7e+02/1e+04/6e+02	20	59	2	4
			K.AAAAELADWMQSPEGQASSLESIGR.S	2575.21	20	0/0/0e+00/7e+01/5e+04/4e+03	20	59	3	3
			K.AAAEPAEAPTLAGHALR.F	1644.86	20	0/0/0e+00/0e+00/4e+04/2e+03	20	59	2	4
			K.AAAEPAEAPTLAGHALRFDEFGNIITDSAVAEEPEPELPGVTEEALR.L	4902.41	20	0/0/0e+00/2e+02/6e+04/6e+03	20	59	4	4
			K.AAAEPAEAPTLAGHALRFDEFGNIITDSAVAEEPEPELPGVTEEALR.L	4902.41	20	0/0/1e+04/2e+01/3e+05/4e+02	20	59	4	5
			K.EAALEELAAQEVTAPLVPLAVSAFLTSR.K	2896.56	20	0/0/0e+00/0e+00/6e+03/9e+02	20	59	3	4
			K.EAALEELAAQEVTAPLVPLAVSAFLTSR.K	2896.56	20	0/0/0e+00/7e+00/1e+04/9e+02	20	59	3	5
			K.EHWLPAHFSGDGSTYMPGTHVALPDGR.H	2935.35	20	0/0/5e+03/2e+02/2e+05/6e+03	20	59	3	5
			K.GASHTSQMDPLLGELTAELQGIKPTSPTCGIFSTVHEGR.Y	4124.02	20	0/0/0e+00/7e+02/2e+05/7e+03	20	59	4	5
			K.GFDSEFFAVAK.T	1216.58	20	0/0/0e+00/5e+01/8e+03/8e+02	20	59	2	3
			K.GFDSEFFAVAK.T	1216.58	20	0/0/0e+00/0e+00/7e+03/6e+02	20	59	2	4
			K.MITTPTDWPR.Y	1216.59	20	0/0/0e+00/3e+01/1e+05/3e+03	20	59	2	3
			K.NRVEYDFDLPPIQLTAVR.D	2146.13	20	0/0/0e+00/0e+00/2e+04/6e+03	20	59	3	5
			K.SFSADADGYTR.S	1188.5	20	0/0/0e+00/3e+00/4e+03/7e+02	20	59	2	3
			K.SPGGIFNELPR.L	1185.61	20	0/0/0e+00/5e+01/2e+04/5e+03	20	59	2	4
			K.SPGGIFNELPRLDDEAAAK.I	2000	20	0/0/0e+00/0e+00/1e+04/2e+03	20	59	2	3
			K.TFNVTIPAIPYEQLEELDDEGQVR.F	2776.36	20	0/0/0e+00/4e+01/5e+04/7e+03	20	59	2	3
			K.TNVGHLESAAGAASMAK.V	1613.78	20	0/0/2e+03/4e+01/8e+04/2e+03	20	59	2	4
			K.VPVFVFHPAGGSTVVYEPLLGR.L	2341.27	20	0/0/0e+00/2e+01/2e+04/3e+03	20	59	2	5
			K.VVLALQHDKLPPSINFAGPSPYIDFDAMR.L	3211.66	20	0/0/0e+00/0e+00/7e+04/1e+04	20	59	4	5
			R.AAAAHVLPDAQLTAAEQR.A	1831.95	20	0/0/0e+00/8e+01/5e+03/3e+03	20	59	2	4
			R.AAAAHVLPDAQLTAAEQR.A	1831.95	20	0/0/0e+00/1e+01/2e+04/1e+03	20	59	3	4
			R.AEGPITAEDVLTSSNIEALADK.V	2244.12	20	0/0/0e+00/3e+01/3e+04/3e+03	20	59	2	2
			R.AEGPITAEDVLTSSNIEALADKVR.T	2499.29	20	0/0/0e+00/1e+01/1e+04/3e+03	20	59	2	4
			R.AEGPITAEDVLTSSNIEALADKVR.T	2499.29	20	0/0/0e+00/9e+00/1e+04/2e+03	20	59	3	3
			R.AELTVPEMR.Q	1044.53	20	0/0/0e+00/0e+00/1e+04/2e+03	20	59	2	3
			R.AIDTAQIQPYDGHVTLYMADR.Y	2378.14	20	0/0/0e+00/4e+01/1e+04/2e+03	20	59	2	4
			R.AIDTAQIQPYDGHVTLYMADR.Y	2378.14	20	0/0/0e+00/9e+01/1e+04/4e+03	20	59	3	4
			R.ALGQIEADR.T	971.504	20	0/0/0e+00/0e+00/6e+03/5e+02	20	59	2	3
			R.ALGQIEADRTSEVGKQ.-	1700.87	20	0/0/0e+00/6e+01/8e+03/2e+03	20	59	2	3
			R.ASGPQDYANIPPTR.F	1485.72	20	0/0/0e+00/3e+01/2e+04/4e+03	20	59	2	3
			R.AVVLAHDHDEAIK.G	1416.74	20	0/0/0e+00/6e+02/1e+04/3e+02	20	59	2	4
			R.DGDAILAVIAGSAVNHDGR.S	1849.93	20	0/0/0e+00/0e+00/2e+04/1e+03	20	59	2	4
			R.DGDAILAVIAGSAVNHDGR.S	1849.93	20	0/0/0e+00/0e+00/1e+04/8e+02	20	59	3	4
			R.DGNVDLAALVR.A	1141.61	20	0/0/0e+00/6e+02/2e+04/5e+03	20	59	2	2
			R.FPGEMNTPEQTWQALLEGR.D	2204.04	20	0/0/0e+00/8e+01/1e+04/4e+03	20	59	2	3
			R.FPGEMNTPEQTWQALLEGR.D	2204.04	20	0/0/0e+00/2e+02/7e+04/6e+03	20	59	2	4
			R.FVLDAVSQSGVQIPAGIIEHQR.T	2364.26	20	0/0/0e+00/0e+00/3e+04/2e+03	20	59	2	5
			R.FVLDAVSQSGVQIPAGIIEHQR.T	2364.26	20	0/0/0e+00/0e+00/8e+03/6e+02	20	59	3	4
			R.FVLDAVSQSGVQIPAGIIEHQR.T	2364.26	20	0/0/6e+03/2e+02/2e+05/9e+03	20	59	3	5
			R.HSVYFTHGIR.N	1215.61	20	0/0/0e+00/1e+01/4e+03/7e+02	20	59	2	5
			R.IDESFTLVYDALVSR.A	1726.88	20	0/0/0e+00/2e+01/1e+04/4e+03	20	59	2	4
			R.IDESFTLVYDALVSR.A	1726.88	20	0/0/0e+00/4e+02/4e+04/2e+03	20	59	2	5
			R.IIEGEPETDLAGDDAEDWSR.T	2217.97	20	0/0/2e+03/1e+03/4e+04/8e+03	20	59	2	2
			R.KQDEVSSMVSTMAQLYVYGHDLDIR.T	2885.38	20	0/0/0e+00/2e+01/3e+05/2e+04	20	59	3	5
			R.LKEAALEELAAQEVTAPLVPLAVSAFLTSR.K	3137.74	20	0/0/0e+00/0e+00/4e+04/6e+03	20	59	3	5
			R.LKEAALEELAAQEVTAPLVPLAVSAFLTSR.K	3137.74	20	0/0/0e+00/0e+00/1e+04/2e+02	20	59	4	5
			R.LMALVEYSADEIR.E	1508.75	20	0/0/0e+00/5e+01/6e+03/2e+02	20	59	2	3
			R.LPADTPMYGFER.V	1395.65	20	0/0/0e+00/4e+02/9e+04/6e+03	20	59	2	3
			R.MALELTWEALEHAR.I	1668.83	20	0/0/0e+00/0e+00/2e+04/3e+03	20	59	2	5
			R.QPDGGWGEYVSDLEVVPIGGEHIQAIDEPIIAK.V	3532.76	20	0/0/0e+00/3e+02/3e+04/8e+03	20	59	3	4
			R.TVDYIEAHGTGTILGDPIEAEALGR.V	2598.3	20	0/0/0e+00/2e+01/9e+04/2e+02	20	59	3	5
			R.TYLEAGQIDGFVR.T	1467.74	20	0/0/0e+00/4e+01/8e+03/3e+03	20	59	2	3
			R.TYLEAGQIDGFVR.T	1467.74	20	0/0/0e+00/4e+01/1e+04/1e+03	20	59	2	4
			R.VDIAIVGLSTR.F	1142.67	20	0/0/0e+00/1e+01/6e+04/1e+03	20	59	2	3
			R.VEYDFDLPPIQLTAVR.D	1875.98	20	0/0/0e+00/0e+00/2e+04/2e+03	20	59	2	3
			R.WSPDSGETIAER.L	1346.61	20	0/0/0e+00/8e+01/1e+05/2e+03	20	59	2	3
			R.YHDDAIMFEPR.Y	1392.61	20	0/0/0e+00/4e+02/4e+04/3e+03	20	59	2	3
			K.GASHTSQMDPLLGELTAELQGIKPTSPTCGIFSTVHEGR.Y	4124.02	0	0/0/0e+00/9e+02/3e+05/4e+05	20	59	3	5
			K.LIEYAVEHRDEVQQLHEHQK.T	2501.25	0	0/0/0e+00/0e+00/4e+04/3e+02	20	59	3	5
			K.LPPSINFAGPSPYIDFDAMR.L	2208.08	0	0/0/0e+00/0e+00/5e+03/2e+03	20	59	2	3
			K.LPPSINFAGPSPYIDFDAMR.L	2208.08	0	0/0/0e+00/3e+01/1e+04/7e+02	20	59	2	4
			K.TEPVDSEAGVALPSPQNGEQPNPTGPALNVDVPPRDAAER.V	4092.99	0	0/0/0e+00/2e+02/1e+04/1e+03	20	59	3	3
			K.VPVFVFHPAGGSTVVYEPLLGR.L	2341.27	0	1/0/2e+04/9e+02/5e+04/2e+04	20	59	3	5
			K.VVLALQHDKLPPSINFAGPSPYIDFDAMR.L	3211.66	0	0/0/0e+00/2e+02/4e+04/1e+04	20	59	3	5
			R.AEGPITAEDVLTSSNIEALADKVR.T	2499.29	0	0/0/0e+00/0e+00/4e+03/2e+02	20	59	2	3
			R.AEGPITAEDVLTSSNIEALADKVR.T	2499.29	0	1/0/7e+03/2e+03/3e+05/1e+04	20	59	3	4
			R.AIDTAQIQPYDGHVTLYMADR.Y	2378.14	0	0/0/0e+00/0e+00/3e+04/4e+02	20	59	3	3
			R.FDEFGNIITDSAVAEEPEPELPGVTEEALR.L	3274.56	0	0/0/0e+00/0e+00/7e+03/1e+02	20	59	2	3
			R.FVGLIDAVR.A	988.571	0	0/0/0e+00/0e+00/9e+04/4e+03	20	59	2	3
			R.HVWEYAPR.D	1056.51	0	0/0/0e+00/0e+00/7e+03/1e+02	20	59	2	5
			R.IDESFTLVYDALVSR.A	1726.88	0	0/0/0e+00/2e+01/9e+03/7e+02	20	59	2	3
			R.QPDGGWGEYVSDLEVVPIGGEHIQAIDEPIIAK.V	3532.76	0	0/0/2e+03/4e+01/2e+04/2e+03	20	59	3	3
			R.QPDGGWGEYVSDLEVVPIGGEHIQAIDEPIIAK.V	3532.76	0	0/0/0e+00/5e+01/0e+00/3e+03	20	59	3	5
			R.SHLMGEGEAMLFGEYIR.L	1939.9	0	0/0/0e+00/0e+00/3e+04/2e+03	20	59	2	5
			R.TVDYIEAHGTGTILGDPIEAEALGR.V	2598.3	0	0/0/0e+00/8e+01/2e+04/2e+03	20	59	2	4
			R.TVDYIEAHGTGTILGDPIEAEALGR.V	2598.3	0	0/0/5e+03/2e+03/4e+04/1e+04	20	59	3	4
			R.VSYFYDFHGPSVTIDTACSSSLVAIHQGVQALR.N	3626.77	0	0/0/0e+00/0e+00/4e+04/3e+03	20	59	3	5
			R.YIKPGGEPIHDVEYWK.K	1930.97	0	0/0/0e+00/0e+00/4e+03/1e+03	20	59	2	4
			R.YIKPGGEPIHDVEYWKK.G	2059.06	0	0/0/0e+00/0e+00/3e+03/6e+02	20	59	2	5
I6XU97	Rv0045c Hydrolase	Rv0045c			20	0	20	22	234	345
			K.SGHSVQSDQPR.A	1196.55	20	0/0/0e+00/0e+00/2e+03/2e+02	20	22	2	4
			-.MLSDDELTGLDEFALLAENAEQAGVNGPLPEVER.V	3643.75	20	0/0/0e+00/3e+03/6e+04/1e+04	20	22	3	3
			-.MLSDDELTGLDEFALLAENAEQAGVNGPLPEVER.V	3643.75	20	0/0/0e+00/9e+01/3e+04/2e+04	20	22	3	4
			-.MLSDDELTGLDEFALLAENAEQAGVNGPLPEVER.V	3643.75	20	0/0/0e+00/0e+00/2e+04/1e+03	20	22	4	4
			R.EDGNYSPQLNSETLAPVLR.E	2103.03	20	0/0/2e+04/5e+03/2e+05/9e+04	20	22	2	3
			R.GGSSGFVTDQDTAELHR.R	1775.81	20	0/0/0e+00/2e+01/2e+05/8e+03	20	22	2	3
			R.GGSSGFVTDQDTAELHRR.A	1931.91	20	0/0/0e+00/0e+00/5e+04/5e+03	20	22	2	4
			R.GTVALMHGER.E	1069.53	20	0/0/0e+00/0e+00/2e+05/1e+04	20	22	2	4
			R.HAELTAEQR.G	1053.52	20	0/0/0e+00/0e+00/1e+05/4e+02	20	22	2	4
			R.LAAMAPDLVGELVLVDVTPSALQR.H	2478.36	20	0/0/0e+00/0e+00/3e+04/9e+03	20	22	2	3
			R.LAAMAPDLVGELVLVDVTPSALQR.H	2478.36	20	0/0/0e+00/0e+00/1e+04/1e+04	20	22	2	4
			R.LAAMAPDLVGELVLVDVTPSALQR.H	2478.36	20	0/0/0e+00/0e+00/7e+04/8e+03	20	22	2	5
			R.LAAMAPDLVGELVLVDVTPSALQR.H	2478.36	20	0/0/0e+00/0e+00/1e+04/4e+03	20	22	3	3
			R.LAAMAPDLVGELVLVDVTPSALQR.H	2478.36	20	0/0/0e+00/8e+00/3e+04/6e+03	20	22	3	4
			R.LAAMAPDLVGELVLVDVTPSALQR.H	2478.36	20	0/0/0e+00/0e+00/5e+04/3e+03	20	22	3	5
			R.RLDNGNWVWR.Y	1314.66	20	0/0/0e+00/1e+01/5e+05/2e+04	20	22	2	5
			R.TFGDFAGLWDDVDALSAPITLVR.G	2479.25	20	0/0/0e+00/0e+00/2e+04/5e+03	20	22	2	3
			R.TFGDFAGLWDDVDALSAPITLVR.G	2479.25	20	0/0/0e+00/0e+00/2e+05/3e+04	20	22	2	4
			R.TFGDFAGLWDDVDALSAPITLVR.G	2479.25	20	0/0/0e+00/3e+01/2e+04/2e+04	20	22	2	5
			R.TFGDFAGLWDDVDALSAPITLVR.G	2479.25	20	0/0/0e+00/0e+00/1e+05/6e+03	20	22	3	4
			R.TFGDFAGLWDDVDALSAPITLVR.G	2479.25	20	0/0/0e+00/0e+00/1e+04/5e+03	20	22	3	5
			R.VQAGAISALR.W	984.572	20	0/0/0e+00/1e+02/4e+04/8e+03	20	22	2	4
			-.M(15.9949)LSDDELTGLDEFALLAENAEQAGVNGPLPEVER.V	149.051	0	0/0/0e+00/0e+00/0e+00/0e+00	20	22	3	3
			-.M(15.9949)LSDDELTGLDEFALLAENAEQAGVNGPLPEVER.V	149.051	0	0/0/0e+00/0e+00/0e+00/0e+00	20	22	3	4
			-.MLSDDELTGLDEFALLAENAEQAGVNGPLPEVER.V	3643.75	0	0/0/1e+03/4e+02/3e+03/2e+03	20	22	3	5
			R.EDGNYSPQLNSETLAPVLR.E	2103.03	0	0/0/3e+03/4e+04/4e+03/7e+02	20	22	2	2
			R.GGSSGFVTDQDTAELHR.R	1775.81	0	0/0/0e+00/0e+00/3e+04/7e+02	20	22	3	3
			R.LAAM(15.9949)APDLVGELVLVDVTPSALQR.H	404.209	0	0/0/0e+00/0e+00/0e+00/0e+00	20	22	2	3
I6Y1I1	Rv2695 Alanine rich protein	Rv2695			20	0	20	9	23	345
			R.AGAVLVTPVPHPGR.L	1369.78	20	0/0/0e+00/7e+00/1e+05/6e+03	20	9	2	5
			R.ASSPVWLAEELTR.S	1457.75	20	0/0/0e+00/0e+00/9e+03/2e+04	20	9	2	3
			R.AVAVLAALPAWTGEPELAPAAQAAR.Y	2444.33	20	0/0/0e+00/0e+00/1e+05/7e+03	20	9	2	3
			R.AVAVLAALPAWTGEPELAPAAQAAR.Y	2444.33	20	0/0/0e+00/0e+00/1e+04/9e+02	20	9	2	4
			R.AVAVLAALPAWTGEPELAPAAQAAR.Y	2444.33	20	0/0/0e+00/0e+00/1e+05/6e+03	20	9	3	3
			R.LVAPLAVAAAVDDPIHPLQVAADWVSVAPHAALR.T	3454.9	20	0/0/0e+00/0e+00/4e+04/3e+03	20	9	3	5
			R.VQWPELPDAMEEAAAYVAPSR.A	2330.11	20	0/0/0e+00/0e+00/2e+05/1e+04	20	9	2	3
			R.VQWPELPDAMEEAAAYVAPSR.A	2330.11	20	0/0/0e+00/0e+00/7e+04/3e+03	20	9	2	4
			R.VQWPELPDAMEEAAAYVAPSR.A	2330.11	20	0/0/0e+00/0e+00/2e+04/3e+03	20	9	3	3
I6Y8R4	Rv0774c Exported protein	Rv0774c			20	0	20	6	23	34
			R.ASGEDAGAMVLNELIPLLDTQR.L	2313.17	20	0/0/0e+00/0e+00/3e+05/2e+04	20	6	2	3
			R.ASGEDAGAMVLNELIPLLDTQR.L	2313.17	20	0/0/0e+00/0e+00/4e+04/2e+04	20	6	2	4
			R.ASGEDAGAMVLNELIPLLDTQR.L	2313.17	20	0/0/0e+00/0e+00/2e+05/1e+04	20	6	3	3
			R.ASGEDAGAMVLNELIPLLDTQR.L	2313.17	20	0/0/0e+00/0e+00/5e+04/1e+04	20	6	3	4
			R.TAAICAVSPALWLSAGSVAPGSFDGPDDWSANSVFGLPALGSIPIR.V	4599.3	20	0/0/0e+00/0e+00/2e+04/2e+03	20	6	3	4
			R.VDCGNSDPFYAATK.Q	1543.66	20	0/0/0e+00/8e+00/4e+04/9e+03	20	6	2	3
			R.ASGEDAGAMVLNELIPLLDTQR.L	2313.17	0	0/0/0e+00/8e+01/2e+04/3e+02	20	6	2	5
I6Y8X0	pip Probable proline iminopeptidase Pip (Prolyl aminop	pip			20	0	20	13	23	345
			R.EVIFWDQLGCGNSACPSDVDLWTMNR.S	3070.35	20	0/0/0e+00/0e+00/7e+03/6e+02	20	13	2	3
			R.EVIFWDQLGCGNSACPSDVDLWTMNR.S	3070.35	20	0/0/0e+00/0e+00/2e+04/1e+03	20	13	2	4
			R.EVIFWDQLGCGNSACPSDVDLWTMNR.S	3070.35	20	0/0/0e+00/2e+03/2e+05/3e+03	20	13	3	4
			R.FDECSPEHMR.E	1306.51	20	0/0/0e+00/2e+01/3e+04/9e+02	20	13	2	3
			R.LADIAVPTLLVVGR.F	1435.88	20	0/0/0e+00/0e+00/3e+05/1e+04	20	13	2	3
			R.LEFFESSSHMPFIEEPARFDR.V	2571.19	20	0/0/0e+00/0e+00/2e+04/1e+03	20	13	3	4
			R.LEFFESSSHMPFIEEPARFDR.V	2571.19	20	0/0/0e+00/1e+02/3e+05/1e+04	20	13	3	5
			R.LSDEREVIFWDQLGCGNSACPSDVDLWTMNR.S	3671.64	20	0/0/0e+00/1e+01/4e+04/4e+03	20	13	3	4
			R.LSDEREVIFWDQLGCGNSACPSDVDLWTMNR.S	3671.64	20	0/0/0e+00/0e+00/8e+04/1e+04	20	13	3	5
			R.SVAEMATVAEALALTR.F	1631.86	20	0/0/0e+00/0e+00/8e+04/8e+03	20	13	2	3
			R.SVAEMATVAEALALTR.F	1631.86	20	0/0/0e+00/0e+00/4e+04/4e+03	20	13	2	4
			R.SVAEMATVAEALALTR.F	1631.86	20	0/0/0e+00/0e+00/9e+03/1e+03	20	13	3	3
			R.TWNETYLCR.T	1241.55	20	0/0/0e+00/0e+00/1e+04/6e+03	20	13	2	3
			R.DWDVVDR.L	903.409	0	0/0/0e+00/0e+00/4e+03/3e+02	20	13	2	2
			R.EVIFWDQLGCGNSACPSDVDLWTMNR.S	3070.35	0	0/0/5e+03/3e+03/9e+03/2e+03	20	13	3	3
			R.HEAAGTTHSAEYQAAIR.T	1811.86	0	0/0/0e+00/0e+00/1e+04/6e+02	20	13	2	4
			R.LADIAVPTLLVVGR.F	1435.88	0	0/0/0e+00/0e+00/3e+04/2e+03	20	13	2	4
			R.LEFFESSSHMPFIEEPAR.F	2153	0	0/0/5e+05/3e+05/1e+05/4e+03	20	13	2	4
			R.LEFFESSSHMPFIEEPAR.F	2153	0	0/0/1e+04/2e+04/3e+04/6e+03	20	13	3	4
I6YGL1	Rv3591c Hydrolase	Rv3591c			20	0	20	20	23	2345
			R.ALPVEFDSAEQVFAEFGPVAGR.Y	2336.15	20	0/0/0e+00/1e+01/2e+05/2e+04	20	20	2	3
			R.ALPVEFDSAEQVFAEFGPVAGR.Y	2336.15	20	0/0/0e+00/2e+02/4e+04/2e+04	20	20	2	4
			R.ALPVEFDSAEQVFAEFGPVAGR.Y	2336.15	20	0/0/0e+00/0e+00/2e+04/7e+03	20	20	3	3
			R.ALPVEFDSAEQVFAEFGPVAGR.Y	2336.15	20	0/0/0e+00/0e+00/1e+04/6e+03	20	20	3	4
			R.AVESFLAGLTP.-	1103.59	20	0/0/0e+00/8e+00/1e+05/6e+03	20	20	2	2
			R.DYPTAYLR.V	997.487	20	0/0/0e+00/0e+00/2e+04/3e+03	20	20	2	3
			R.FVADLGDAVSALGAPTR.M	1658.86	20	0/0/0e+00/2e+02/3e+05/5e+04	20	20	2	3
			R.FVADLGDAVSALGAPTR.M	1658.86	20	0/0/0e+00/0e+00/3e+04/4e+03	20	20	2	4
			R.FVADLGDAVSALGAPTR.M	1658.86	20	0/0/0e+00/0e+00/1e+04/1e+03	20	20	3	3
			R.GEPLVLVHGLMGR.G	1376.76	20	0/0/0e+00/0e+00/3e+04/2e+03	20	20	2	4
			R.GEPLVLVHGLMGR.G	1376.76	20	0/0/0e+00/0e+00/2e+05/7e+03	20	20	2	5
			R.GGRGEPLVLVHGLMGR.G	1646.9	20	0/0/0e+00/2e+01/8e+03/8e+03	20	20	3	5
			R.SPALLIEAGDGVTPPGQMR.A	1908.98	20	0/0/0e+00/2e+02/3e+05/3e+04	20	20	2	3
			R.SPALLIEAGDGVTPPGQMR.A	1908.98	20	0/0/0e+00/1e+01/8e+04/4e+03	20	20	2	4
			R.TTGPWEPWLR.A	1241.62	20	0/0/0e+00/2e+02/5e+05/4e+04	20	20	2	4
			R.VPDAGHLVHDEAPQVYR.R	1902.94	20	0/0/0e+00/0e+00/6e+04/1e+04	20	20	2	4
			R.VPDAGHLVHDEAPQVYR.R	1902.94	20	0/0/0e+00/0e+00/1e+04/4e+03	20	20	3	4
			R.VPDAGHLVHDEAPQVYRR.A	2059.04	20	0/0/8e+02/9e+00/2e+04/2e+03	20	20	3	5
			R.WIEIAAEWGTR.D	1330.67	20	0/0/0e+00/0e+00/5e+04/8e+03	20	20	2	5
			R.YFLDAFDR.T	1045.49	20	0/0/0e+00/3e+00/7e+04/1e+04	20	20	2	3
			R.ALPVEFDSAEQVFAEFGPVAGR.Y	2336.15	0	0/0/0e+00/1e+01/3e+03/1e+03	20	20	2	5
			R.DYWAQWR.A	1023.46	0	0/0/0e+00/0e+00/7e+04/7e+03	20	20	2	3
			R.WIEIAAEWGTR.D	1330.67	0	0/0/0e+00/0e+00/2e+04/7e+02	20	20	2	4
L0TB61	Rv2037c Conserved transmembrane protein	Rv2037c			20	0	20	7	23	345
			R.AVHASSAIPFVFEPVR.V	1725.92	20	0/0/0e+00/0e+00/2e+04/2e+03	20	7	3	5
			R.GIGLVGAVDALADAGYR.F	1616.85	20	0/0/0e+00/0e+00/5e+03/5e+02	20	7	2	3
			R.IPWDLDSYGIHPDDFSVAR.A	2203.04	20	0/0/0e+00/1e+03/4e+04/2e+03	20	7	2	5
			R.TGEAPEQFAWSLVVTASDLSR.R	2264.12	20	0/0/0e+00/4e+02/3e+04/5e+02	20	7	2	5
			R.TGEAPEQFAWSLVVTASDLSR.R	2264.12	20	0/0/0e+00/0e+00/1e+04/4e+02	20	7	3	5
			R.TIFVPAHDVSPIDFDITAEQR.E	2371.19	20	0/0/0e+00/0e+00/2e+04/2e+03	20	7	2	4
			R.TIFVPAHDVSPIDFDITAEQR.E	2371.19	20	0/0/0e+00/1e+01/7e+03/4e+03	20	7	3	4
			R.GATWVDGGLLSNFPVALFDR.T	2135.09	0	0/0/0e+00/1e+02/3e+04/3e+03	20	7	2	4
			R.GATWVDGGLLSNFPVALFDR.T	2135.09	0	0/0/0e+00/9e+03/2e+04/3e+02	20	7	2	5
			R.GIGLVGAVDALADAGYR.F	1616.85	0	0/0/0e+00/0e+00/6e+03/2e+03	20	7	2	4
			R.IPWDLDSYGIHPDDFSVAR.A	2203.04	0	0/0/0e+00/0e+00/8e+04/4e+03	20	7	2	4
			R.IPWDLDSYGIHPDDFSVAR.A	2203.04	0	0/0/0e+00/0e+00/8e+04/6e+03	20	7	3	4
			R.WPTFGIR.L	875.465	0	0/0/0e+00/0e+00/7e+03/2e+03	20	7	2	4
L0TC47	lipV Possible lipase LipV	lipV			20	0	20	26	234	2345
			K.ATGAWADVDPPVLDAELDEHLVALPNGR.Y	2941.47	20	0/0/0e+00/2e+01/3e+04/5e+03	20	26	2	4
			K.ATGAWADVDPPVLDAELDEHLVALPNGR.Y	2941.47	20	0/0/0e+00/8e+01/1e+05/3e+04	20	26	3	3
			K.ATGAWADVDPPVLDAELDEHLVALPNGR.Y	2941.47	20	0/0/0e+00/6e+02/3e+05/2e+05	20	26	3	4
			K.PTEVAAVIR.S	954.55	20	0/0/0e+00/0e+00/1e+04/2e+03	20	26	2	3
			K.RLGADFELLDFDCGHMVPQAKPTEVAAVIR.S	3356.69	20	0/0/0e+00/0e+00/4e+04/3e+03	20	26	3	5
			R.ASPAYVSDQLLAALDK.R	1660.87	20	0/0/0e+00/0e+00/1e+05/7e+03	20	26	2	3
			R.ASPAYVSDQLLAALDKR.L	1816.97	20	0/0/0e+00/0e+00/1e+04/4e+02	20	26	2	3
			R.ASPAYVSDQLLAALDKR.L	1816.97	20	0/0/0e+00/2e+01/1e+05/1e+05	20	26	2	4
			R.ASPAYVSDQLLAALDKR.L	1816.97	20	0/0/0e+00/1e+01/3e+05/1e+05	20	26	3	4
			R.DIVLPPVGTATTLVR.A	1550.9	20	0/0/0e+00/4e+01/2e+06/1e+05	20	26	2	3
			R.EVVDAMLASPDYLDPAEAR.A	2061.98	20	0/0/0e+00/3e+01/6e+05/7e+04	20	26	2	2
			R.EVVDAMLASPDYLDPAEAR.A	2061.98	20	0/0/0e+00/3e+01/2e+04/3e+03	20	26	2	3
			R.ISLPAMVCYWSELAR.D	1794.88	20	0/0/0e+00/3e+01/1e+04/7e+03	20	26	2	4
			R.ISLPAMVCYWSELAR.D	1794.88	20	0/0/0e+00/7e+01/3e+05/4e+04	20	26	2	5
			R.ISLPAMVCYWSELAR.D	1794.88	20	0/0/0e+00/0e+00/3e+04/8e+02	20	26	3	5
			R.LGADFELLDFDCGHMVPQAK.P	2263.05	20	0/0/0e+00/8e+03/1e+05/3e+03	20	26	3	4
			R.LGADFELLDFDCGHMVPQAKPTEVAAVIR.S	3199.59	20	0/0/0e+00/0e+00/2e+04/4e+03	20	26	2	5
			R.LGADFELLDFDCGHMVPQAKPTEVAAVIR.S	3199.59	20	0/0/0e+00/0e+00/1e+05/1e+04	20	26	3	4
			R.LGADFELLDFDCGHMVPQAKPTEVAAVIR.S	3199.59	20	0/0/0e+00/9e+02/1e+06/2e+05	20	26	3	5
			R.LGADFELLDFDCGHMVPQAKPTEVAAVIR.S	3199.59	20	0/0/0e+00/0e+00/8e+04/7e+03	20	26	4	4
			R.LGADFELLDFDCGHMVPQAKPTEVAAVIR.S	3199.59	20	0/0/0e+00/1e+01/3e+06/1e+05	20	26	4	5
			R.VREVVDAMLASPDYLDPAEAR.A	2317.15	20	0/0/0e+00/0e+00/8e+04/6e+03	20	26	2	3
			R.VREVVDAMLASPDYLDPAEAR.A	2317.15	20	0/0/0e+00/4e+01/3e+05/4e+04	20	26	2	4
			R.VREVVDAMLASPDYLDPAEAR.A	2317.15	20	0/0/0e+00/1e+01/1e+05/3e+02	20	26	2	5
			R.VREVVDAMLASPDYLDPAEAR.A	2317.15	20	0/0/0e+00/1e+01/1e+05/9e+03	20	26	3	3
			R.VREVVDAMLASPDYLDPAEAR.A	2317.15	20	0/0/4e+03/3e+01/6e+05/5e+04	20	26	3	4
			R.ISLPAM(15.9949)VCYWSELAR.D	630.341	0	0/0/0e+00/0e+00/0e+00/0e+00	20	26	2	4
			R.LGADFELLDFDCGHM(15.9949)VPQAKPTEVAAVIR.S	1738.73	0	0/0/0e+00/0e+00/0e+00/0e+00	20	26	3	5
			R.LGADFELLDFDCGHM(15.9949)VPQAKPTEVAAVIR.S	1738.73	0	0/0/0e+00/0e+00/0e+00/0e+00	20	26	4	5
			R.LGADFELLDFDCGHMVPQAK.P	2263.05	0	0/0/0e+00/3e+04/3e+04/4e+03	20	26	2	4
O05294	Rv1192 Uncharacterized protein	Rv1192			20	0	20	19	23	345
			K.VLSPLFPRPDTPAEAVSTPQTRPA.-	2547.35	20	0/0/0e+00/4e+00/5e+05/3e+04	20	19	2	4
			K.VLSPLFPRPDTPAEAVSTPQTRPA.-	2547.35	20	0/0/0e+00/1e+01/2e+06/8e+04	20	19	3	4
			R.AGVEYGQLLAVLPLQR.M	1725.98	20	0/0/0e+00/9e+00/1e+05/3e+04	20	19	2	3
			R.AGVEYGQLLAVLPLQR.M	1725.98	20	0/0/0e+00/0e+00/2e+04/2e+03	20	19	3	3
			R.AGVEYGQLLAVLPLQR.M	1725.98	20	0/0/0e+00/0e+00/3e+03/1e+03	20	19	3	4
			R.CDGMVAWQTCMNSPSER.A	2028.8	20	0/0/0e+00/0e+00/6e+03/1e+03	20	19	2	4
			R.DLLDKLHSR.Y	1095.6	20	0/0/0e+00/0e+00/5e+03/2e+03	20	19	2	4
			R.HELPLEMESEPLPVPTTAIYSR.C	2509.26	20	0/0/0e+00/3e+01/1e+05/1e+04	20	19	2	4
			R.HELPLEMESEPLPVPTTAIYSR.C	2509.26	20	0/0/0e+00/0e+00/1e+04/2e+03	20	19	3	3
			R.HELPLEMESEPLPVPTTAIYSR.C	2509.26	20	0/0/0e+00/2e+02/4e+05/4e+04	20	19	3	4
			R.LAQPQGAWAPFRPPK.V	1662.9	20	0/0/0e+00/0e+00/5e+05/2e+04	20	19	2	5
			R.LAQPQGAWAPFRPPK.V	1662.9	20	0/0/0e+00/0e+00/7e+04/4e+03	20	19	3	5
			R.LGYAAYGWGLGR.N	1282.65	20	0/0/0e+00/0e+00/2e+04/1e+04	20	19	2	4
			R.MLPAGDGHPVLVLPGLLAGDGSTWILR.R	2755.49	20	0/0/0e+00/6e+00/1e+04/1e+03	20	19	3	4
			R.QVITLGSPFGMR.D	1304.69	20	0/0/0e+00/0e+00/4e+04/2e+04	20	19	2	4
			R.RLGYAAYGWGLGR.N	1438.75	20	0/0/0e+00/0e+00/8e+03/1e+03	20	19	2	5
			R.SAWSFNR.Y	866.404	20	0/0/0e+00/0e+00/1e+04/2e+03	20	19	2	4
			R.SSHIGYGHNPPVVWAIADR.L	2076.04	20	0/0/0e+00/5e+01/2e+05/1e+04	20	19	2	5
			R.SSHIGYGHNPPVVWAIADR.L	2076.04	20	0/0/0e+00/6e+01/1e+05/4e+04	20	19	3	5
			K.VLSPLFPRPDTPAEAVSTPQTR.P	2379.26	0	0/0/0e+00/3e+00/1e+04/1e+03	20	19	3	4
			R.CDGMVAWQTCM(15.9949)NSPSER.A	1357.49	0	0/0/0e+00/4e+02/0e+00/0e+00	20	19	2	3
			R.CDGMVAWQTCMNSPSER.A	2028.8	0	0/0/0e+00/1e+02/0e+00/3e+02	20	19	2	2
			R.HELPLEM(15.9949)ESEPLPVPTTAIYSR.C	867.416	0	0/0/0e+00/0e+00/0e+00/0e+00	20	19	3	4
			R.LGYAAYGWGLGR.N	1282.65	0	1/0/0e+00/2e+02/8e+03/1e+03	20	19	2	5
			R.QVITLGSPFGM(15.9949)R.D	1148.59	0	0/0/0e+00/0e+00/0e+00/0e+00	20	19	2	4
O05805	Rv2854 Uncharacterized protein	Rv2854			20	5.46	18.42	12	23	345
			K.HDVFLSLPQPR.Q	1307.7	20	0/0/0e+00/0e+00/1e+04/2e+03	18.42	12	2	4
			R.AGVTGLVLNSPFLDLQGPAILR.L	2251.28	20	0/0/0e+00/0e+00/2e+04/3e+03	18.42	12	2	4
			R.AGVTGLVLNSPFLDLQGPAILR.L	2251.28	20	0/0/0e+00/0e+00/2e+04/2e+03	18.42	12	3	4
			R.APGQTPHFITDLAR.Y	1522.79	20	0/0/0e+00/3e+01/3e+04/1e+03	18.42	12	2	5
			R.GFAFYALDLRK.C	1299.7	20	0/0/0e+00/0e+00/1e+04/3e+02	18.42	12	2	4
			R.GIDVGVPNLILCSDHTVR.E	1965.02	20	0/0/0e+00/0e+00/2e+04/3e+03	18.42	12	2	4
			R.LPLTSAFFAAMAR.M	1394.74	20	0/0/0e+00/0e+00/6e+04/5e+03	18.42	12	2	4
			R.LPLTSAFFAAMAR.M	1394.74	20	0/0/0e+00/0e+00/4e+04/4e+03	18.42	12	2	5
			R.RLDLWLDDYLGTHNDTDASASSGKG.-	2707.26	20	0/0/0e+00/0e+00/2e+04/9e+02	18.42	12	2	5
			R.RLDLWLDDYLGTHNDTDASASSGKG.-	2707.26	20	0/0/0e+00/1e+03/1e+04/7e+02	18.42	12	3	4
			R.RLDLWLDDYLGTHNDTDASASSGKG.-	2707.26	20	0/0/0e+00/0e+00/9e+04/5e+03	18.42	12	3	5
			R.YDTELEHSLSIINEQNR.S	2060.98	1.08	1/1/3e+04/2e+04/4e+04/2e+04	18.42	12	3	3
			R.GFAFYALDLR.K	1171.6	0	0/0/0e+00/0e+00/2e+04/5e+02	18.42	12	2	4
			R.WAGCIGNR.S	932.429	0	0/0/0e+00/0e+00/2e+04/9e+02	18.42	12	2	4
O06291	htrA Probable serine protease HtrA (DEGP protein)	htrA			20	0	20	11	23	34
			K.GGILENDVIVK.V	1155.65	20	0/0/0e+00/0e+00/2e+04/1e+03	20	11	2	3
			K.SLSDSASGLGFAIPVNEMK.L	1922.95	20	0/0/0e+00/0e+00/5e+04/3e+03	20	11	2	3
			K.TAEVVDAFTTSK.V	1267.63	20	0/0/0e+00/1e+02/1e+04/1e+03	20	11	2	3
			K.VDNVDNLTVAR.L	1214.63	20	0/0/0e+00/0e+00/2e+03/6e+02	20	11	2	3
			R.AVADSDEFVVAVR.Q	1376.69	20	0/0/0e+00/0e+00/2e+04/1e+03	20	11	2	3
			R.GYIVTNNHVISEAANNPSQFK.T	2303.14	20	0/0/0e+00/0e+00/5e+04/1e+03	20	11	2	4
			R.GYIVTNNHVISEAANNPSQFK.T	2303.14	20	0/0/0e+00/0e+00/1e+04/1e+03	20	11	3	4
			R.HVTLTVKPDPDST.-	1408.72	20	0/0/0e+00/1e+04/6e+03/6e+02	20	11	2	4
			R.QLAIGQDAPIEVVR.E	1507.84	20	0/0/0e+00/0e+00/2e+04/1e+03	20	11	2	3
			R.SVSNAIASGAQVANVK.A	1514.81	20	0/0/0e+00/0e+00/2e+04/9e+02	20	11	2	3
			R.VGDEVLAVGAPLGLR.S	1464.83	20	0/0/0e+00/0e+00/9e+04/2e+03	20	11	2	3
			K.TTVVFNDGKEVPANLVGR.D	1916.02	0	0/0/0e+00/0e+00/8e+03/2e+02	20	11	2	4
			K.VTLSTTGNAQEPAGR.F	1500.75	0	0/0/0e+00/2e+01/1e+04/3e+02	20	11	2	3
O06319	cut4 Cutinase Cut4	cut4			20	0	20	3	2	24
			K.TINLCNNGDPICSDGNR.W	1918.83	20	0/0/0e+00/7e+01/4e+03/8e+01	20	3	2	2
			R.AGGLMSALTPQFGSK.T	1463.74	20	0/0/0e+00/1e+01/2e+05/5e+03	20	3	2	4
			R.VGQAFVSSLR.Q	1062.58	20	0/0/0e+00/0e+00/1e+04/4e+03	20	3	2	4
			K.SIGTYGVNYPANGDFLAAADGANDASDHIQQMASACR.A	3829.7	0	0/0/0e+00/0e+00/1e+04/4e+03	20	3	3	4
			R.AHLGYVPGMTNQAAR.F	1584.78	0	0/0/0e+00/7e+00/2e+04/8e+02	20	3	2	5
O06832	lipO Esterase LipO	lipO			20	0	20	26	234	2345
			K.APVLVQVPGGAWVLGWR.R	1805.02	20	0/0/0e+00/0e+00/5e+04/2e+03	20	26	2	4
			K.APVLVQVPGGAWVLGWR.R	1805.02	20	0/0/0e+00/0e+00/2e+04/8e+03	20	26	2	5
			K.APVLVQVPGGAWVLGWR.R	1805.02	20	0/0/0e+00/0e+00/6e+03/2e+02	20	26	3	4
			K.ELATLPTEPMR.S	1256.64	20	0/0/0e+00/5e+01/5e+04/1e+04	20	26	2	3
			K.SPVAYADLPHAQHAFDVFGSPR.A	2382.16	20	0/0/0e+00/0e+00/4e+04/7e+03	20	26	2	5
			K.SPVAYADLPHAQHAFDVFGSPR.A	2382.16	20	0/0/0e+00/0e+00/1e+06/3e+04	20	26	3	5
			K.SPVAYADLPHAQHAFDVFGSPR.A	2382.16	20	0/0/0e+00/0e+00/1e+04/2e+03	20	26	4	5
			R.ADAPPFFVLHGR.H	1325.69	20	0/0/0e+00/0e+00/1e+04/3e+03	20	26	2	4
			R.ADAPPFFVLHGR.H	1325.69	20	0/0/0e+00/6e+00/9e+04/1e+04	20	26	2	5
			R.ADAPPFFVLHGR.H	1325.69	20	0/0/0e+00/0e+00/6e+03/1e+03	20	26	3	5
			R.DIFVDASPIHHVR.A	1504.78	20	0/0/0e+00/5e+00/2e+04/1e+03	20	26	2	5
			R.EFVGLLETFVVK.R	1379.77	20	0/0/0e+00/0e+00/7e+03/2e+02	20	26	2	3
			R.EFVGLLETFVVK.R	1379.77	20	0/0/0e+00/0e+00/1e+04/2e+03	20	26	2	4
			R.EFVGLLETFVVK.R	1379.77	20	0/0/0e+00/4e+01/9e+04/5e+03	20	26	2	5
			R.FLSWVYATNPPAT.-	1465.72	20	0/0/0e+00/3e+02/3e+05/1e+04	20	26	2	2
			R.FQPGFEQVDTSVAAAVPVYGR.Y	2238.11	20	0/0/0e+00/3e+03/1e+05/2e+04	20	26	2	3
			R.FQPGFEQVDTSVAAAVPVYGR.Y	2238.11	20	0/0/0e+00/0e+00/1e+04/4e+03	20	26	2	4
			R.GATTPGPVLEAGLTEQLGPDYAK.E	2285.16	20	0/0/0e+00/0e+00/8e+04/4e+03	20	26	2	3
			R.GATTPGPVLEAGLTEQLGPDYAK.E	2285.16	20	0/0/0e+00/0e+00/3e+04/7e+02	20	26	3	3
			R.GWVCVSLNYR.V	1252.6	20	0/0/0e+00/4e+00/5e+03/2e+02	20	26	2	5
			R.HDSLIPVAEAHAFVEELR.A	2033.04	20	0/0/0e+00/8e+04/2e+04/1e+04	20	26	2	5
			R.HTWPDHIVDVKR.A	1501.78	20	0/0/0e+00/0e+00/1e+04/2e+03	20	26	2	5
			R.RPQAYPLMSHLAAR.G	1609.85	20	0/0/0e+00/0e+00/4e+03/4e+02	20	26	3	5
			R.YDWFTTDAPGRR.E	1483.68	20	0/0/0e+00/0e+00/3e+05/9e+03	20	26	2	4
			R.YRGATTPGPVLEAGLTEQLGPDYAK.E	2604.33	20	0/0/0e+00/0e+00/1e+05/1e+04	20	26	3	4
			R.YVETTNVVCYGPYGR.A	1776.81	20	0/0/0e+00/3e+01/2e+04/6e+03	20	26	2	3
			K.APVLVQVPGGAWVLGWR.R	1805.02	0	0/0/0e+00/0e+00/2e+04/5e+02	20	26	3	5
			R.AHHTAEAVAR.F	1061.54	0	0/0/0e+00/0e+00/4e+03/6e+01	20	26	2	5
			R.ANLADIWR.R	957.503	0	0/0/0e+00/0e+00/6e+04/4e+03	20	26	2	3
			R.HDSLIPVAEAHAFVEELR.A	2033.04	0	1/0/8e+03/1e+04/3e+04/1e+04	20	26	3	5
			R.HTWPDHIVDVKR.A	1501.78	0	0/0/0e+00/0e+00/3e+03/1e+02	20	26	3	5
			R.YDWFTTDAPGR.R	1327.58	0	0/0/0e+00/0e+00/3e+04/2e+03	20	26	2	3
O07178	Rv0457c Probable peptidase	Rv0457c			20	0	20	46	234	2345
			K.FGALVCDVPLLDMK.R	1576.8	20	0/0/0e+00/3e+02/8e+04/6e+03	20	46	2	3
			K.FGALVCDVPLLDMK.R	1576.8	20	0/0/0e+00/0e+00/3e+03/3e+02	20	46	2	4
			K.FISEYSPYQNISANRK.Y	1916.95	20	0/0/0e+00/0e+00/4e+03/4e+01	20	46	3	4
			K.SQITWEDPDTVLLGTDFGGDSLTTSGYPR.V	3128.47	20	0/0/0e+00/0e+00/7e+03/3e+03	20	46	2	3
			K.SQITWEDPDTVLLGTDFGGDSLTTSGYPR.V	3128.47	20	0/0/0e+00/0e+00/2e+04/7e+02	20	46	2	4
			K.SQITWEDPDTVLLGTDFGGDSLTTSGYPR.V	3128.47	20	0/0/0e+00/3e+02/2e+04/4e+03	20	46	3	3
			K.SQITWEDPDTVLLGTDFGGDSLTTSGYPR.V	3128.47	20	0/0/0e+00/1e+03/3e+04/1e+03	20	46	3	4
			K.VAQDFAAVATDLVTR.G	1575.83	20	0/0/0e+00/0e+00/2e+04/6e+03	20	46	2	3
			K.VAQDFAAVATDLVTR.G	1575.83	20	0/0/0e+00/0e+00/2e+04/8e+02	20	46	2	4
			K.WVWGGAGVIEPDYTR.A	1704.83	20	0/0/0e+00/4e+01/4e+04/5e+03	20	46	2	3
			K.YPPVLMTTSTR.D	1264.65	20	0/0/0e+00/2e+01/7e+03/8e+02	20	46	2	4
			M.TFEPAPDGADPYLWLEDVTGAEALDWVR.A	3133.47	20	0/0/0e+00/7e+00/2e+04/2e+03	20	46	2	5
			R.ADDQKWVWGGAGVIEPDYTR.A	2263.07	20	0/0/0e+00/4e+01/5e+03/1e+03	20	46	2	4
			R.ADDQKWVWGGAGVIEPDYTR.A	2263.07	20	0/0/0e+00/0e+00/1e+04/8e+02	20	46	3	4
			R.ALDFWNEEVYELR.G	1682.79	20	0/0/0e+00/0e+00/1e+04/2e+03	20	46	2	3
			R.ALDFWNEEVYELR.G	1682.79	20	0/0/0e+00/0e+00/4e+04/6e+03	20	46	2	4
			R.ALDFWNEEVYELR.G	1682.79	20	0/0/0e+00/0e+00/1e+04/1e+03	20	46	2	5
			R.ALIGLSPGGSDASIVR.E	1511.83	20	0/0/0e+00/3e+01/7e+04/1e+04	20	46	2	3
			R.DKVAQDFAAVATDLVTR.G	1818.95	20	0/0/0e+00/0e+00/2e+04/4e+02	20	46	2	3
			R.DKVAQDFAAVATDLVTR.G	1818.95	20	0/0/0e+00/0e+00/1e+04/1e+03	20	46	3	3
			R.DRLLIVTLADVASR.V	1540.89	20	0/0/0e+00/0e+00/1e+04/9e+02	20	46	2	5
			R.EFVEDGFQLPPAK.S	1475.73	20	0/0/0e+00/3e+01/5e+04/1e+04	20	46	2	3
			R.GGGEYGPGWHTQAMR.E	1602.7	20	0/0/0e+00/0e+00/2e+04/5e+02	20	46	2	5
			R.GGTYALANIR.G	1034.55	20	0/0/0e+00/0e+00/4e+04/2e+03	20	46	2	4
			R.GITTAEQLGAR.G	1115.59	20	0/0/0e+00/0e+00/1e+04/4e+03	20	46	2	3
			R.GKPLADAETIFEGAGTDVR.V	1946.98	20	0/0/0e+00/4e+01/5e+04/8e+03	20	46	2	3
			R.GKPLADAETIFEGAGTDVR.V	1946.98	20	0/0/0e+00/0e+00/4e+04/4e+03	20	46	3	3
			R.GNYLYNFWR.D	1231.58	20	0/0/0e+00/0e+00/5e+04/8e+03	20	46	2	4
			R.KMTAALQAAGHPVWYYENIEGGHAGAADNAQIAFK.S	3701.8	20	0/0/0e+00/0e+00/2e+04/6e+03	20	46	3	5
			R.KMTAALQAAGHPVWYYENIEGGHAGAADNAQIAFK.S	3701.8	20	0/0/0e+00/8e+01/3e+04/7e+03	20	46	4	5
			R.LLIVTLADVASR.V	1269.77	20	0/0/0e+00/0e+00/1e+04/1e+03	20	46	2	4
			R.MRVEALEVLDTDAR.I	1616.82	20	0/0/0e+00/0e+00/2e+04/2e+03	20	46	2	4
			R.MRVEALEVLDTDAR.I	1616.82	20	0/0/0e+00/0e+00/5e+03/5e+02	20	46	3	4
			R.NKPTTAAFCDAEFER.M	1755.79	20	0/0/0e+00/0e+00/1e+04/4e+03	20	46	2	4
			R.RTDADNPGPTLLNGYGGFETSR.T	2338.1	20	0/0/0e+00/0e+00/3e+04/6e+03	20	46	2	3
			R.RTDADNPGPTLLNGYGGFETSR.T	2338.1	20	0/0/0e+00/0e+00/2e+04/7e+03	20	46	3	3
			R.RTDADNPGPTLLNGYGGFETSR.T	2338.1	20	0/0/0e+00/0e+00/2e+04/1e+03	20	46	3	4
			R.TDADNPGPTLLNGYGGFETSR.T	2182	20	0/0/6e+03/9e+02/3e+04/2e+03	20	46	2	3
			R.TDSPGWDVLIDVDELGR.A	1886.91	20	0/0/0e+00/5e+02/3e+04/5e+03	20	46	2	3
			R.TDSPGWDVLIDVDELGR.A	1886.91	20	0/0/0e+00/6e+03/2e+04/5e+03	20	46	2	4
			R.TDSPGWDVLIDVDELGR.A	1886.91	20	0/0/0e+00/0e+00/4e+03/3e+02	20	46	3	4
			R.TDSPGWDVLIDVDELGRADDQK.W	2444.15	20	0/0/0e+00/3e+01/2e+04/7e+02	20	46	2	4
			R.TPTYDGVLGR.L	1077.55	20	0/0/0e+00/0e+00/1e+04/3e+03	20	46	2	3
			R.VEALEVLDTDAR.I	1329.68	20	0/0/0e+00/0e+00/7e+03/1e+03	20	46	2	2
			R.VEALEVLDTDAR.I	1329.68	20	0/0/0e+00/1e+02/2e+04/3e+03	20	46	2	3
			R.VEIATPGSWR.R	1114.58	20	0/0/0e+00/5e+01/9e+04/3e+03	20	46	2	3
			K.FISEYSPYQNISANR.K	1787.85	0	0/0/0e+00/6e+02/2e+05/2e+05	20	46	2	3
			K.MTAALQAAGHPVWYYENIEGGHAGAADNAQIAFK.S	3573.7	0	0/0/0e+00/2e+02/7e+03/2e+03	20	46	3	5
			K.SAPAFFDAENMAVTQYFATSDDGTSIPYFVVR.R	3518.63	0	0/0/0e+00/0e+00/4e+04/2e+03	20	46	3	5
			R.ADDQKWVWGGAGVIEPDYTR.A	2263.07	0	0/0/0e+00/3e+01/7e+03/2e+02	20	46	2	3
			R.LLIVTLADVASR.V	1269.77	0	0/0/0e+00/0e+00/2e+04/2e+03	20	46	2	5
			R.RTDADNPGPTLLNGYGGFETSR.T	2338.1	0	0/0/0e+00/0e+00/2e+04/1e+03	20	46	2	4
			R.TDADNPGPTLLNGYGGFETSR.T	2182	0	0/0/0e+00/2e+02/7e+03/2e+02	20	46	2	4
			R.TDSPGWDVLIDVDELGR.A	1886.91	0	0/0/0e+00/0e+00/2e+03/3e+02	20	46	2	2
			R.TDWTVATTR.Y	1049.51	0	0/0/0e+00/0e+00/3e+04/5e+02	20	46	2	3
O07427	Rv0183 Lysophospholipase	Rv0183			20	0	20	54	2345	2345
			K.EYPGLYHEVFNEPER.N	1878.86	20	0/0/1e+04/3e+02/2e+06/2e+05	20	54	2	3
			K.EYPGLYHEVFNEPER.N	1878.86	20	0/0/0e+00/0e+00/5e+04/4e+03	20	54	2	4
			K.EYPGLYHEVFNEPERNQVLDDVVAWLTER.L	3518.7	20	0/0/0e+00/1e+02/2e+05/2e+04	20	54	3	5
			K.EYPGLYHEVFNEPERNQVLDDVVAWLTER.L	3518.7	20	0/0/0e+00/5e+01/1e+05/1e+04	20	54	4	5
			K.LLGVVVPGLPVQELDFTAISR.D	2223.27	20	0/0/0e+00/0e+00/5e+03/3e+03	20	54	2	3
			K.LLGVVVPGLPVQELDFTAISR.D	2223.27	20	0/0/0e+00/5e+01/7e+04/3e+04	20	54	2	4
			K.LLGVVVPGLPVQELDFTAISR.D	2223.27	20	0/0/0e+00/1e+03/2e+05/2e+04	20	54	2	5
			K.LLGVVVPGLPVQELDFTAISR.D	2223.27	20	0/0/0e+00/0e+00/6e+03/2e+02	20	54	3	3
			K.LLGVVVPGLPVQELDFTAISR.D	2223.27	20	0/0/0e+00/0e+00/2e+04/4e+03	20	54	3	4
			K.LLGVVVPGLPVQELDFTAISRDPEVVQAYNTDPLVHHGR.V	4252.26	20	0/0/0e+00/7e+01/9e+04/6e+04	20	54	3	5
			K.LLGVVVPGLPVQELDFTAISRDPEVVQAYNTDPLVHHGR.V	4252.26	20	0/0/0e+00/7e+02/7e+04/1e+05	20	54	5	5
			R.ALLQVGETMPR.R	1213.65	20	0/0/3e+04/5e+02/8e+06/1e+05	20	54	2	3
			R.APALTAPLLVLHGTDDR.L	1758.96	20	0/0/0e+00/6e+00/2e+04/2e+03	20	54	3	4
			R.APALTAPLLVLHGTDDRLIPIEGSR.R	2625.47	20	0/0/0e+00/0e+00/9e+03/4e+02	20	54	3	4
			R.APALTAPLLVLHGTDDRLIPIEGSR.R	2625.47	20	0/0/0e+00/0e+00/5e+04/3e+03	20	54	3	5
			R.DISEYTADFDTLVGIATR.E	1986.96	20	0/0/0e+00/4e+00/5e+04/1e+04	20	54	2	2
			R.DISEYTADFDTLVGIATR.E	1986.96	20	0/0/0e+00/6e+01/5e+05/5e+04	20	54	2	3
			R.DISEYTADFDTLVGIATR.E	1986.96	20	0/0/0e+00/4e+02/6e+05/1e+05	20	54	2	4
			R.DISEYTADFDTLVGIATR.E	1986.96	20	0/0/0e+00/3e+01/1e+06/6e+04	20	54	2	5
			R.DISEYTADFDTLVGIATR.E	1986.96	20	0/0/0e+00/0e+00/3e+03/1e+03	20	54	3	2
			R.DISEYTADFDTLVGIATR.E	1986.96	20	0/0/0e+00/0e+00/3e+04/6e+03	20	54	3	3
			R.DISEYTADFDTLVGIATR.E	1986.96	20	0/0/0e+00/8e+00/3e+04/2e+04	20	54	3	4
			R.DISEYTADFDTLVGIATR.E	1986.96	20	0/0/0e+00/1e+01/8e+04/7e+03	20	54	3	5
			R.DPEVVQAYNTDPLVHHGR.V	2047	20	0/0/0e+00/4e+01/9e+04/1e+04	20	54	2	4
			R.DPEVVQAYNTDPLVHHGR.V	2047	20	0/0/2e+03/7e+01/7e+05/2e+04	20	54	3	4
			R.IVYDVWTPDTAPQAVVVLAHGLGEHAR.R	2914.52	20	0/0/0e+00/0e+00/4e+05/2e+04	20	54	2	5
			R.IVYDVWTPDTAPQAVVVLAHGLGEHAR.R	2914.52	20	0/0/9e+04/3e+03/1e+07/4e+05	20	54	3	5
			R.IVYDVWTPDTAPQAVVVLAHGLGEHAR.R	2914.52	20	0/0/0e+00/1e+03/2e+06/3e+05	20	54	4	5
			R.LGAAGLVTYALDHR.G	1455.78	20	0/0/1e+04/4e+02/2e+06/1e+05	20	54	2	4
			R.LGAAGLVTYALDHR.G	1455.78	20	0/0/0e+00/9e+01/1e+05/8e+04	20	54	2	5
			R.LGAAGLVTYALDHR.G	1455.78	20	0/0/6e+03/2e+02/7e+05/7e+04	20	54	3	4
			R.LGAAGLVTYALDHR.G	1455.78	20	0/0/0e+00/1e+00/1e+05/3e+04	20	54	3	5
			R.LVECVGSADVQLK.E	1416.73	20	0/0/0e+00/6e+01/1e+05/3e+04	20	54	2	3
			R.LVECVGSADVQLKEYPGLYHEVFNEPER.N	3277.58	20	0/0/0e+00/0e+00/8e+03/1e+03	20	54	3	4
			R.NFAGIGDVR.I	947.482	20	0/0/1e+04/2e+02/4e+06/4e+04	20	54	2	3
			R.NQVLDDVVAWLTER.L	1656.85	20	0/0/0e+00/3e+00/2e+04/3e+03	20	54	2	3
			R.NQVLDDVVAWLTER.L	1656.85	20	0/0/0e+00/3e+01/2e+04/2e+04	20	54	2	4
			R.NQVLDDVVAWLTER.L	1656.85	20	0/0/0e+00/1e+02/2e+04/3e+04	20	54	2	5
			R.NQVLDDVVAWLTER.L	1656.85	20	0/0/0e+00/0e+00/7e+03/5e+02	20	54	3	3
			R.NQVLDDVVAWLTER.L	1656.85	20	0/0/0e+00/0e+00/1e+04/5e+03	20	54	3	4
			R.NQVLDDVVAWLTER.L	1656.85	20	0/0/0e+00/0e+00/1e+04/6e+03	20	54	3	5
			R.NQVLDDVVAWLTERL.-	1769.93	20	0/0/0e+00/0e+00/8e+03/4e+02	20	54	2	4
			R.NQVLDDVVAWLTERL.-	1769.93	20	0/0/0e+00/0e+00/1e+05/3e+04	20	54	2	5
			R.NQVLDDVVAWLTERL.-	1769.93	20	0/0/0e+00/0e+00/8e+03/8e+03	20	54	3	5
			R.RAPALTAPLLVLHGTDDR.L	1916.07	20	0/0/8e+03/4e+02/1e+06/6e+04	20	54	2	5
			R.RAPALTAPLLVLHGTDDR.L	1916.07	20	0/0/2e+04/7e+02/3e+06/2e+05	20	54	3	5
			R.RAPALTAPLLVLHGTDDR.L	1916.07	20	0/0/0e+00/0e+00/2e+04/4e+03	20	54	4	5
			R.RAPALTAPLLVLHGTDDRLIPIEGSR.R	2781.57	20	0/0/0e+00/3e+02/2e+05/1e+05	20	54	3	5
			R.RAPALTAPLLVLHGTDDRLIPIEGSR.R	2781.57	20	0/0/5e+03/2e+02/7e+05/6e+04	20	54	4	5
			R.RLVECVGSADVQLK.E	1572.83	20	0/0/0e+00/9e+01/2e+05/3e+04	20	54	2	4
			R.RLVECVGSADVQLK.E	1572.83	20	0/0/0e+00/0e+00/5e+03/4e+02	20	54	2	5
			R.RLVECVGSADVQLK.E	1572.83	20	0/0/0e+00/0e+00/2e+04/2e+03	20	54	3	4
			R.RLVECVGSADVQLKEYPGLYHEVFNEPER.N	3434.68	20	0/0/0e+00/5e+01/5e+04/6e+02	20	54	3	5
			R.RLVECVGSADVQLKEYPGLYHEVFNEPER.N	3434.68	20	0/0/0e+00/0e+00/1e+05/3e+02	20	54	4	5
			R.ALLQVGETM(15.9949)PR.R	960.495	0	0/0/0e+00/1e+02/0e+00/0e+00	20	54	2	3
			R.ALLQVGETMPR.R	1213.65	0	0/0/0e+00/0e+00/6e+03/6e+02	20	54	2	4
			R.APALTAPLLVLHGTDDRLIPIEGSR.R	2625.47	0	0/0/0e+00/0e+00/2e+04/8e+02	20	54	4	5
			R.IVYDVWTPDTAPQAVVVLAHGLGEHAR.R	2914.52	0	1/0/1e+04/3e+03/6e+04/2e+04	20	54	3	4
			R.IVYDVWTPDTAPQAVVVLAHGLGEHAR.R	2914.52	0	1/0/0e+00/1e+03/3e+04/7e+03	20	54	4	4
			R.LVECVGSADVQLK.E	1416.73	0	0/0/0e+00/0e+00/2e+03/5e+02	20	54	2	4
			R.NQVLDDVVAWLTER.L	1656.85	0	0/0/0e+00/2e+02/5e+03/1e+02	20	54	2	2
O33185	Rv1683 Bifunctional enzyme long-chain acyl-CoA synthase a	Rv1683			20	3.99	19.11	20	234	2345
			R.AAPNSEVYECLIR.A	1520.73	2.14	1/1/4e+04/1e+03/9e+04/1e+03	19.11	20	2	3
			R.AAQQSWPTVADWVR.W	1613.8	20	0/0/0e+00/2e+01/6e+04/5e+03	19.11	20	2	3
			R.AGHFGLVVGSR.A	1098.59	20	0/0/0e+00/0e+00/4e+03/6e+02	19.11	20	2	5
			R.EDGAVGILHASGLDPWVIDFGSPDEVEGGMR.R	3225.51	20	0/0/0e+00/2e+02/2e+04/8e+02	19.11	20	3	4
			R.EDGAVGILHASGLDPWVIDFGSPDEVEGGMRR.N	3381.61	20	0/0/0e+00/8e+02/6e+04/3e+03	19.11	20	3	5
			R.EDGAVGILHASGLDPWVIDFGSPDEVEGGMRR.N	3381.61	20	0/0/0e+00/0e+00/3e+04/1e+03	19.11	20	4	5
			R.IIDEQAHDAPK.G	1235.61	20	0/0/0e+00/3e+00/9e+03/7e+01	19.11	20	2	3
			R.LFIGSGMPTGLWER.V	1562.79	20	0/0/0e+00/0e+00/2e+04/1e+03	19.11	20	2	4
			R.LGAVAVVMRPDTDLSASVR.L	1957.05	20	0/0/0e+00/2e+00/6e+04/2e+02	19.11	20	2	5
			R.LGGLETGSVPSPSQIVESVPMYK.L	2375.21	20	0/0/0e+00/3e+01/1e+05/9e+03	19.11	20	2	3
			R.LGGLETGSVPSPSQIVESVPMYK.L	2375.21	20	0/0/0e+00/0e+00/2e+04/1e+03	19.11	20	3	3
			R.LVATAQNGLEVLR.L	1382.79	20	0/0/0e+00/0e+00/5e+04/2e+03	19.11	20	2	3
			R.MGFQMMDPLK.T	1196.54	20	0/0/0e+00/0e+00/3e+04/2e+03	19.11	20	2	3
			R.NLADHIVALSEAVDTVK.D	1793.95	20	0/0/0e+00/0e+00/1e+04/5e+02	19.11	20	2	4
			R.QAWYFNSGGNEYR.R	1590.69	20	0/0/0e+00/0e+00/4e+04/1e+03	19.11	20	2	3
			R.VAHGIGEVSEAALALAR.G	1662.91	20	0/0/0e+00/2e+01/1e+04/6e+03	19.11	20	2	4
			R.VGVLMETRPSALVAIAALSR.L	2054.18	20	0/0/0e+00/0e+00/3e+04/7e+02	19.11	20	3	5
			R.VTEILTDPTNLDAAR.Q	1627.84	20	0/0/0e+00/0e+00/4e+03/7e+02	19.11	20	2	2
			R.VTEILTDPTNLDAAR.Q	1627.84	20	0/0/0e+00/0e+00/3e+04/1e+03	19.11	20	2	3
			R.WISGDGTKPENIHLMADQPAEHTDSGVAFSSR.V	3453.61	20	0/0/0e+00/0e+00/2e+04/2e+03	19.11	20	3	4
			K.GEFLLFDGR.V	1052.53	0	0/0/0e+00/0e+00/5e+04/1e+03	19.11	20	2	3
			R.GAADAVVAANR.S	1013.53	0	0/0/0e+00/8e+00/5e+03/4e+02	19.11	20	2	3
			R.GVFAPADTWISTDYLFWRDDDGDYWLAGGR.G	3466.58	0	0/0/0e+00/5e+02/3e+04/7e+02	19.11	20	3	5
O33364	Rv0519c Mycolyltransferase II	Rv0519c			20	0	20	2	23	35
			R.QFVNQLHQPPAGSFSPGGHDASYWR.E	2783.3	20	0/0/0e+00/0e+00/3e+03/9e+02	20	2	3	5
			R.SSGGDSGAMVLDELLPMLTSMGMDTSR.V	2758.24	20	0/0/0e+00/9e+01/6e+03/1e+02	20	2	2	3
O53363	Rv3312c Uncharacterized protein	Rv3312c			20	0	20	7	23	345
			K.GHFNIEDWDAILAACALDIGKR.R	2485.23	20	0/0/0e+00/8e+01/6e+04/1e+03	20	7	3	5
			K.YTPGLFSTLLAAAVPAADK.H	1906.03	20	0/0/0e+00/0e+00/3e+04/5e+02	20	7	2	4
			R.AIQLEAFR.Q	946.524	20	0/0/0e+00/0e+00/3e+04/6e+02	20	7	2	3
			R.ALAYLEWGDSTGYPAFYFHGTPSSR.L	2793.29	20	0/0/0e+00/0e+00/5e+04/2e+04	20	7	3	5
			R.IRTDEADVLMLPDGR.A	1699.86	20	0/0/0e+00/1e+03/2e+04/2e+03	20	7	2	3
			R.LEGAFADGAAR.R	1076.53	20	0/0/0e+00/0e+00/2e+04/1e+03	20	7	2	3
			R.LFGALFAPLGWCAK.Y	1549.81	20	0/0/0e+00/0e+00/2e+04/5e+02	20	7	2	4
			R.LAFVGALGPWGPLATPDIMR.S	2082.12	0	0/0/0e+00/0e+00/1e+05/3e+03	20	7	2	5
O53410	Rv1062 Uncharacterized protein	Rv1062			20	0	20	2	23	4
			R.IGAVALAVDTVPESVRR.Q	1751.99	20	0/0/0e+00/5e+00/2e+04/5e+02	20	2	2	4
			R.IGAVALAVDTVPESVRR.Q	1751.99	20	0/0/0e+00/0e+00/5e+03/6e+02	20	2	3	4
			R.VTAIDIATGELVVFHR.E	1739.96	0	0/0/0e+00/0e+00/4e+04/3e+03	20	2	2	5
O53417	Rv1069c Conserved protein	Rv1069c			20	0	20	11	23	2345
			R.DAGSPQWLPIYDDGR.N	1688.78	20	0/0/0e+00/0e+00/1e+04/4e+03	20	11	2	2
			R.GYDVLPQTR.W	1047.53	20	0/0/0e+00/2e+01/1e+04/2e+02	20	11	2	3
			R.HAGEALFEAVDK.L	1285.63	20	0/0/0e+00/3e+00/1e+04/2e+03	20	11	2	4
			R.IFVHSGPTIADLTAFNGTPAVEPIR.T	2623.38	20	0/0/0e+00/0e+00/1e+04/3e+02	20	11	2	5
			R.IFVHSGPTIADLTAFNGTPAVEPIR.T	2623.38	20	0/0/0e+00/0e+00/1e+04/3e+03	20	11	3	5
			R.LQPLLHANAKPFGS.-	1491.82	20	0/0/0e+00/0e+00/5e+03/9e+02	20	11	2	5
			R.SGGPGSLVSWESLGHQGR.I	1809.88	20	0/0/0e+00/0e+00/2e+04/1e+03	20	11	2	5
			R.TDGALFSGPTFNNTVWNSLTANR.D	2483.19	20	0/0/0e+00/0e+00/2e+04/3e+03	20	11	2	3
			R.TDGALFSGPTFNNTVWNSLTANR.D	2483.19	20	0/0/0e+00/3e+01/9e+03/6e+02	20	11	2	4
			R.VVYLQHASDPIAWWTPR.L	2039.05	20	0/0/0e+00/5e+02/1e+04/1e+03	20	11	2	5
			R.VVYLQHASDPIAWWTPR.L	2039.05	20	0/0/0e+00/0e+00/1e+04/2e+03	20	11	3	5
			R.IFVHSGPTIADLTAFNGTPAVEPIR.T	2623.38	0	0/0/0e+00/0e+00/8e+03/1e+02	20	11	2	4
			R.TYAGLNSADGIMATAELAAR.E	1995.98	0	0/0/0e+00/0e+00/1e+04/3e+02	20	11	2	4
O53423	Rv1075c Conserved exported protein	Rv1075c			20	0	20	1	2	4
			R.GAVVVVGTCPDLGVITAIPQPLR.A	2332.3	20	0/0/0e+00/0e+00/5e+03/2e+02	20	1	2	4
			R.NLLVGQATHAR.T	1178.65	0	0/0/0e+00/0e+00/9e+03/5e+02	20	1	2	5
O53488	lipT Carboxylesterase LipT	lipT			20	0	20	11	234	345
			R.AISESPAAGMVR.S	1187.6	20	0/0/0e+00/0e+00/1e+04/4e+03	20	11	2	3
			R.CFSQIGVPGDDWPAYTQDDR.A	2327	20	0/0/0e+00/0e+00/8e+03/3e+03	20	11	2	3
			R.FGALLTAAADRR.A	1260.69	20	0/0/0e+00/0e+00/4e+04/9e+02	20	11	2	4
			R.FRAPQPAQPWPGVR.H	1605.85	20	0/0/0e+00/0e+00/2e+04/3e+03	20	11	2	5
			R.LGAFPIGPVFGDDYLPMDPVEAMR.S	2607.26	20	0/0/0e+00/2e+02/1e+04/3e+03	20	11	2	3
			R.LGAFPIGPVFGDDYLPMDPVEAMR.S	2607.26	20	0/0/0e+00/2e+03/2e+04/1e+03	20	11	3	4
			R.TATGIVEGFTR.D	1150.6	20	0/0/0e+00/0e+00/2e+05/6e+03	20	11	2	3
			R.TQDAANALMQASPAQLVEAQHHLIR.Q	2713.38	20	0/0/0e+00/4e+01/3e+04/4e+03	20	11	2	5
			R.TQDAANALMQASPAQLVEAQHHLIR.Q	2713.38	20	0/0/0e+00/1e+03/6e+04/4e+03	20	11	4	5
			R.VHAVPLIVGTNAEEGR.L	1660.89	20	0/0/0e+00/0e+00/2e+05/4e+03	20	11	2	4
			R.VHAVPLIVGTNAEEGR.L	1660.89	20	0/0/0e+00/0e+00/2e+04/7e+02	20	11	3	4
			R.YTVMGIGR.Y	895.459	0	0/0/0e+00/0e+00/2e+04/3e+02	20	11	2	4
O53531	Rv2257c Conserved protein	Rv2257c			20	0	20	20	23	345
			K.ADLALVVLTAR.D	1140.69	20	0/0/0e+00/7e+00/3e+05/4e+04	20	20	2	3
			K.ADLALVVLTAR.D	1140.69	20	0/0/0e+00/1e+01/9e+04/2e+04	20	20	2	4
			K.SPHWTGECNSTR.T	1430.6	20	0/0/0e+00/1e+01/3e+04/2e+03	20	20	2	5
			R.AAQVAVEEGVVNLDTPAGPPGSTVR.H	2434.25	20	0/0/0e+00/3e+01/6e+04/7e+04	20	20	2	3
			R.AAQVAVEEGVVNLDTPAGPPGSTVR.H	2434.25	20	0/0/0e+00/5e+00/2e+04/3e+03	20	20	2	4
			R.AAQVAVEEGVVNLDTPAGPPGSTVR.H	2434.25	20	0/0/0e+00/1e+02/3e+05/5e+04	20	20	3	3
			R.AAQVAVEEGVVNLDTPAGPPGSTVR.H	2434.25	20	0/0/0e+00/0e+00/2e+04/3e+03	20	20	3	4
			R.DFGDWALDLWPAISDAVLAEYT.-	2468.16	20	0/0/0e+00/3e+01/4e+05/1e+04	20	20	2	3
			R.DFGDWALDLWPAISDAVLAEYT.-	2468.16	20	0/0/0e+00/1e+00/4e+04/1e+03	20	20	3	3
			R.MYSNYGFTVLAESVQR.E	1864.89	20	0/0/0e+00/0e+00/2e+04/1e+04	20	20	2	3
			R.MYSNYGFTVLAESVQR.E	1864.89	20	0/0/0e+00/5e+02/4e+05/2e+04	20	20	2	4
			R.MYSNYGFTVLAESVQR.E	1864.89	20	0/0/0e+00/9e+01/2e+05/4e+04	20	20	2	5
			R.MYSNYGFTVLAESVQR.E	1864.89	20	0/0/0e+00/0e+00/5e+04/3e+03	20	20	3	4
			R.MYSNYGFTVLAESVQR.E	1864.89	20	0/0/0e+00/0e+00/7e+04/6e+03	20	20	3	5
			R.RMYSNYGFTVLAESVQR.E	2020.99	20	0/0/0e+00/7e+01/2e+04/4e+03	20	20	2	5
			R.RMYSNYGFTVLAESVQR.E	2020.99	20	0/0/0e+00/0e+00/2e+04/4e+03	20	20	3	5
			R.TFGHFGQSGGFIWVDPK.A	1879.91	20	0/0/6e+03/2e+02/1e+06/1e+05	20	20	2	5
			R.TFGHFGQSGGFIWVDPK.A	1879.91	20	0/0/0e+00/3e+01/3e+05/6e+04	20	20	3	5
			R.YLTEAVCEPLGMVTTR.L	1838.89	20	0/0/2e+04/1e+03/6e+06/1e+05	20	20	2	3
			R.YLTEAVCEPLGMVTTR.L	1838.89	20	0/0/0e+00/3e+01/1e+04/6e+03	20	20	3	3
			K.ADLALVVLTAR.D	1140.69	0	0/0/0e+00/0e+00/2e+04/1e+04	20	20	2	5
			R.HLLAHTSGLAM(15.9949)HSDQALAR.P	1149.6	0	0/0/0e+00/0e+00/0e+00/0e+00	20	20	3	5
			R.HLLAHTSGLAMHSDQALAR.P	2029.04	0	0/0/0e+00/0e+00/8e+03/7e+03	20	20	2	5
			R.HLLAHTSGLAMHSDQALAR.P	2029.04	0	0/0/0e+00/0e+00/2e+04/1e+04	20	20	3	5
			R.LDGGPAAAGFGATSTVADLAVFAGDLLR.P	2633.35	0	0/0/8e+03/5e+03/1e+04/2e+02	20	20	2	5
			R.M(15.9949)YSNYGFTVLAESVQR.E	149.051	0	0/0/0e+00/0e+00/0e+00/0e+00	20	20	2	3
			R.M(15.9949)YSNYGFTVLAESVQR.E	149.051	0	0/0/0e+00/0e+00/0e+00/0e+00	20	20	2	4
			R.YLTEAVCEPLGM(15.9949)VTTR.L	1381.63	0	0/0/0e+00/4e+01/0e+00/0e+00	20	20	2	3
O53581	Rv3802c Membrane protein	Rv3802c			20	0	20	7	234	345
			K.VTGPIAQQFAPAR.V	1354.74	20	0/0/7e+04/2e+03/1e+06/3e+04	20	7	2	4
			R.AMVAAMTDMNNR.C	1323.57	20	0/0/3e+04/3e+02/6e+05/9e+03	20	7	2	3
			R.GEGAEITLHEVPVLSGLGLTMTGPRPGGFGALDGR.T	3462.78	20	0/0/0e+00/0e+00/1e+04/2e+03	20	7	4	4
			R.GEGAEITLHEVPVLSGLGLTMTGPRPGGFGALDGR.T	3462.78	20	0/0/4e+04/2e+03/6e+05/4e+04	20	7	4	5
			R.GPVDEDLVLGVTLIADGR.R	1837.98	20	0/0/0e+00/0e+00/1e+04/1e+03	20	7	2	4
			R.QQGVGNQVPPSPR.G	1362.7	20	0/0/0e+00/1e+02/1e+04/4e+03	20	7	2	4
			R.VQTYTVAYTAQFHNPLTTDNQMSYNDSR.A	3265.48	20	0/0/1e+04/5e+02/3e+05/1e+03	20	7	3	5
			K.VTGPIAQQFAPAR.V	1354.74	0	0/0/1e+04/3e+03/0e+00/1e+03	20	7	2	3
			R.AM(15.9949)VAAMTDMNNR.C	220.088	0	0/0/0e+00/0e+00/0e+00/0e+00	20	7	2	3
			R.PGGFGALDGR.T	945.467	0	0/0/0e+00/0e+00/3e+04/2e+02	20	7	2	3
			R.VQTYTVAYTAQFHNPLTTDNQMSYNDSR.A	3265.48	0	0/0/0e+00/8e+02/7e+03/1e+04	20	7	3	4
P71668	lipI Lipase LipH	lipI			20	0	20	20	234	345
			K.VLDAVPFR.L	915.518	20	0/0/0e+00/8e+00/4e+04/1e+04	20	20	2	3
			M.PSLDNTADEKPAIDPILLK.V	2050.1	20	0/0/0e+00/0e+00/4e+05/9e+04	20	20	2	3
			M.PSLDNTADEKPAIDPILLK.V	2050.1	20	0/0/0e+00/3e+01/3e+05/5e+04	20	20	3	3
			R.AENLADLPPAYIAVAGYDPLR.D	2229.15	20	0/0/0e+00/0e+00/5e+04/3e+03	20	20	2	3
			R.DMGGPPIVFQLLWYPSTLWDQSLPSLAENADAPILDVK.A	4198.12	20	0/0/0e+00/0e+00/7e+04/2e+04	20	20	3	5
			R.IYWPPTCPDQAEAPVVLYFHGGGFVMGDLDTHDGTCR.Q	4179.88	20	0/0/0e+00/0e+00/4e+04/4e+03	20	20	3	5
			R.IYWPPTCPDQAEAPVVLYFHGGGFVMGDLDTHDGTCR.Q	4179.88	20	0/0/0e+00/0e+00/2e+05/1e+04	20	20	4	5
			R.LAPEHPYPAAIEDAWAATR.W	2079.03	20	0/0/0e+00/1e+02/1e+06/1e+05	20	20	2	4
			R.LAPEHPYPAAIEDAWAATR.W	2079.03	20	0/0/0e+00/7e+01/2e+05/2e+05	20	20	3	4
			R.LSIDDGIEAVR.Q	1186.62	20	0/0/0e+00/4e+00/4e+04/4e+04	20	20	2	3
			R.LSIDDGIEAVR.Q	1186.62	20	0/0/0e+00/0e+00/6e+03/4e+03	20	20	2	4
			R.QHAVGADAIVVSVDYR.L	1698.87	20	0/0/0e+00/0e+00/5e+04/4e+03	20	20	2	4
			R.QHAVGADAIVVSVDYR.L	1698.87	20	0/0/0e+00/1e+02/3e+04/2e+03	20	20	2	5
			R.VVDLAIDGPAGPIGTR.I	1549.85	20	0/0/0e+00/0e+00/8e+05/1e+05	20	20	2	3
			R.WVAEHGR.Q	853.419	20	0/0/0e+00/8e+01/7e+03/2e+03	20	20	2	4
			R.WVAEHGR.Q	853.419	20	0/0/0e+00/5e+00/1e+05/9e+02	20	20	2	5
			R.WYAGEIDLHNPPAPMAPGR.A	2092	20	0/0/0e+00/6e+01/5e+05/5e+04	20	20	2	4
			R.WYAGEIDLHNPPAPMAPGR.A	2092	20	0/0/0e+00/0e+00/7e+04/7e+04	20	20	3	4
			R.YGELLAAAGVPVEVHNAQTLVHGYVGYAGVVPAATEATNR.G	4066.08	20	0/0/0e+00/0e+00/7e+04/7e+04	20	20	3	5
			R.YGELLAAAGVPVEVHNAQTLVHGYVGYAGVVPAATEATNR.G	4066.08	20	0/0/0e+00/0e+00/2e+06/1e+05	20	20	4	5
			R.DM(15.9949)GGPPIVFQLLWYPSTLWDQSLPSLAENADAPILDVK.A	264.078	0	0/0/0e+00/0e+00/0e+00/0e+00	20	20	3	5
			R.DMGGPPIVFQLLWYPSTLWDQSLPSLAENADAPILDVK.A	4198.12	0	0/0/0e+00/0e+00/6e+03/4e+02	20	20	3	4
			R.WYAGEIDLHNPPAPM(15.9949)APGR.A	1709.79	0	0/0/0e+00/0e+00/0e+00/2e+03	20	20	3	4
P71778	lipL Esterase LipL	lipL			20	0	20	1	2	3
			R.GLIDYEAPVAEYWPAFGANGK.A	2268.09	20	0/0/0e+00/5e+02/1e+04/7e+02	20	1	2	3
			R.MYGAIANGGEIDGIR.F	1535.74	0	0/0/0e+00/0e+00/2e+04/7e+02	20	1	2	3
P71981	Rv1723 Hydrolase	Rv1723			20	0	20	5	234	35
			R.DGVSLAGQQVVPAAWIADTFDGGPDSR.Q	2729.31	20	0/0/0e+00/2e+01/1e+04/9e+02	20	5	2	3
			R.EQVIGWAPK.R	1026.55	20	0/0/0e+00/0e+00/1e+04/5e+02	20	5	2	3
			R.GALVAEQYLDGLGPR.T	1557.82	20	0/0/0e+00/0e+00/2e+04/6e+03	20	5	2	3
			R.GTEPVVTLPADNAPIADIGLTSTDGIATTVGAVMAATATDGWAVAHR.G	4576.3	20	0/0/0e+00/0e+00/2e+04/9e+02	20	5	3	5
			R.GTEPVVTLPADNAPIADIGLTSTDGIATTVGAVMAATATDGWAVAHR.G	4576.3	20	0/0/0e+00/0e+00/1e+04/8e+02	20	5	4	5
			K.LSTQPHSHEPHMLDTLR.A	1998.98	0	0/0/0e+00/0e+00/2e+03/2e+02	20	5	2	5
			R.SGVAFSENYDDPAAEIHVR.E	2076.96	0	0/0/0e+00/9e+03/2e+04/8e+02	20	5	2	3
P71988	Rv1730c Penicillin-binding protein	Rv1730c			20	0	20	13	234	345
			K.GYGVTNVDHPMPVDGDTVFR.I	2176.01	20	0/0/0e+00/3e+02/5e+04/2e+03	20	13	2	3
			K.QVAQNGDLETTVIDFR.A	1804.9	20	0/0/0e+00/3e+02/2e+04/3e+03	20	13	2	3
			R.APNGEQILSR.Q	1083.57	20	0/0/0e+00/0e+00/2e+04/1e+03	20	13	2	3
			R.DGQLAGSMSTDDANPDGQNSANLGLAFYRPDYGLDLGPDNKPTGSR.S	4769.18	20	0/0/0e+00/8e+01/1e+04/3e+03	20	13	4	4
			R.LGAVDLAPYEGR.Y	1259.65	20	0/0/0e+00/0e+00/4e+04/3e+03	20	13	2	3
			R.LPQLTPPGTAFAYNNSGLVVAGR.I	2343.24	20	0/0/0e+00/2e+01/5e+04/2e+03	20	13	2	4
			R.NGQDFGRGDDAVALYVK.A	1823.88	20	0/0/0e+00/0e+00/5e+04/1e+03	20	13	2	3
			R.NGQDFGRGDDAVALYVK.A	1823.88	20	0/0/0e+00/0e+00/1e+04/4e+02	20	13	2	4
			R.QLLNHTAGWDGR.N	1366.67	20	0/0/0e+00/0e+00/2e+04/7e+02	20	13	2	4
			R.SCNPTGGLMSTAR.D	1350.6	20	0/0/0e+00/4e+01/8e+03/1e+03	20	13	2	3
			R.SGFVMVPDR.N	1006.49	20	0/0/0e+00/0e+00/8e+03/1e+03	20	13	2	3
			R.YAQFHLGDGR.A	1162.55	20	0/0/0e+00/0e+00/3e+04/3e+03	20	13	2	4
			R.YAQFHLGDGRAPNGEQILSR.Q	2229.11	20	0/0/0e+00/0e+00/7e+03/6e+02	20	13	3	5
			K.AYAIPGVAVAVWAGGQEYVK.G	2049.08	0	0/0/0e+00/0e+00/8e+03/3e+02	20	13	2	4
			K.AYAIPGVAVAVWAGGQEYVK.G	2049.08	0	0/0/0e+00/0e+00/3e+04/3e+04	20	13	2	5
			K.GYGVTNVDHPM(15.9949)PVDGDTVFR.I	1188.52	0	0/0/0e+00/0e+00/0e+00/2e+01	20	13	2	3
			K.TFTGTVMMR.L	1042.49	0	0/0/0e+00/1e+01/1e+04/4e+02	20	13	2	4
			R.DGQLAGSM(15.9949)STDDANPDGQNSANLGLAFYRPDYGLDLGPDNKPTGSR.S	777.333	0	0/0/0e+00/0e+00/0e+00/0e+00	20	13	4	4
			R.LLLDPLQLAHTR.Y	1388.81	0	0/0/0e+00/0e+00/1e+04/3e+02	20	13	2	4
			R.LLLDPLQLAHTR.Y	1388.81	0	0/0/0e+00/0e+00/1e+04/1e+03	20	13	2	5
			R.YIPDFAVADESASATVTVR.Q	2011.99	0	0/0/0e+00/7e+01/8e+03/6e+02	20	13	2	3
P72041	lipE Lipase LipE	lipE			20	0	20	27	234	345
			K.AIGGTVHEIIPYTNTPFFLSTILPSSNTVSTANELSR.F	3949.04	20	0/0/0e+00/3e+01/4e+04/2e+03	20	27	3	4
			K.AIGGTVHEIIPYTNTPFFLSTILPSSNTVSTANELSR.F	3949.04	20	0/0/0e+00/0e+00/2e+05/4e+04	20	27	3	5
			K.AITATVVHMLVER.G	1438.8	20	0/0/0e+00/0e+00/2e+05/5e+03	20	27	2	4
			K.AITATVVHMLVER.G	1438.8	20	0/0/0e+00/4e+00/4e+04/8e+03	20	27	2	5
			K.AITATVVHMLVER.G	1438.8	20	0/0/0e+00/0e+00/1e+04/1e+03	20	27	3	5
			K.IRVPADLDAVTATGEEDHSEIDGAAVDR.I	2922.4	20	0/0/0e+00/0e+00/1e+05/9e+03	20	27	3	3
			K.IRVPADLDAVTATGEEDHSEIDGAAVDR.I	2922.4	20	0/0/0e+00/5e+01/3e+05/4e+04	20	27	3	4
			K.IRVPADLDAVTATGEEDHSEIDGAAVDR.I	2922.4	20	0/0/0e+00/0e+00/2e+04/2e+03	20	27	4	3
			K.IRVPADLDAVTATGEEDHSEIDGAAVDR.I	2922.4	20	0/0/0e+00/0e+00/6e+04/5e+03	20	27	4	4
			R.AGMHPAIQLCIR.H	1365.7	20	0/0/0e+00/3e+01/2e+03/7e+03	20	27	2	5
			R.ALSGGLISSGKPGR.D	1298.73	20	0/0/0e+00/0e+00/9e+03/4e+02	20	27	2	5
			R.DVPLVAPSHATGR.Q	1318.7	20	0/0/0e+00/1e+01/3e+05/1e+04	20	27	2	4
			R.EILATEILDPLGFR.W	1585.87	20	0/0/0e+00/0e+00/6e+04/1e+04	20	27	2	3
			R.EILATEILDPLGFR.W	1585.87	20	0/0/0e+00/0e+00/1e+04/5e+03	20	27	2	4
			R.GHFALDDRVCEYLPSYTSHGK.H	2452.13	20	0/0/0e+00/0e+00/5e+03/2e+03	20	27	2	5
			R.GHFALDDRVCEYLPSYTSHGK.H	2452.13	20	0/0/0e+00/2e+01/6e+04/4e+03	20	27	3	5
			R.LRPDFATGLMPLR.W	1485.81	20	0/0/0e+00/0e+00/1e+04/2e+03	20	27	3	5
			R.QLPPVIAAVFR.K	1209.72	20	0/0/0e+00/0e+00/2e+05/1e+04	20	27	2	4
			R.QLPPVIAAVFRK.A	1337.82	20	0/0/0e+00/0e+00/7e+03/1e+03	20	27	3	5
			R.RLRPDFATGLMPLR.W	1641.91	20	0/0/0e+00/0e+00/2e+04/2e+03	20	27	2	5
			R.VCEYLPSYTSHGK.H	1539.7	20	0/0/0e+00/0e+00/4e+04/6e+03	20	27	2	4
			R.VPADLDAVTATGEEDHSEIDGAAVDR.I	2653.22	20	0/0/0e+00/8e+02/2e+04/2e+03	20	27	2	3
			R.VPADLDAVTATGEEDHSEIDGAAVDR.I	2653.22	20	0/0/0e+00/1e+02/4e+05/9e+03	20	27	3	3
			R.WGTGFMLGSAK.Y	1153.56	20	0/0/0e+00/2e+01/2e+05/1e+04	20	27	2	4
			R.WTNFGVAER.D	1078.52	20	0/0/0e+00/7e+01/2e+04/4e+03	20	27	2	3
			R.YGALLNAITAEIPR.A	1500.83	20	0/0/0e+00/1e+01/2e+05/3e+04	20	27	2	3
			R.YGALLNAITAEIPR.A	1500.83	20	0/0/0e+00/0e+00/1e+05/6e+03	20	27	2	4
			R.GHFALDDR.V	929.436	0	0/0/0e+00/0e+00/8e+03/2e+03	20	27	2	4
			R.WTNFGVAER.D	1078.52	0	0/0/0e+00/0e+00/7e+03/1e+02	20	27	2	4
P95072	sppA Possible protease IV SppA (Endopeptidase IV) (Sign	sppA			20	0	20	2	23	23
			R.EAEADLFYSDFVER.V	1689.75	20	0/0/0e+00/4e+01/2e+03/3e+02	20	2	2	2
			R.TNANADAWSIDAPFTPDQQAHR.E	2426.11	20	0/0/0e+00/0e+00/2e+04/1e+03	20	2	3	3
			K.VLAGLDEDTEVR.I	1315.66	0	0/0/0e+00/0e+00/1e+04/8e+02	20	2	2	3
			R.DDAVTCGLIDR.I	1233.57	0	0/0/0e+00/0e+00/2e+03/8e+01	20	2	2	2
			R.EAEADLFYSDFVER.V	1689.75	0	0/0/0e+00/0e+00/8e+03/2e+02	20	2	2	3
			R.HHGVPNGCVLEFNLR.S	1747.86	0	0/0/0e+00/0e+00/3e+03/1e+02	20	2	2	5
			R.TNANADAWSIDAPFTPDQQAHR.E	2426.11	0	0/0/0e+00/0e+00/1e+04/4e+02	20	2	2	3
			R.VWTGADALDR.G	1102.54	0	0/0/0e+00/6e+00/2e+04/1e+03	20	2	2	3
P95125	lipN Lipase/esterase LipN	lipN			20	0	20	31	2345	2345
			K.ARYEGGPTPVLQWLLYPR.T	2116.13	20	0/0/0e+00/0e+00/2e+04/4e+03	20	31	3	5
			K.RDIDWFHTQYLR.D	1648.81	20	0/0/0e+00/0e+00/7e+04/6e+03	20	31	2	5
			K.SLPGVADLR.L	926.519	20	0/0/0e+00/8e+00/3e+04/1e+04	20	31	2	3
			K.VLPWIPTPAK.R	1120.66	20	0/0/0e+00/0e+00/1e+04/1e+04	20	31	2	4
			R.AAGTAVDLR.Y	872.472	20	0/0/0e+00/0e+00/5e+04/2e+03	20	31	2	3
			R.AICEAMPGPQIHVDVTDLSIPGPAGEIPAR.H	3111.56	20	0/0/0e+00/0e+00/3e+04/1e+03	20	31	2	4
			R.AICEAMPGPQIHVDVTDLSIPGPAGEIPAR.H	3111.56	20	0/0/0e+00/5e+01/3e+06/1e+05	20	31	3	4
			R.DADIQVLSIDYR.L	1406.7	20	0/0/0e+00/0e+00/4e+04/2e+04	20	31	2	2
			R.DADIQVLSIDYR.L	1406.7	20	0/0/0e+00/0e+00/3e+05/1e+04	20	31	2	3
			R.DIDWFHTQYLR.D	1492.71	20	0/0/0e+00/0e+00/8e+03/2e+04	20	31	2	3
			R.DIDWFHTQYLR.D	1492.71	20	0/0/0e+00/0e+00/6e+05/3e+04	20	31	2	4
			R.DSDVDPADPR.L	1085.46	20	0/0/0e+00/0e+00/2e+05/5e+02	20	31	2	2
			R.IFGVDGLAVDDDIVASR.A	1760.89	20	0/0/0e+00/0e+00/2e+04/4e+03	20	31	2	2
			R.IFGVDGLAVDDDIVASR.A	1760.89	20	0/0/0e+00/2e+02/3e+05/6e+04	20	31	2	3
			R.IFGVDGLAVDDDIVASR.A	1760.89	20	0/0/0e+00/2e+02/1e+06/4e+04	20	31	2	4
			R.LAPEHPAPAAVEDAYAAFVWAHEHASDEFGALPGR.V	3700.76	20	0/0/0e+00/9e+01/4e+05/1e+05	20	31	4	5
			R.LAPEHPAPAAVEDAYAAFVWAHEHASDEFGALPGR.V	3700.76	20	0/0/0e+00/5e+00/4e+05/9e+04	20	31	5	5
			R.LSPLLAESLSGLAPALIAVAGFDPLRDEGESYAK.A	3471.84	20	0/0/0e+00/4e+01/1e+04/5e+03	20	31	3	4
			R.LSPLLAESLSGLAPALIAVAGFDPLRDEGESYAK.A	3471.84	20	0/0/0e+00/7e+02/7e+04/2e+04	20	31	3	5
			R.LSPLLAESLSGLAPALIAVAGFDPLRDEGESYAK.A	3471.84	20	0/0/0e+00/0e+00/3e+04/3e+03	20	31	4	5
			R.SMGLFGNGFLLTK.R	1383.72	20	0/0/0e+00/0e+00/1e+05/3e+04	20	31	2	4
			R.SMGLFGNGFLLTK.R	1383.72	20	0/0/0e+00/0e+00/3e+04/2e+04	20	31	2	5
			R.SMGLFGNGFLLTKR.D	1539.82	20	0/0/0e+00/0e+00/3e+04/5e+03	20	31	2	5
			R.SVIIDGNTLDPTLQLMLSTSR.I	2274.2	20	0/0/0e+00/1e+03/3e+05/4e+04	20	31	2	3
			R.SVIIDGNTLDPTLQLMLSTSR.I	2274.2	20	0/0/0e+00/0e+00/3e+05/2e+04	20	31	2	4
			R.SVIIDGNTLDPTLQLMLSTSR.I	2274.2	20	0/0/0e+00/0e+00/2e+04/2e+03	20	31	2	5
			R.SVIIDGNTLDPTLQLMLSTSR.I	2274.2	20	0/0/0e+00/1e+02/3e+04/5e+03	20	31	3	3
			R.SVIIDGNTLDPTLQLMLSTSR.I	2274.2	20	0/0/0e+00/0e+00/1e+04/2e+03	20	31	3	4
			R.TDFTAQTR.S	938.446	20	0/0/0e+00/0e+00/1e+05/2e+03	20	31	2	3
			R.YEGGPTPVLQWLLYPR.T	1888.99	20	0/0/0e+00/0e+00/1e+05/6e+04	20	31	2	4
			R.YEGGPTPVLQWLLYPR.T	1888.99	20	0/0/0e+00/0e+00/2e+04/5e+03	20	31	3	4
			K.ARYEGGPTPVLQWLLYPR.T	2116.13	0	0/0/0e+00/0e+00/4e+04/4e+03	20	31	2	5
			R.AICEAMPGPQIHVDVTDLSIPGPAGEIPAR.H	3111.56	0	1/0/3e+04/6e+02/6e+04/4e+04	20	31	3	5
			R.IFGVDGLAVDDDIVASR.A	1760.89	0	0/0/0e+00/0e+00/2e+04/1e+03	20	31	2	5
			R.RVQGTVVNVGVK.V	1254.74	0	0/0/0e+00/0e+00/0e+00/8e+01	20	31	2	4
			R.SM(15.9949)GLFGNGFLLTK.R	236.083	0	0/0/0e+00/0e+00/0e+00/0e+00	20	31	2	4
			R.SMGLFGNGFLLTK.R	1383.72	0	0/0/0e+00/0e+00/0e+00/2e+03	20	31	2	3
			R.SVIIDGNTLDPTLQLM(15.9949)LSTSR.I	1728.9	0	0/0/0e+00/1e+02/0e+00/2e+02	20	31	2	4
			R.YEGGPTPVLQWLLYPR.T	1888.99	0	0/0/0e+00/0e+00/7e+03/5e+03	20	31	2	5
P95229	Rv0272c Uncharacterized protein	Rv0272c			20	0	20	3	2	34
			R.EFVGLPSR.T	903.481	20	0/0/0e+00/0e+00/2e+04/3e+02	20	3	2	3
			R.GIGFLGWNTR.F	1119.58	20	0/0/0e+00/0e+00/7e+03/8e+02	20	3	2	4
			R.NGPPYSPEFISR.Y	1362.66	20	0/0/0e+00/5e+01/1e+04/3e+03	20	3	2	3
P95290	lipD Lipase LipD	lipD			20	0	20	7	2	34
			K.AAQTLLPQAK.V	1039.6	20	0/0/0e+00/0e+00/8e+03/5e+02	20	7	2	3
			K.FGGGALSVYIDGR.Q	1310.66	20	0/0/0e+00/0e+00/1e+04/5e+02	20	7	2	4
			K.GVDKDEVMDHLLMEQK.L	1885.89	20	0/0/0e+00/0e+00/2e+04/2e+03	20	7	2	4
			K.SEVTVSDVLR.H	1103.58	20	0/0/0e+00/3e+00/2e+04/1e+03	20	7	2	3
			K.TYGALANDGVIDGTR.L	1521.74	20	0/0/0e+00/0e+00/1e+04/2e+03	20	7	2	3
			K.VPTPLLDFIAPK.V	1309.76	20	0/0/0e+00/0e+00/7e+04/5e+03	20	7	2	4
			R.QVVDVWTGWSDR.Q	1446.69	20	0/0/0e+00/7e+01/4e+04/1e+03	20	7	2	3
			K.GVDKDEVMDHLLMEQK.L	1885.89	0	0/0/0e+00/0e+00/8e+03/9e+02	20	7	3	4
			K.VPTPLLDFIAPK.V	1309.76	0	0/0/0e+00/0e+00/8e+03/8e+02	20	7	2	3
			R.AFAGLYPGR.K	950.497	0	0/0/0e+00/0e+00/1e+04/4e+02	20	7	2	4
			R.RDDPLEVPHFGAPYSEPR.H	2082	0	0/0/0e+00/6e+04/9e+03/4e+04	20	7	2	4
			R.RDDPLEVPHFGAPYSEPR.H	2082	0	0/0/0e+00/8e+03/1e+04/7e+03	20	7	3	4
P96267	Rv0421c Uncharacterized protein	Rv0421c			20	0	20	4	23	345
			R.AGIVEAIQLCR.G	1228.66	20	0/0/0e+00/0e+00/3e+04/8e+02	20	4	2	3
			R.AGIVEAIQLCR.G	1228.66	20	0/0/0e+00/0e+00/6e+03/4e+02	20	4	2	4
			R.ESTLLQQVCAEWTR.R	1719.83	20	0/0/0e+00/0e+00/1e+04/4e+02	20	4	2	4
			R.TEHLPGIAVPTVFTHGTADPFGTLAQVR.S	2932.53	20	0/0/0e+00/2e+02/4e+04/5e+03	20	4	3	5
			R.SAAAMVSAPTEVVEITGAR.H	1858.95	0	1/0/3e+04/1e+03/2e+04/2e+03	20	4	2	3
P96399	lipW Esterase LipW	lipW			20	0	20	2	2	34
			R.FFTSQCNSLR.A	1258.58	20	0/0/0e+00/0e+00/3e+04/8e+02	20	2	2	4
			R.TPPDIEVLTLESGVGVR.L	1780.96	20	0/0/0e+00/0e+00/5e+03/3e+02	20	2	2	3
			R.ALIVVAGLR.M	910.596	0	0/0/0e+00/0e+00/4e+03/7e+01	20	2	2	4
P96402	lipC Esterase LipC	lipC			20	0	20	6	23	2345
			K.DMPTKPAPVLIFVPGGAWVHGSR.A	2432.29	20	0/0/0e+00/1e+01/2e+04/7e+02	20	6	3	5
			R.DCVIPVEQAR.S	1185.58	20	0/0/0e+00/4e+00/4e+03/4e+02	20	6	2	2
			R.GIVSPDDLAVEWPAPER.T	1850.92	20	0/0/0e+00/2e+01/6e+04/2e+03	20	6	2	3
			R.NAPPFLVIHGSR.D	1306.71	20	0/0/0e+00/0e+00/3e+04/8e+02	20	6	2	5
			R.SQVGYLELPGAGHGFDLLDGAR.T	2272.13	20	0/0/0e+00/5e+02/2e+04/4e+03	20	6	3	5
			R.VLYGDDPAQLLDVWR.R	1758.89	20	0/0/0e+00/0e+00/9e+03/3e+02	20	6	2	4
P96903	lpqC Esterase lipoprotein LpqC	lpqC			20	0	20	2	2	45
			R.GGLSHSISVASLVDR.W	1496.79	20	0/0/0e+00/0e+00/9e+03/1e+02	20	2	2	4
			R.HASSVATFQFGGLTR.S	1577.8	20	0/0/0e+00/0e+00/7e+03/3e+02	20	2	2	5
P96935	lipG Lipase/esterase LipG	lipG			20	0	20	8	23	2345
			K.IIGSPAYPIPEDQVR.A	1653.87	20	0/0/0e+00/0e+00/2e+04/2e+04	20	8	2	3
			K.TLAVIFSSNNHR.F	1357.71	20	0/0/0e+00/2e+02/1e+04/7e+03	20	8	2	5
			R.ALLALLTGPPPDSPR.D	1516.86	20	0/0/0e+00/0e+00/2e+05/2e+04	20	8	2	3
			R.ALLALLTGPPPDSPR.D	1516.86	20	0/0/0e+00/0e+00/2e+04/3e+03	20	8	2	4
			R.ALLALLTGPPPDSPRDVIVDNAVR.V	2499.39	20	0/0/0e+00/0e+00/1e+05/1e+04	20	8	3	5
			R.DVIVDNAVR.V	999.535	20	0/0/0e+00/0e+00/4e+04/3e+03	20	8	2	2
			R.LVLIDGMGHDLPR.Q	1434.77	20	0/0/0e+00/0e+00/1e+05/4e+04	20	8	2	4
			R.RIVAPTVVIHGR.A	1316.8	20	0/0/0e+00/0e+00/8e+03/4e+02	20	8	2	5
			R.ALLALLTGPPPDSPRDVIVDNAVR.V	2499.39	0	0/0/0e+00/0e+00/3e+04/9e+03	20	8	3	4
			R.VIRYDNRDVGLSTK.T	1634.87	0	0/0/0e+00/3e+02/0e+00/0e+00	20	8	2	4
P9WHR3	caeA Carboxylesterase A	caeA			20	0	20	27	234	2345
			K.AGVDLANQLR.G	1055.57	20	0/0/0e+00/0e+00/9e+04/6e+03	20	27	2	3
			K.AVEVYHSLVDPLVDPDNPR.I	2135.07	20	0/0/0e+00/5e+01/2e+05/2e+04	20	27	2	3
			K.AVEVYHSLVDPLVDPDNPR.I	2135.07	20	0/0/0e+00/0e+00/2e+04/7e+03	20	27	2	4
			K.AVEVYHSLVDPLVDPDNPR.I	2135.07	20	0/0/0e+00/0e+00/1e+04/9e+03	20	27	3	3
			K.AVEVYHSLVDPLVDPDNPR.I	2135.07	20	0/0/0e+00/0e+00/1e+04/1e+03	20	27	3	4
			K.FTGDAPLGTCAFWPVPPTSQPHAVSAPGLVPTVVVSTTHDPATPYK.A	4772.39	20	0/0/0e+00/8e+01/4e+04/1e+04	20	27	3	5
			K.FTGDAPLGTCAFWPVPPTSQPHAVSAPGLVPTVVVSTTHDPATPYK.A	4772.39	20	0/0/0e+00/0e+00/1e+06/1e+05	20	27	4	5
			K.IGSLVINPGGPGESGIEAALGVFQTLPK.R	2721.48	20	0/0/0e+00/0e+00/2e+04/3e+03	20	27	2	4
			K.IGSLVINPGGPGESGIEAALGVFQTLPK.R	2721.48	20	0/0/0e+00/4e+01/4e+04/3e+03	20	27	2	5
			K.IGSLVINPGGPGESGIEAALGVFQTLPK.R	2721.48	20	0/0/0e+00/8e+00/2e+05/1e+04	20	27	3	4
			K.LAVPVDYDRPDGDVAALALIR.F	2239.2	20	0/0/0e+00/7e+00/1e+05/1e+04	20	27	2	4
			K.LAVPVDYDRPDGDVAALALIR.F	2239.2	20	0/0/0e+00/1e+01/7e+04/2e+04	20	27	3	4
			K.LAVPVDYDRPDGDVAALALIRFPATGDK.I	2955.55	20	0/0/0e+00/3e+02/4e+04/3e+03	20	27	3	5
			K.LGQPVEWTPCR.S	1341.65	20	0/0/1e+03/1e+01/4e+04/1e+04	20	27	2	3
			K.NAGCPLGADPAK.A	1169.55	20	0/0/0e+00/0e+00/6e+03/1e+03	20	27	2	3
			K.NFLAHVGTVNVAK.D	1368.75	20	0/0/0e+00/3e+00/1e+05/8e+03	20	27	2	5
			R.AMILDGAVDPNADPIEAELR.Q	2110.04	20	0/0/0e+00/5e+01/3e+04/1e+04	20	27	2	2
			R.AMILDGAVDPNADPIEAELR.Q	2110.04	20	0/0/0e+00/0e+00/2e+05/1e+04	20	27	2	3
			R.EIAPFMSYGK.F	1141.55	20	0/0/0e+00/0e+00/3e+04/4e+03	20	27	2	3
			R.FPATGDKIGSLVINPGGPGESGIEAALGVFQTLPK.R	3438.83	20	0/0/0e+00/0e+00/9e+04/5e+03	20	27	3	5
			R.GVASSRPAIWCNSDADNDRLR.A	2360.11	20	0/0/0e+00/0e+00/4e+05/6e+03	20	27	3	4
			R.IGSAYAEEFPQR.V	1366.65	20	0/0/0e+00/4e+01/7e+05/9e+03	20	27	2	3
			R.PAIWCNSDADNDR.L	1532.63	20	0/0/0e+00/0e+00/9e+03/3e+02	20	27	2	3
			R.PAIWCNSDADNDRLR.A	1801.82	20	0/0/0e+00/0e+00/3e+04/1e+03	20	27	2	4
			R.PAIWCNSDADNDRLR.A	1801.82	20	0/0/0e+00/0e+00/1e+04/2e+02	20	27	3	4
			R.VAINCVDQPPVTDRDK.V	1825.9	20	0/0/0e+00/2e+01/9e+04/7e+03	20	27	2	3
			R.VAINCVDQPPVTDRDKVIDEDRR.A	2710.35	20	0/0/0e+00/0e+00/3e+04/3e+02	20	27	3	4
			K.GFQDAFNNYAADCAK.N	1690.7	0	0/0/0e+00/0e+00/6e+03/9e+01	20	27	2	2
			K.LAVPVDYDRPDGDVAALALIR.F	2239.2	0	0/0/0e+00/0e+00/1e+04/4e+02	20	27	2	3
			R.VAINCVDQPPVTDR.D	1582.78	0	0/0/0e+00/4e+01/4e+03/8e+02	20	27	2	3
P9WHR5	caeB Carboxylesterase B	caeB			20	0	20	1	3	4
			R.GSDAGDLLVLADDYDGRDADGHYSNDQDAFNAVR.C	3627.58	20	0/0/0e+00/0e+00/7e+03/2e+02	20	1	3	4
			R.CVDAPTPADPAAWVAADQR.I	2010.93	0	0/0/0e+00/6e+02/0e+00/5e+01	20	1	2	3
			R.GLSYADATTGTINALYSPQR.W	2099.04	0	1/0/0e+00/5e+01/9e+03/5e+02	20	1	2	3
			R.SPACPLGTDSAQWVNR.Y	1757.82	0	0/0/0e+00/0e+00/4e+03/4e+01	20	1	2	3
P9WIQ9	Rv1835c Putative serine esterase Rv1835c	Rv1835c			20	0	20	1	2	3
			R.GGSDAAWYSAPDQR.S	1479.64	20	0/0/0e+00/0e+00/1e+04/1e+02	20	1	2	3
			R.LPAILHQTR.Y	1047.62	0	0/0/0e+00/4e+03/3e+03/3e+03	20	1	2	5
			R.NALHEVVGWWAK.L	1408.73	0	0/0/0e+00/0e+00/0e+00/6e+02	20	1	2	5
P9WIR3	cfp30B 27 kDa antigen Cfp30B	cfp30B			20	0	20	3	2	34
			K.AAAAGGQVIAEPADIPSVGR.F	1848.97	20	0/0/0e+00/7e+01/3e+04/8e+02	20	3	2	3
			R.FAVLSDPQGAIFSVLKPAPQQ.-	2213.19	20	0/0/0e+00/0e+00/3e+03/1e+03	20	3	2	3
			R.FAVLSDPQGAIFSVLKPAPQQ.-	2213.19	20	0/0/0e+00/3e+01/7e+03/7e+02	20	3	2	4
			R.MSFITDPTGAAVGLWQANR.H	2035	0	0/0/0e+00/3e+03/7e+03/1e+02	20	3	2	4
P9WIY7	Rv2565 Uncharacterized NTE family protein Rv2565	Rv2565			20	0	20	1	2	3
			R.NVPILADIDDEQLER.L	1738.87	20	0/0/0e+00/4e+02/1e+04/5e+02	20	1	2	3
			R.VAAIIEPDVSK.I	1140.64	0	0/0/0e+00/0e+00/1e+04/1e+02	20	1	2	3
			R.VIGVVSNGDTAAAPMVDAIATSLDSHGR.T	2724.36	0	0/0/0e+00/2e+01/2e+04/1e+04	20	1	3	4
P9WIY9	Rv1063c Uncharacterized NTE family protein Rv1063c	Rv1063c			20	0	20	3	2	345
			R.GYAHIGVIQALR.E	1296.73	20	0/0/0e+00/0e+00/5e+03/3e+02	20	3	2	5
			R.TIDIAQSALAR.H	1157.64	20	0/0/0e+00/0e+00/2e+04/4e+02	20	3	2	3
			R.VALALGSGGAR.G	970.556	20	0/0/0e+00/0e+00/3e+03/2e+02	20	3	2	4
			R.DAEPNVTAEWLNR.M	1513.72	0	1/0/8e+04/2e+03/5e+03/1e+03	20	3	2	2
P9WJY9	metX Homoserine O-acetyltransferase	metX			20	0	20	4	2	34
			R.ACPVPVVVGGITSDR.L	1525.79	20	0/0/0e+00/0e+00/3e+04/5e+02	20	4	2	3
			R.ALEWVVGYPDR.V	1303.66	20	0/0/0e+00/0e+00/6e+03/7e+02	20	4	2	3
			R.ATADQIGTQTTQIAAIK.A	1729.92	20	0/0/0e+00/0e+00/1e+04/6e+03	20	4	2	3
			R.WCAVATNVLGGCR.G	1462.68	20	0/0/0e+00/3e+01/4e+04/9e+02	20	4	2	4
P9WK85	lipR Putative acetyl-hydrolase LipR	lipR			20	0	20	2	23	4
			R.LPGISPVYGDMSGLPPIVMQTAGDDPICVDADKIETACAASK.T	4361.09	20	0/0/0e+00/1e+02/9e+03/8e+02	20	2	3	4
			R.VSIAGVPVQR.V	1024.6	20	0/0/0e+00/2e+01/2e+04/4e+02	20	2	2	4
			R.VLLATLTAGAR.A	1084.66	0	0/0/0e+00/0e+00/8e+03/3e+02	20	2	2	4
P9WK87	nlhH Carboxylesterase NlhH	nlhH			20	0	20	12	23	345
			K.MLLDTFPVTFTAADGVEVAR.A	2153.09	20	0/0/0e+00/0e+00/4e+05/2e+04	20	12	2	3
			K.MLLDTFPVTFTAADGVEVAR.A	2153.09	20	0/0/0e+00/0e+00/2e+05/1e+04	20	12	2	4
			K.MLLDTFPVTFTAADGVEVAR.A	2153.09	20	0/0/0e+00/0e+00/5e+04/2e+03	20	12	2	5
			K.TPPELLPELR.I	1163.65	20	0/0/0e+00/0e+00/4e+04/3e+04	20	12	2	3
			R.AHAVGAQAIVVSVDYR.L	1654.88	20	0/0/0e+00/0e+00/9e+03/1e+03	20	12	2	4
			R.AHAVGAQAIVVSVDYR.L	1654.88	20	0/0/0e+00/0e+00/1e+04/3e+03	20	12	2	5
			R.DNLPVVVYYHGGGWSLGGLDTHDPVAR.A	2894.42	20	0/0/0e+00/9e+02/6e+05/6e+04	20	12	3	5
			R.LAPEHPYPAGIDDSWAALR.W	2079.03	20	0/0/0e+00/1e+02/2e+05/1e+05	20	12	2	4
			R.LAPEHPYPAGIDDSWAALR.W	2079.03	20	0/0/0e+00/7e+01/2e+05/2e+05	20	12	3	4
			R.TVGYDGLTDIPVR.V	1404.72	20	0/0/0e+00/0e+00/3e+04/3e+04	20	12	2	3
			R.VYWPPVVR.D	1014.57	20	0/0/0e+00/0e+00/8e+04/1e+04	20	12	2	4
			R.WVGENAAELGGDPSR.I	1556.72	20	0/0/0e+00/1e+02/4e+04/2e+04	20	12	2	3
			K.M(15.9949)LLDTFPVTFTAADGVEVAR.A	149.051	0	0/0/0e+00/0e+00/0e+00/0e+00	20	12	2	3
			K.M(15.9949)LLDTFPVTFTAADGVEVAR.A	149.051	0	0/0/0e+00/0e+00/0e+00/0e+00	20	12	2	4
			K.MLLDTFPVTFTAADGVEVAR.A	2153.09	0	0/0/0e+00/0e+00/8e+03/2e+02	20	12	3	3
P9WL67	Rv2627c Uncharacterized protein Rv2627c	Rv2627c			20	0	20	12	23	345
			K.GAVFPGEDVLDDVHGTAQAVWDIR.R	2567.25	20	0/0/0e+00/7e+01/1e+04/4e+02	20	12	2	4
			K.LHDELGLNIVMPVLPMHGPR.G	2238.18	20	0/0/0e+00/0e+00/3e+04/1e+03	20	12	3	5
			R.APLDLAVFR.A	1000.57	20	0/0/0e+00/0e+00/1e+04/2e+03	20	12	2	3
			R.FIYAGIADR.L	1024.53	20	0/0/0e+00/0e+00/1e+04/1e+03	20	12	2	3
			R.FVQAALEQSGLLDAPR.T	1713.9	20	0/0/0e+00/0e+00/3e+04/5e+03	20	12	2	3
			R.FVQAALEQSGLLDAPR.T	1713.9	20	0/0/0e+00/0e+00/2e+04/2e+03	20	12	2	4
			R.IFFDSGFTPHPGEPGSQR.W	1975.93	20	0/0/0e+00/0e+00/3e+04/8e+03	20	12	2	4
			R.IFFDSGFTPHPGEPGSQR.W	1975.93	20	0/0/0e+00/3e+01/4e+04/5e+03	20	12	3	4
			R.MISPLSLTPLVPMPGR.F	1707.94	20	0/0/0e+00/1e+01/7e+04/1e+04	20	12	2	4
			R.MISPLSLTPLVPMPGR.F	1707.94	20	0/0/0e+00/0e+00/3e+04/4e+02	20	12	2	5
			R.PWLVCVHGTEMGR.A	1540.73	20	0/0/0e+00/0e+00/3e+03/9e+01	20	12	2	5
			R.WLSYTANNR.E	1123.54	20	0/0/0e+00/0e+00/1e+04/1e+03	20	12	2	4
			R.ISQEVAAGLEFYGNR.R	1652.82	0	0/0/0e+00/4e+03/1e+04/3e+04	20	12	2	3
P9WLC7	Rv2307c Uncharacterized protein Rv2307c	Rv2307c			20	0	20	2	2	23
			R.AAQEWLSGQSDVDPAR.I	1728.81	20	0/0/0e+00/8e+02/1e+04/2e+03	20	2	2	3
			R.DVVVETQDGMR.L	1247.58	20	0/0/0e+00/0e+00/2e+03/1e+02	20	2	2	2
			R.LLLDHYPSIER.I	1354.72	0	1/0/7e+03/6e+02/1e+04/3e+02	20	2	2	4
P9WLZ3	Rv1367c Uncharacterized protein Rv1367c	Rv1367c			20	0	20	20	234	2345
			K.LLQVNEIGYR.D	1203.66	20	0/0/0e+00/2e+01/4e+04/1e+04	20	20	2	3
			K.VAVLDDAAGPLDR.T	1310.68	20	0/0/0e+00/2e+01/2e+04/2e+04	20	20	2	3
			R.DIDAGVPMQR.D	1100.53	20	0/0/0e+00/0e+00/9e+04/8e+03	20	20	2	2
			R.DIDAGVPMQR.D	1100.53	20	0/0/0e+00/3e+01/1e+05/4e+03	20	20	2	3
			R.EKLLQVNEIGYR.D	1460.8	20	0/0/0e+00/0e+00/2e+04/7e+03	20	20	2	4
			R.GFGLNLSVVTDPAK.S	1416.76	20	0/0/0e+00/0e+00/1e+05/4e+03	20	20	2	4
			R.HDVMGPPHVTPPSFCNAGGGLWSTADDYLR.F	3254.47	20	0/0/0e+00/3e+03/3e+05/7e+04	20	20	3	5
			R.HDVMGPPHVTPPSFCNAGGGLWSTADDYLR.F	3254.47	20	0/0/0e+00/8e+02/4e+05/2e+04	20	20	4	5
			R.HSFLGAPFWVGR.G	1372.7	20	0/0/0e+00/0e+00/1e+05/2e+04	20	20	2	5
			R.HSFLGAPFWVGR.G	1372.7	20	0/0/0e+00/0e+00/2e+04/2e+03	20	20	3	5
			R.IEDAPLYQIIDER.V	1573.8	20	0/0/0e+00/2e+01/4e+04/3e+04	20	20	2	3
			R.LPFGQGPDVWLAALATLPLVHQPGDR.V	2768.48	20	0/0/0e+00/2e+02/1e+05/2e+03	20	20	3	5
			R.MLLGDGTVDGVR.V	1231.62	20	0/0/0e+00/3e+02/4e+04/2e+04	20	20	2	3
			R.VLGPAGMTDTGFYVSADAQR.R	2055.98	20	0/0/0e+00/2e+02/5e+04/2e+04	20	20	2	3
			R.VLGPAGMTDTGFYVSADAQR.R	2055.98	20	0/0/0e+00/1e+02/4e+04/5e+03	20	20	2	4
			R.VLGPAGMTDTGFYVSADAQR.R	2055.98	20	0/0/0e+00/1e+02/5e+04/1e+04	20	20	3	3
			R.VLSPESVR.L	885.492	20	0/0/0e+00/7e+00/9e+04/2e+04	20	20	2	3
			R.VTYSHAIDVLGVIVSR.I	1727.96	20	0/0/0e+00/0e+00/3e+04/5e+03	20	20	2	5
			R.VTYSHAIDVLGVIVSR.I	1727.96	20	0/0/0e+00/0e+00/2e+04/4e+03	20	20	3	5
			R.WAPELCK.V	902.432	20	0/0/0e+00/0e+00/6e+04/4e+03	20	20	2	3
			R.GFGLNLSVVTDPAK.S	1416.76	0	0/0/0e+00/0e+00/2e+04/5e+03	20	20	2	3
			R.M(15.9949)LLGDGTVDGVR.V	149.051	0	0/0/0e+00/0e+00/0e+00/0e+00	20	20	2	3
			R.VLGPAGM(15.9949)TDTGFYVSADAQR.R	643.336	0	0/0/0e+00/0e+00/0e+00/0e+00	20	20	2	3
			R.VLGPAGMTDTGFYVSADAQR.R	2055.98	0	0/0/0e+00/4e+02/6e+03/5e+01	20	20	2	5
P9WM39	Rv1288 Uncharacterized protein Rv1288	Rv1288			20	0	20	10	23	345
			K.YYGHFASASSHSGPASLR.R	1894.88	20	0/0/0e+00/0e+00/4e+03/8e+01	20	10	2	5
			K.YYGHFASASSHSGPASLR.R	1894.88	20	0/0/0e+00/0e+00/2e+03/7e+01	20	10	3	5
			R.DLTAGKPIIIVMPDGGHAGWYSNPVSSFVGPR.N	3339.7	20	0/0/0e+00/3e+03/5e+04/1e+04	20	10	3	5
			R.FQTSAIGWNPGVNVLLPDDYR.T	2362.18	20	0/0/0e+00/0e+00/2e+04/3e+03	20	10	2	3
			R.FQTSAIGWNPGVNVLLPDDYR.T	2362.18	20	0/0/0e+00/0e+00/7e+03/9e+02	20	10	2	4
			R.FYGDAELNWLIAAASGIADPDVVNVGQR.L	2961.47	20	0/0/0e+00/0e+00/9e+03/1e+02	20	10	2	5
			R.FYGDAELYR.L	1132.52	20	0/0/0e+00/0e+00/2e+04/2e+02	20	10	2	3
			R.IFLVAGTSPDPANWFDSVNETQVLAGQR.E	3032.51	20	0/0/0e+00/0e+00/1e+04/4e+02	20	10	2	3
			R.IFLVAGTSPDPANWFDSVNETQVLAGQR.E	3032.51	20	0/0/0e+00/0e+00/1e+04/5e+02	20	10	2	4
			R.LIAAASGIADPDVVNVGQR.L	1865	20	0/0/0e+00/0e+00/2e+04/1e+03	20	10	2	3
			R.LDLDGIVAR.L	970.545	0	0/0/0e+00/0e+00/3e+04/1e+03	20	10	2	3
			R.TFDFLGIR.D	967.513	0	0/0/0e+00/0e+00/3e+04/1e+03	20	10	2	3
			R.YTVVAGDTLSALAAR.F	1506.8	0	0/0/0e+00/2e+01/1e+04/2e+02	20	10	2	3
P9WNH1	bpoC Putative non-heme bromoperoxidase BpoC	bpoC			20	0	20	30	234	2345
			K.AEAELYDSGVQLPPTYDAR.A	2094.99	20	0/0/0e+00/3e+02/3e+05/5e+04	20	30	2	2
			K.AEAELYDSGVQLPPTYDAR.A	2094.99	20	0/0/0e+00/2e+02/8e+04/6e+04	20	30	2	3
			K.TLNDDVAVGDWIAMFSMWPIK.S	2409.16	20	0/0/0e+00/0e+00/7e+03/3e+02	20	30	2	4
			K.TLNDDVAVGDWIAMFSMWPIK.S	2409.16	20	0/0/0e+00/3e+01/2e+04/1e+04	20	30	2	5
			-.MINLAYDDNGTGDPVVFIAGR.G	2238.08	20	0/0/0e+00/2e+02/2e+06/1e+05	20	30	2	3
			-.MINLAYDDNGTGDPVVFIAGR.G	2238.08	20	0/0/1e+04/6e+01/1e+06/3e+04	20	30	2	4
			-.MINLAYDDNGTGDPVVFIAGR.G	2238.08	20	0/0/0e+00/0e+00/8e+04/6e+03	20	30	3	3
			R.CITFDNR.G	924.412	20	0/0/0e+00/2e+01/1e+04/9e+03	20	30	2	3
			R.CQLDCAPQTNRLPAYR.N	1962.92	20	0/0/0e+00/0e+00/7e+04/1e+03	20	30	3	4
			R.EVADALPNGR.Y	1040.53	20	0/0/3e+03/1e+02/7e+05/2e+04	20	30	2	3
			R.GIGATENAEGFTTQTMVADTAALIETLDIAPAR.V	3348.66	20	0/0/0e+00/0e+00/5e+03/2e+02	20	30	2	3
			R.GIGATENAEGFTTQTMVADTAALIETLDIAPAR.V	3348.66	20	0/0/0e+00/0e+00/6e+03/7e+02	20	30	2	4
			R.GIGATENAEGFTTQTMVADTAALIETLDIAPAR.V	3348.66	20	0/0/0e+00/0e+00/1e+04/5e+03	20	30	2	5
			R.GIGATENAEGFTTQTMVADTAALIETLDIAPAR.V	3348.66	20	0/0/0e+00/9e+02/5e+04/1e+04	20	30	3	4
			R.GIGATENAEGFTTQTMVADTAALIETLDIAPAR.V	3348.66	20	0/0/0e+00/0e+00/8e+04/6e+04	20	30	3	5
			R.GIGATENAEGFTTQTMVADTAALIETLDIAPAR.V	3348.66	20	0/0/0e+00/0e+00/2e+04/7e+03	20	30	4	5
			R.KTLNDDVAVGDWIAMFSMWPIK.S	2537.25	20	0/0/0e+00/3e+01/3e+04/4e+03	20	30	2	5
			R.LLENFSR.K	877.466	20	0/0/0e+00/3e+01/2e+05/7e+03	20	30	2	3
			R.LLENFSRK.T	1005.56	20	0/0/0e+00/0e+00/9e+04/1e+02	20	30	2	4
			R.NIAAPVLVIGFADDVVTPPYLGR.E	2397.31	20	0/0/0e+00/0e+00/9e+04/2e+04	20	30	2	4
			R.NIAAPVLVIGFADDVVTPPYLGR.E	2397.31	20	0/0/0e+00/0e+00/6e+05/4e+04	20	30	2	5
			R.NIAAPVLVIGFADDVVTPPYLGR.E	2397.31	20	0/0/0e+00/6e+01/4e+04/7e+03	20	30	3	4
			R.NIAAPVLVIGFADDVVTPPYLGR.E	2397.31	20	0/0/0e+00/0e+00/3e+05/1e+04	20	30	3	5
			R.QFFNKAEAELYDSGVQLPPTYDAR.A	2759.33	20	0/0/0e+00/3e+01/4e+04/1e+04	20	30	2	4
			R.QFFNKAEAELYDSGVQLPPTYDAR.A	2759.33	20	0/0/0e+00/2e+01/3e+05/7e+04	20	30	3	4
			R.QFFNKAEAELYDSGVQLPPTYDAR.A	2759.33	20	0/0/0e+00/9e+00/1e+05/1e+03	20	30	3	5
			R.TWHPHQVPAFLAAGYR.C	1850.94	20	0/0/0e+00/0e+00/2e+03/3e+02	20	30	3	5
			R.YLQIPDAGHLGFFERPEAVNTAMLK.F	2817.44	20	0/0/0e+00/0e+00/4e+04/2e+04	20	30	2	5
			R.YLQIPDAGHLGFFERPEAVNTAMLK.F	2817.44	20	0/0/0e+00/0e+00/3e+04/3e+04	20	30	3	4
			R.YLQIPDAGHLGFFERPEAVNTAMLK.F	2817.44	20	0/0/1e+04/2e+04/1e+05/3e+05	20	30	3	5
			K.TLNDDVAVGDWIAM(15.9949)FSMWPIK.S	1518.7	0	0/0/0e+00/0e+00/0e+00/0e+00	20	30	2	5
			K.TLNDDVAVGDWIAMFSM(15.9949)WPIK.S	1884.85	0	0/0/0e+00/3e+01/0e+00/0e+00	20	30	2	4
			K.TLNDDVAVGDWIAMFSM(15.9949)WPIK.S	1884.85	0	0/0/0e+00/3e+01/0e+00/0e+00	20	30	2	5
			-.M(15.9949)INLAYDDNGTGDPVVFIAGR.G	149.051	0	0/0/0e+00/0e+00/0e+00/0e+00	20	30	2	3
			-.M(15.9949)INLAYDDNGTGDPVVFIAGR.G	149.051	0	0/0/0e+00/0e+00/0e+00/0e+00	20	30	2	4
			R.EVADALPNGR.Y	1040.53	0	0/0/0e+00/0e+00/0e+00/5e+00	20	30	2	2
			R.KTLNDDVAVGDWIAM(15.9949)FSMWPIK.S	1646.8	0	0/0/0e+00/0e+00/0e+00/0e+00	20	30	2	5
			R.KTLNDDVAVGDWIAMFSM(15.9949)WPIK.S	2012.94	0	0/0/0e+00/2e+02/0e+00/0e+00	20	30	2	5
			R.KTLNDDVAVGDWIAMFSM(15.9949)WPIK.S	2012.94	0	0/0/0e+00/0e+00/6e+04/4e+03	20	30	3	5
			R.YLQIPDAGHLGFFERPEAVNTAM(15.9949)LK.F	2576.26	0	0/0/0e+00/0e+00/0e+00/3e+01	20	30	3	5
P9WNH3	Rv2715 Uncharacterized protein Rv2715	Rv2715			20	0	20	16	23	345
			K.AIGTTSLGHDLPNVLR.I	1662.91	20	0/0/0e+00/0e+00/8e+03/6e+03	20	16	2	4
			K.AIGTTSLGHDLPNVLR.I	1662.91	20	0/0/0e+00/0e+00/1e+04/3e+03	20	16	3	4
			R.ADYSVAAYANGMR.D	1387.62	20	0/0/0e+00/0e+00/2e+04/9e+02	20	16	2	3
			R.CYLTEAIPVQIIWGTK.D	1891.99	20	0/0/0e+00/0e+00/3e+04/5e+03	20	16	2	4
			R.DLLSVLDIER.V	1171.64	20	0/0/0e+00/0e+00/1e+04/1e+03	20	16	2	3
			R.DVAPPTLQFR.T	1142.61	20	0/0/0e+00/1e+02/1e+05/3e+03	20	16	2	3
			R.FMDTTEPAEYDQAALR.A	1856.83	20	0/0/0e+00/3e+02/6e+04/3e+03	20	16	2	3
			R.FTVIAPDLLGHGQSDKPR.A	1951.04	20	0/0/0e+00/0e+00/4e+03/9e+02	20	16	2	5
			R.FTVIAPDLLGHGQSDKPR.A	1951.04	20	0/0/0e+00/5e+01/2e+04/1e+03	20	16	3	5
			R.GQMVTMLDR.C	1049.5	20	0/0/0e+00/1e+02/1e+04/4e+02	20	16	2	3
			R.IAGSGPAILLIHGIGDNSTTWNGVHAK.L	2699.42	20	0/0/0e+00/0e+00/2e+04/2e+04	20	16	3	5
			R.ILDDLPEPTASAAFGR.T	1671.85	20	0/0/0e+00/0e+00/1e+04/3e+03	20	16	2	3
			R.LASLPMGSEAMALLR.L	1558.82	20	0/0/0e+00/0e+00/4e+04/4e+03	20	16	2	3
			R.LILVSAGGVTK.D	1056.65	20	0/0/0e+00/0e+00/1e+04/7e+02	20	16	2	3
			R.LPLVLPAVQIAGR.I	1345.84	20	0/0/0e+00/0e+00/1e+04/4e+03	20	16	2	4
			R.VAVLNAIGSNER.S	1241.67	20	0/0/0e+00/8e+00/3e+04/2e+03	20	16	2	3
			R.ADYSVAAYANGMR.D	1387.62	0	0/0/0e+00/0e+00/3e+03/7e+01	20	16	2	2
			R.FIDIVER.F	890.486	0	0/0/0e+00/3e+00/1e+04/2e+02	20	16	2	3
P9WNH5	hsaD 4,5:9,10-diseco-3-hydroxy-5,9,17-trioxoandrosta-1(	hsaD			20	0	20	9	234	35
			K.LHYHEAGVGNDQTVVLLHGGGPGAASWTNFSR.N	3347.63	20	0/0/0e+00/0e+00/7e+04/7e+03	20	9	3	5
			K.LHYHEAGVGNDQTVVLLHGGGPGAASWTNFSR.N	3347.63	20	0/0/0e+00/0e+00/3e+04/3e+03	20	9	4	5
			K.NLITPELVDQR.F	1296.7	20	0/0/0e+00/0e+00/6e+04/4e+03	20	9	2	3
			K.SFAGADFEAGMMWR.E	1574.66	20	0/0/0e+00/2e+01/2e+04/2e+03	20	9	2	5
			R.EDRVNPLDGALVALK.T	1608.88	20	0/0/0e+00/0e+00/1e+04/1e+03	20	9	2	3
			R.FALASTPESLTATR.A	1463.76	20	0/0/0e+00/0e+00/5e+05/8e+03	20	9	2	3
			R.LRQPVLLIWGR.E	1349.83	20	0/0/0e+00/0e+00/1e+04/2e+03	20	9	2	5
			R.LRQPVLLIWGR.E	1349.83	20	0/0/0e+00/0e+00/1e+04/6e+02	20	9	3	5
			R.VNPLDGALVALK.T	1208.71	20	0/0/0e+00/0e+00/8e+04/5e+03	20	9	2	3
			K.FDEFNKLTIEFLGGGR.-	1842.93	0	0/0/0e+00/1e+02/5e+04/3e+03	20	9	2	5
			K.FDEFNKLTIEFLGGGR.-	1842.93	0	0/0/0e+00/0e+00/3e+04/7e+02	20	9	3	5
			K.GLFDQLGLGR.V	1074.58	0	0/0/0e+00/0e+00/3e+04/2e+03	20	9	2	3
			K.LTIEFLGGGR.-	1061.59	0	0/0/0e+00/0e+00/1e+04/4e+02	20	9	2	3
			K.LTIEFLGGGR.-	1061.59	0	0/0/0e+00/0e+00/5e+03/2e+02	20	9	2	4
			R.FALDYPAR.A	951.481	0	0/0/0e+00/8e+00/3e+04/4e+04	20	9	2	3
			R.LVLMGPGGLSINLFAPDPTEGVKR.L	2481.35	0	0/0/0e+00/0e+00/6e+04/2e+02	20	9	2	5
			R.VMVYDKNLITPELVDQR.F	2033.07	0	0/0/0e+00/0e+00/6e+03/2e+03	20	9	2	3
P9WNY1	Rv0458 Probable aldehyde dehydrogenase	Rv0458			20	2.73	18.56	5	23	25
			R.LIMQYASHNLIPVTLELGGK.S	2197.2	20	0/0/0e+00/0e+00/2e+04/7e+02	18.56	5	3	5
			R.QGDPLDTETMLGSQASNDQLEK.V	2377.08	13.73	1/1/2e+03/1e+02/4e+04/1e+03	18.56	5	2	2
			R.VWVNCYHLYPAHAAFGGYK.Q	2253.07	20	0/0/0e+00/2e+01/4e+03/2e+02	18.56	5	2	5
			R.VWVNCYHLYPAHAAFGGYK.Q	2253.07	20	0/0/1e+03/3e+01/2e+04/4e+02	18.56	5	3	5
			R.YQNFIGGQWVAPVHGR.Y	1828.92	19.09	1/1/0e+00/6e+01/4e+03/6e+02	18.56	5	2	5
			K.ALEGFTMFALNQGEVCTCPSR.S	2388.07	0	0/0/0e+00/2e+02/9e+03/5e+02	18.56	5	2	4
			K.NAAALAVAEVWDNGKPVR.E	1880.99	0	0/0/0e+00/0e+00/5e+03/6e+02	18.56	5	2	4
			K.SPNIFFADVLAAHDDFCDK.A	2181.99	0	0/0/0e+00/0e+00/5e+03/1e+02	18.56	5	2	4
			R.AELGGDLSGGYYMQPTIFTGTNNMR.I	2693.23	0	0/0/0e+00/1e+02/1e+04/2e+02	18.56	5	2	3
			R.LIMQYASHNLIPVTLELGGK.S	2197.2	0	0/0/0e+00/6e+01/3e+04/4e+02	18.56	5	2	5
			R.SDAADIDKALDAAHAAAPGWGK.T	2151.04	0	0/0/0e+00/4e+01/7e+03/2e+02	18.56	5	2	4
			R.YFENPTPVTGQPFCEVPR.S	2138	0	0/0/0e+00/1e+02/0e+00/4e+03	18.56	5	2	3
P9WP39	cut3 Probable cutinase cut3	cut3			20	0	20	4	23	235
			A.DGCPDAEVTFAR.G	1336.57	20	0/0/0e+00/3e+01/5e+04/2e+03	20	4	2	2
			K.AIDLCNPTDPICHVGPGNEFSGHIDGYIPTYTTQAASFVVQR.L	4619.18	20	0/0/0e+00/0e+00/5e+04/3e+03	20	4	3	5
			R.AGGSLSSLSPLFGSK.A	1406.74	20	0/0/0e+00/7e+00/1e+04/7e+02	20	4	2	3
			R.VGQAFVDSLR.Q	1090.58	20	0/0/0e+00/3e+01/4e+04/1e+03	20	4	2	3
			R.QQTGMEIGVYPVNYAASR.L	1983.96	0	0/0/0e+00/0e+00/0e+00/0e+00	20	4	2	3
P9WP41	cut2 Probable cutinase cut2	cut2			20	0	20	14	234	345
			D.PNTWEANWPQHLAGAYVSSGMVNQAADFVAGK.L	3417.61	20	0/0/0e+00/0e+00/3e+04/2e+03	20	14	3	5
			K.NVGVYAVK.Y	848.476	20	0/0/0e+00/2e+00/4e+04/6e+03	20	14	2	3
			K.NVGVYAVKYPADNQIDVGANDMSAHIQSMANSCPNTR.L	4008.84	20	0/0/0e+00/0e+00/2e+04/8e+03	20	14	3	4
			K.NVGVYAVKYPADNQIDVGANDMSAHIQSMANSCPNTR.L	4008.84	20	0/0/0e+00/4e+01/5e+04/9e+03	20	14	4	4
			K.YPADNQIDVGANDMSAHIQSMANSCPNTR.L	3177.37	20	0/0/0e+00/0e+00/6e+04/6e+03	20	14	2	3
			K.YPADNQIDVGANDMSAHIQSMANSCPNTR.L	3177.37	20	0/0/0e+00/0e+00/1e+04/3e+03	20	14	2	4
			K.YPADNQIDVGANDMSAHIQSMANSCPNTR.L	3177.37	20	0/0/0e+00/2e+01/4e+05/3e+05	20	14	3	3
			K.YPADNQIDVGANDMSAHIQSMANSCPNTR.L	3177.37	20	0/0/0e+00/5e+01/4e+06/1e+05	20	14	3	4
			R.FEPPGIGTVGNAFVSALR.S	1831.97	20	0/0/0e+00/0e+00/4e+04/3e+04	20	14	2	4
			R.FEPPGIGTVGNAFVSALR.S	1831.97	20	0/0/0e+00/0e+00/1e+04/2e+03	20	14	3	4
			R.GRFEPPGIGTVGNAFVSALR.S	2045.09	20	0/0/0e+00/0e+00/1e+05/1e+05	20	14	2	5
			R.GRFEPPGIGTVGNAFVSALR.S	2045.09	20	0/0/0e+00/3e+01/8e+05/2e+05	20	14	3	5
			R.TIELCHGDDPVCHPADPNTWEANWPQHLAGAYVSSGMVNQAADFVAGK.L	5235.37	20	0/0/0e+00/0e+00/5e+04/4e+04	20	14	3	5
			R.TIELCHGDDPVCHPADPNTWEANWPQHLAGAYVSSGMVNQAADFVAGK.L	5235.37	20	0/0/0e+00/1e+02/3e+05/4e+05	20	14	4	5
			K.NVGVYAVKYPADNQIDVGANDM(15.9949)SAHIQSMANSCPNTR.L	2353.11	0	0/0/0e+00/0e+00/0e+00/0e+00	20	14	3	4
			K.YPADNQIDVGANDM(15.9949)SAHIQSMANSCPNTR.L	1521.64	0	0/0/0e+00/0e+00/0e+00/0e+00	20	14	3	3
			K.YPADNQIDVGANDMSAHIQSM(15.9949)ANSCPNTR.L	2276.99	0	0/0/0e+00/1e+02/0e+00/0e+00	20	14	3	4
			R.TIELCHGDDPVCHPADPNTWEANWPQHLAGAYVSSGM(15.9949)VNQAADFVAGK.L	4133.8	0	0/0/0e+00/3e+01/0e+00/0e+00	20	14	4	5
			R.TIELCHGDDPVCHPADPNTWEANWPQHLAGAYVSSGM(15.9949)VNQAADFVAGK.L	4133.8	0	0/0/0e+00/0e+00/0e+00/0e+00	20	14	5	5
			R.TIELCHGDDPVCHPADPNTWEANWPQHLAGAYVSSGMVNQAADFVAGK.L	5235.37	0	0/0/0e+00/7e+01/4e+05/3e+05	20	14	5	5
P9WP43	Rv1984c Probable cutinase Rv1984c	Rv1984c			20	0	20	16	234	2345
			A.DPCSDIAVVFAR.G	1348.64	20	0/0/1e+04/4e+02/8e+05/5e+04	20	16	2	2
			A.DPCSDIAVVFAR.G	1348.64	20	0/0/8e+03/3e+02/1e+06/5e+04	20	16	2	3
			A.DPCSDIAVVFAR.G	1348.64	20	0/0/0e+00/2e+02/7e+04/3e+03	20	16	2	4
			H.VSYVQSGMTSQAATFAANR.L	1988.95	20	0/0/0e+00/7e+02/2e+04/4e+03	20	16	2	3
			K.TINLCAPDDPICTGGGNIMAHVSYVQSGMTSQAATFAANR.L	4197.93	20	0/0/0e+00/2e+02/8e+04/7e+03	20	16	3	4
			K.TINLCAPDDPICTGGGNIMAHVSYVQSGMTSQAATFAANR.L	4197.93	20	0/0/2e+04/1e+04/2e+06/1e+05	20	16	3	5
			K.TINLCAPDDPICTGGGNIMAHVSYVQSGMTSQAATFAANR.L	4197.93	20	0/0/0e+00/4e+02/3e+04/8e+02	20	16	4	4
			K.TINLCAPDDPICTGGGNIMAHVSYVQSGMTSQAATFAANRLDHAG.-	4691.15	20	0/0/3e+04/1e+02/4e+05/4e+04	20	16	3	5
			K.TINLCAPDDPICTGGGNIMAHVSYVQSGMTSQAATFAANRLDHAG.-	4691.15	20	0/0/2e+04/1e+03/2e+06/2e+05	20	16	4	5
			R.ASASNGSDDASAHIQR.T	1585.71	20	0/0/0e+00/4e+00/4e+04/2e+02	20	16	3	3
			R.GTHQASGLGDVGEAFVDSLTSQVGGR.S	2545.22	20	0/0/0e+00/0e+00/2e+05/2e+04	20	16	2	4
			R.GTHQASGLGDVGEAFVDSLTSQVGGR.S	2545.22	20	0/0/0e+00/0e+00/6e+05/7e+04	20	16	2	5
			R.GTHQASGLGDVGEAFVDSLTSQVGGR.S	2545.22	20	0/0/0e+00/0e+00/9e+05/8e+04	20	16	3	4
			R.GTHQASGLGDVGEAFVDSLTSQVGGR.S	2545.22	20	0/0/0e+00/2e+02/3e+06/2e+05	20	16	3	5
			R.SIGVYAVNYPASDDYR.A	1788.83	20	0/0/0e+00/1e+04/2e+04/1e+05	20	16	2	3
			R.SIGVYAVNYPASDDYR.A	1788.83	20	0/0/0e+00/0e+00/1e+04/2e+03	20	16	2	4
			R.ASASNGSDDASAHIQR.T	1585.71	0	0/0/0e+00/0e+00/1e+04/2e+02	20	16	3	4
P9WPC5	clpP1 ATP-dependent Clp protease proteolytic subunit 1	clpP1			20	8.05	15.35	3	2	3
			R.IIFLGSEVNDEIANR.L	1688.87	20	0/0/0e+00/0e+00/5e+03/6e+02	15.35	3	2	3
			R.LNAEFTGQPIER.I	1373.69	20	0/0/0e+00/1e+01/3e+04/4e+02	15.35	3	2	3
			R.SNSQGLSLTDSVYER.L	1654.78	6.05	1/0/4e+03/5e+02/2e+04/6e+02	15.35	3	2	3
			R.IIFLGSEVNDEIANR.L	1688.87	0	0/0/0e+00/2e+02/7e+03/6e+02	15.35	3	2	4
P9WQ93	amiD Putative amidase AmiD	amiD			20	0	20	9	23	2345
			K.DLCYTVDAPTAAGTTIFR.D	1971.94	20	0/0/0e+00/0e+00/4e+03/4e+02	20	9	2	2
			K.SYAFVMPETALAAAR.A	1596.8	20	0/0/0e+00/0e+00/1e+04/6e+03	20	9	2	3
			K.TLDDIGWPVIDVK.L	1469.78	20	0/0/0e+00/0e+00/1e+04/6e+02	20	9	2	3
			R.AAGAVIIGK.L	798.496	20	0/0/0e+00/9e+00/9e+03/1e+03	20	9	2	3
			R.AVETAIAHADTYPAR.A	1584.79	20	0/0/0e+00/2e+01/2e+03/3e+02	20	9	2	3
			R.GTPLGVQFIGR.E	1143.64	20	0/0/0e+00/0e+00/1e+04/4e+02	20	9	2	4
			R.LAAVEYQTLTER.R	1392.72	20	0/0/0e+00/2e+02/8e+03/5e+02	20	9	2	3
			R.LAMPTAPFNVSGNPAICLPAGTTAR.G	2527.28	20	0/0/0e+00/0e+00/2e+04/7e+02	20	9	2	4
			R.VFHDVDILLMPSAGIASPTLETMR.G	2613.34	20	0/0/0e+00/0e+00/3e+04/8e+02	20	9	3	5
			K.LPALAPMVAAFGK.M	1284.73	0	0/0/0e+00/1e+03/1e+04/5e+02	20	9	2	4
			R.AGHAFQQVTGYHR.R	1470.71	0	0/0/0e+00/2e+00/3e+03/8e+01	20	9	2	5
			R.QLTSAEVTESTLR.R	1433.74	0	0/0/0e+00/7e+01/2e+04/7e+02	20	9	2	3
P9WQ95	amiC Putative amidase AmiC	amiC			20	0	20	36	234	345
			K.DNVDVAGQPSMHGTDAWEPYAAVADSEITR.V	3202.43	20	0/0/0e+00/0e+00/2e+04/6e+02	20	36	2	4
			K.LAGLLEELGHR.V	1206.67	20	0/0/0e+00/0e+00/6e+04/4e+03	20	36	2	4
			K.TQLSEFGFSAVAEHPR.L	1774.86	20	0/0/0e+00/2e+01/2e+05/6e+02	20	36	2	5
			M.SRVHAFVDDALGDLDAVALADAIR.S	2510.3	20	0/0/0e+00/0e+00/7e+04/5e+03	20	36	3	5
			R.ADVVEAAIAR.A	1013.55	20	0/0/0e+00/5e+00/8e+04/6e+03	20	36	2	3
			R.AEAVNPALNALAYAAFDVAR.D	2047.06	20	0/0/1e+04/4e+02/1e+06/5e+04	20	36	2	3
			R.AEAVNPALNALAYAAFDVAR.D	2047.06	20	0/0/0e+00/9e+01/2e+05/2e+04	20	36	3	3
			R.AEAVNPALNALAYAAFDVAR.D	2047.06	20	0/0/0e+00/3e+01/6e+03/6e+03	20	36	3	4
			R.DAAAMGTGQEAFFSGVPTFIK.D	2145.03	20	0/0/0e+00/0e+00/8e+04/6e+03	20	36	2	3
			R.DAAAMGTGQEAFFSGVPTFIK.D	2145.03	20	0/0/0e+00/0e+00/2e+04/2e+03	20	36	2	4
			R.DAAAMGTGQEAFFSGVPTFIKDNVDVAGQPSMHGTDAWEPYAAVADSEITR.V	5330.46	20	0/0/0e+00/0e+00/2e+04/3e+03	20	36	3	4
			R.DAAAMGTGQEAFFSGVPTFIKDNVDVAGQPSMHGTDAWEPYAAVADSEITR.V	5330.46	20	0/0/0e+00/0e+00/7e+04/8e+03	20	36	3	5
			R.DAAAMGTGQEAFFSGVPTFIKDNVDVAGQPSMHGTDAWEPYAAVADSEITR.V	5330.46	20	0/0/0e+00/0e+00/2e+05/7e+04	20	36	4	5
			R.DTAAFYR.E	842.392	20	0/0/0e+00/2e+01/2e+03/2e+02	20	36	2	3
			R.EALLLELAYELEEARPWAR.I	2272.19	20	0/0/0e+00/0e+00/3e+04/7e+02	20	36	3	5
			R.FFGTYDVLLTPTVAEATPQVGYLAPTDYQTVLDR.L	3762.89	20	0/0/0e+00/0e+00/4e+04/4e+03	20	36	3	3
			R.FFGTYDVLLTPTVAEATPQVGYLAPTDYQTVLDR.L	3762.89	20	0/0/0e+00/0e+00/2e+04/1e+03	20	36	3	4
			R.GRLPLEPEYR.R	1228.66	20	0/0/0e+00/6e+00/4e+04/1e+04	20	36	2	4
			R.GRLPLEPEYRR.L	1384.76	20	0/0/0e+00/2e+00/6e+03/1e+02	20	36	3	5
			R.IPAACNGLVGLKPSR.G	1551.86	20	0/0/0e+00/6e+00/4e+03/3e+03	20	36	2	5
			R.IPAACNGLVGLKPSR.G	1551.86	20	0/0/0e+00/0e+00/4e+03/6e+02	20	36	3	5
			R.LPLAIMR.L	812.494	20	0/0/0e+00/0e+00/1e+04/2e+03	20	36	2	4
			R.LPLEPEYR.R	1015.53	20	0/0/0e+00/0e+00/1e+04/5e+03	20	36	2	3
			R.LPVGIVANGVLTR.T	1307.79	20	0/0/0e+00/2e+01/3e+05/1e+04	20	36	2	4
			R.LPVGIVANGVLTR.T	1307.79	20	0/0/0e+00/0e+00/3e+03/1e+03	20	36	2	5
			R.NHQLPPVGDVTSPVK.Q	1586.84	20	0/0/0e+00/1e+01/2e+05/2e+04	20	36	2	4
			R.NHQLPPVGDVTSPVK.Q	1586.84	20	0/0/0e+00/0e+00/2e+04/9e+02	20	36	3	4
			R.RLPVGIVANGVLTR.T	1463.89	20	0/0/2e+03/6e+01/7e+05/2e+04	20	36	2	5
			R.RLPVGIVANGVLTR.T	1463.89	20	0/0/1e+03/6e+00/2e+05/6e+03	20	36	3	5
			R.TFDPTRLDELTLGLAR.H	1816.97	20	0/0/0e+00/0e+00/1e+05/1e+05	20	36	2	4
			R.TFDPTRLDELTLGLAR.H	1816.97	20	0/0/0e+00/0e+00/6e+05/9e+04	20	36	3	4
			R.TFDPTRLDELTLGLAR.H	1816.97	20	0/0/0e+00/0e+00/9e+03/3e+03	20	36	3	5
			R.VHAFVDDALGDLDAVALADAIR.S	2267.16	20	0/0/0e+00/0e+00/8e+04/7e+03	20	36	2	4
			R.VHAFVDDALGDLDAVALADAIR.S	2267.16	20	0/0/0e+00/0e+00/2e+05/7e+03	20	36	3	4
			R.VHAFVDDALGDLDAVALADAIR.S	2267.16	20	0/0/0e+00/0e+00/4e+05/2e+04	20	36	3	5
			R.VVLGTGLVSLGK.T	1141.71	20	0/0/0e+00/0e+00/2e+05/2e+04	20	36	2	3
			K.DNVDVAGQPSM(15.9949)HGTDAWEPYAAVADSEITR.V	1131.49	0	0/0/0e+00/0e+00/0e+00/0e+00	20	36	3	3
			K.TQLSEFGFSAVAEHPR.L	1774.86	0	0/0/0e+00/2e+01/7e+04/2e+04	20	36	2	4
			R.AEAVNPALNALAYAAFDVAR.D	2047.06	0	0/0/0e+00/5e+01/5e+03/8e+03	20	36	2	4
			R.DAAAMGTGQEAFFSGVPTFIKDNVDVAGQPSMHGTDAWEPYAAVADSEITR.V	5330.46	0	0/0/0e+00/7e+01/3e+04/2e+04	20	36	4	4
			R.LPVGIVANGVLTR.T	1307.79	0	0/0/0e+00/0e+00/1e+04/1e+02	20	36	2	3
			R.LSSWVVFTPVQNVTGVPAISLPLAQSADGMPVGMMLSADTGR.E	4301.18	0	0/0/0e+00/0e+00/2e+04/2e+02	20	36	4	5
			R.VHAFVDDALGDLDAVALADAIR.S	2267.16	0	1/0/7e+04/2e+04/3e+05/1e+04	20	36	2	5
P9WQ97	amiB2 Putative amidase AmiB2	amiB2			20	0	20	29	2345	2345
			K.QELAAVHQAGALLR.D	1475.82	20	0/0/0e+00/0e+00/7e+03/7e+02	20	29	3	4
			K.TNVPELMIMPFTESLAFGATR.N	2325.16	20	0/0/0e+00/2e+02/6e+04/2e+03	20	29	2	5
			-.MDPTDLAFAGAAAQAR.M	1604.76	20	0/0/0e+00/0e+00/5e+04/2e+04	20	29	2	3
			-.MDPTDLAFAGAAAQAR.M	1604.76	20	0/0/0e+00/8e+01/1e+04/2e+03	20	29	2	4
			R.AAEVVLSSR.I	930.513	20	0/0/0e+00/0e+00/2e+04/3e+03	20	29	2	3
			R.AAGAVIIGK.T	798.496	20	0/0/0e+00/9e+00/9e+03/1e+03	20	29	2	3
			R.AEAEAAQQR.L	972.462	20	0/0/0e+00/0e+00/1e+04/1e+02	20	29	2	3
			R.CGKQELAAVHQAGALLR.D	1820.97	20	0/0/0e+00/0e+00/4e+03/6e+02	20	29	2	5
			R.DLGHDVVVRDPDYPASTYANYLPR.F	2733.32	20	0/0/0e+00/0e+00/6e+04/5e+03	20	29	2	4
			R.DLGHDVVVRDPDYPASTYANYLPR.F	2733.32	20	0/0/0e+00/1e+02/5e+04/4e+04	20	29	3	4
			R.DLGHDVVVRDPDYPASTYANYLPR.F	2733.32	20	0/0/0e+00/4e+01/1e+05/7e+03	20	29	4	4
			R.DPDYPASTYANYLPR.F	1741.79	20	0/0/0e+00/0e+00/2e+04/1e+03	20	29	2	2
			R.DRISLEPHDGAWQGLSVNGPIAR.S	2488.27	20	0/0/0e+00/2e+01/2e+04/4e+03	20	29	3	4
			R.GISDDADAQAHPDRLEAR.T	1935.9	20	0/0/0e+00/2e+00/8e+03/2e+03	20	29	2	3
			R.GISDDADAQAHPDRLEAR.T	1935.9	20	0/0/0e+00/2e+02/4e+04/6e+02	20	29	3	3
			R.IPCTWCGLFGLKPQR.D	1832.93	20	0/0/0e+00/6e+01/3e+04/2e+03	20	29	2	5
			R.IQSIFDDVDVVVTPGAATGPSR.I	2244.15	20	0/0/0e+00/7e+00/2e+05/1e+04	20	29	2	3
			R.IQSIFDDVDVVVTPGAATGPSR.I	2244.15	20	0/0/0e+00/0e+00/1e+04/3e+03	20	29	2	4
			R.IQSIFDDVDVVVTPGAATGPSR.I	2244.15	20	0/0/0e+00/0e+00/2e+04/8e+02	20	29	3	4
			R.ISLEPHDGAWQGLSVNGPIAR.S	2217.14	20	0/0/0e+00/3e+01/7e+04/1e+04	20	29	2	4
			R.ISLEPHDGAWQGLSVNGPIAR.S	2217.14	20	0/0/0e+00/0e+00/1e+05/2e+04	20	29	3	4
			R.LDAGERLPLLGVPIAIKDDVDIAGEVTTYGSAGHGPAATSDAEVVR.R	4617.38	20	0/0/0e+00/2e+02/4e+05/8e+03	20	29	4	5
			R.LDAGERLPLLGVPIAIKDDVDIAGEVTTYGSAGHGPAATSDAEVVRR.L	4773.48	20	0/0/0e+00/6e+01/7e+04/9e+03	20	29	5	5
			R.LGSFFSDR.R	927.445	20	0/0/0e+00/6e+00/2e+04/2e+03	20	29	2	3
			R.LPLLGVPIAIKDDVDIAGEVTTYGSAGHGPAATSDAEVVR.R	3976.07	20	0/0/0e+00/0e+00/6e+04/3e+03	20	29	3	5
			R.LPLLGVPIAIKDDVDIAGEVTTYGSAGHGPAATSDAEVVR.R	3976.07	20	0/0/0e+00/2e+02/1e+05/1e+04	20	29	4	5
			R.MLADGALTAPMLLEVYLQR.I	2105.11	20	0/0/0e+00/5e+02/5e+04/4e+03	20	29	2	5
			R.NPWCLNR.T	958.444	20	0/0/0e+00/0e+00/2e+04/2e+03	20	29	2	4
			R.SVMDAALLLDATTTVPGPEGEFVAAAAR.Q	2773.4	20	0/0/0e+00/0e+00/7e+04/3e+03	20	29	3	4
			K.TNVPELMIMPFTESLAFGATR.N	2325.16	0	0/0/0e+00/0e+00/5e+04/3e+02	20	29	3	5
			-.M(15.9949)DPTDLAFAGAAAQAR.M	149.051	0	0/0/0e+00/0e+00/0e+00/0e+00	20	29	2	3
			R.GAVSTLLLVVQR.V	1254.77	0	0/0/0e+00/0e+00/1e+04/3e+02	20	29	2	4
			R.MLADGALTAPMLLEVYLQR.I	2105.11	0	0/0/0e+00/0e+00/4e+04/2e+03	20	29	3	5
			R.RGAVSTLLLVVQR.V	1410.87	0	0/0/0e+00/0e+00/7e+03/1e+02	20	29	3	5
			R.VPTPLPVR.C	877.538	0	0/0/0e+00/0e+00/1e+05/3e+03	20	29	2	4
P9WQ99	amiA2 Putative amidase AmiA2	amiA2			20	0	20	16	23	345
			K.IALSTHFPYTGFR.A	1508.78	20	0/0/0e+00/0e+00/5e+04/2e+03	20	16	2	5
			K.IALSTHFPYTGFR.A	1508.78	20	0/0/0e+00/1e+01/1e+04/5e+02	20	16	3	5
			K.TNTCELGQWPFTSGPGFGHTR.N	2350.06	20	0/0/0e+00/3e+01/1e+04/2e+03	20	16	2	5
			K.TNTCELGQWPFTSGPGFGHTR.N	2350.06	20	0/0/0e+00/3e+01/1e+05/7e+03	20	16	3	5
			R.AIDVSQPTLNAFR.V	1430.75	20	0/0/0e+00/0e+00/2e+05/3e+03	20	16	2	3
			R.HQPPPVTVSDFVGIAPGPLK.I	2056.12	20	0/0/0e+00/0e+00/4e+04/1e+03	20	16	2	5
			R.ISTWPLPEAFNGVTVNGVLAR.T	2241.2	20	0/0/0e+00/5e+01/1e+04/3e+03	20	16	2	4
			R.LPTLTDLLYQLATR.A	1616.91	20	0/0/0e+00/0e+00/9e+03/4e+02	20	16	2	4
			R.LPTLTDLLYQLATR.A	1616.91	20	0/0/0e+00/0e+00/2e+04/2e+03	20	16	2	5
			R.LSWNFLAR.S	1005.54	20	0/0/0e+00/0e+00/1e+04/2e+03	20	16	2	4
			R.STAGLWEWAER.L	1304.62	20	0/0/0e+00/0e+00/1e+04/2e+03	20	16	2	3
			R.VGDQLELLGHTVVK.G	1506.84	20	0/0/0e+00/0e+00/2e+04/2e+03	20	16	2	4
			R.VGDQLELLGHTVVK.G	1506.84	20	0/0/0e+00/0e+00/1e+04/3e+02	20	16	3	4
			R.VGSIFDIVDVVLAPTTAQPPPMAR.A	2494.33	20	0/0/0e+00/0e+00/1e+04/3e+03	20	16	2	5
			R.VGSIFDIVDVVLAPTTAQPPPMAR.A	2494.33	20	0/0/0e+00/0e+00/2e+04/1e+03	20	16	3	5
			R.VVLTESALADAAAADKRR.A	1856.01	20	0/0/0e+00/4e+00/1e+04/2e+02	20	16	3	4
			R.AAGDTAPLLGIPIAVKDDVDVAGVPTAFGTQGYVAPATDDCEVVR.R	4513.26	0	0/0/0e+00/2e+02/1e+05/4e+02	20	16	3	5
			R.TVEDAALVLDAASGNVEGDR.H	2001.97	0	0/0/0e+00/0e+00/2e+04/1e+03	20	16	2	2
			R.TVEDAALVLDAASGNVEGDR.H	2001.97	0	0/0/0e+00/4e+01/1e+04/2e+03	20	16	2	3
P9WQD5	tesA Probable thioesterase TesA	tesA			20	0	20	42	234	2345
			F.IGDKDWIATQDDMDPWRDR.T	2333.06	20	0/0/0e+00/1e+01/6e+03/7e+02	20	42	3	4
			K.DWIATQDDMDPWR.D	1647.7	20	0/0/0e+00/2e+01/1e+04/7e+02	20	42	2	2
			K.LSCPIYAFIGDKDWIATQDDMDPWR.D	3013.38	20	0/0/0e+00/0e+00/1e+04/5e+02	20	42	2	4
			K.LSCPIYAFIGDKDWIATQDDMDPWR.D	3013.38	20	0/0/0e+00/1e+02/3e+04/2e+04	20	42	3	4
			K.LSCPIYAFIGDKDWIATQDDMDPWR.D	3013.38	20	0/0/0e+00/5e+02/4e+05/1e+05	20	42	3	5
			K.LSCPIYAFIGDKDWIATQDDMDPWRDR.T	3284.51	20	0/0/0e+00/0e+00/3e+04/2e+03	20	42	2	5
			K.LSCPIYAFIGDKDWIATQDDMDPWRDR.T	3284.51	20	0/0/0e+00/2e+01/3e+04/1e+04	20	42	3	4
			K.LSCPIYAFIGDKDWIATQDDMDPWRDR.T	3284.51	20	0/0/0e+00/7e+02/3e+06/2e+05	20	42	3	5
			K.LSCPIYAFIGDKDWIATQDDMDPWRDR.T	3284.51	20	0/0/0e+00/3e+01/2e+06/8e+04	20	42	4	5
			K.QAAPTLYIFPHAGGTAK.D	1741.92	20	0/0/2e+03/2e+02/8e+05/7e+04	20	42	2	5
			K.QLQDLSDREMLDLFTR.M	1979.98	20	0/0/0e+00/0e+00/5e+04/2e+03	20	42	2	3
			K.QLQDLSDREMLDLFTR.M	1979.98	20	0/0/0e+00/0e+00/1e+05/3e+04	20	42	2	4
			K.QLQDLSDREMLDLFTR.M	1979.98	20	0/0/0e+00/0e+00/8e+03/2e+03	20	42	3	3
			K.QLQDLSDREMLDLFTR.M	1979.98	20	0/0/0e+00/0e+00/1e+05/3e+04	20	42	3	4
			K.TLQWHDR.A	954.467	20	0/0/0e+00/0e+00/4e+04/4e+03	20	42	2	4
			K.TLQWHDRA.-	1025.5	20	0/0/0e+00/0e+00/8e+04/2e+03	20	42	2	5
			R.AIAGYSCPPETK.L	1292.61	20	0/0/0e+00/9e+01/7e+04/4e+04	20	42	2	3
			R.DRTTEEFSIR.V	1252.6	20	0/0/0e+00/4e+01/6e+04/5e+03	20	42	2	3
			R.EFSADVKR.I	950.482	20	0/0/1e+03/2e+01/2e+05/1e+04	20	42	2	3
			R.EMLDLFTR.M	1023.51	20	0/0/0e+00/0e+00/7e+04/6e+03	20	42	2	3
			R.IAVQYPGQHDR.S	1282.64	20	0/0/0e+00/1e+02/5e+05/6e+04	20	42	2	4
			R.MTGMNPDFFTDDEFFVGALPTLR.A	2621.2	20	0/0/0e+00/1e+01/1e+05/5e+04	20	42	2	3
			R.MTGMNPDFFTDDEFFVGALPTLR.A	2621.2	20	0/0/0e+00/2e+02/4e+05/7e+04	20	42	2	4
			R.MTGMNPDFFTDDEFFVGALPTLR.A	2621.2	20	0/0/0e+00/0e+00/8e+05/2e+04	20	42	2	5
			R.MTGMNPDFFTDDEFFVGALPTLR.A	2621.2	20	0/0/0e+00/0e+00/4e+04/2e+04	20	42	3	4
			R.SGLPPLESIPTLADEIFAMMK.P	2260.16	20	0/0/0e+00/0e+00/5e+04/2e+03	20	42	2	4
			R.SGLPPLESIPTLADEIFAMMK.P	2260.16	20	0/0/0e+00/1e+01/4e+04/6e+03	20	42	2	5
			R.TTEEFSIR.V	981.477	20	0/0/0e+00/0e+00/1e+05/7e+03	20	42	2	3
			R.VFPGDHFYLNDNLPELVSDIEDK.T	2676.28	20	0/0/0e+00/5e+01/3e+05/3e+04	20	42	2	4
			R.VFPGDHFYLNDNLPELVSDIEDK.T	2676.28	20	0/0/0e+00/1e+02/3e+05/1e+04	20	42	2	5
			R.VFPGDHFYLNDNLPELVSDIEDK.T	2676.28	20	0/0/0e+00/5e+02/2e+06/2e+05	20	42	3	4
			R.VFPGDHFYLNDNLPELVSDIEDK.T	2676.28	20	0/0/0e+00/3e+02/1e+06/9e+04	20	42	3	5
			R.VFPGDHFYLNDNLPELVSDIEDKTLQWHDRA.-	3684.78	20	0/0/0e+00/0e+00/3e+05/3e+04	20	42	3	5
			R.VFPGDHFYLNDNLPELVSDIEDKTLQWHDRA.-	3684.78	20	0/0/0e+00/1e+02/2e+05/3e+04	20	42	4	5
			R.VLAFFVSACSAPGHIR.Y	1730.89	20	0/0/0e+00/1e+01/1e+05/1e+04	20	42	2	5
			R.YKQLQDLSDR.E	1264.64	20	0/0/0e+00/1e+01/4e+03/4e+02	20	42	2	4
			R.YKQLQDLSDREMLDLFTR.M	2271.14	20	0/0/0e+00/0e+00/2e+04/2e+03	20	42	2	4
			R.YKQLQDLSDREMLDLFTR.M	2271.14	20	0/0/0e+00/8e+01/9e+04/1e+04	20	42	2	5
			R.YKQLQDLSDREMLDLFTR.M	2271.14	20	0/0/0e+00/2e+01/6e+04/6e+03	20	42	3	4
			R.YKQLQDLSDREMLDLFTR.M	2271.14	20	0/0/0e+00/0e+00/4e+05/3e+04	20	42	3	5
			R.YKQLQDLSDREMLDLFTR.M	2271.14	20	0/0/0e+00/4e+02/8e+03/8e+02	20	42	4	4
			R.YKQLQDLSDREMLDLFTR.M	2271.14	20	0/0/0e+00/3e+02/8e+03/3e+03	20	42	4	5
			K.LSCPIYAFIGDKDWIATQDDM(15.9949)DPWR.D	2459.12	0	0/0/0e+00/3e+00/0e+00/0e+00	20	42	3	4
			K.LSCPIYAFIGDKDWIATQDDM(15.9949)DPWR.D	2459.12	0	0/0/0e+00/2e+01/0e+00/1e+01	20	42	3	5
			K.LSCPIYAFIGDKDWIATQDDM(15.9949)DPWRDR.T	2459.12	0	0/0/0e+00/0e+00/0e+00/0e+00	20	42	3	4
			K.LSCPIYAFIGDKDWIATQDDM(15.9949)DPWRDR.T	2459.12	0	0/0/0e+00/8e+01/0e+00/0e+00	20	42	3	5
			K.LSCPIYAFIGDKDWIATQDDMDPWR.D	3013.38	0	0/0/0e+00/0e+00/2e+05/6e+03	20	42	2	5
			R.SGLPPLESIPTLADEIFAMM(15.9949)KPSAR.I	2132.06	0	0/0/0e+00/0e+00/0e+00/0e+00	20	42	2	5
			R.SGLPPLESIPTLADEIFAMMK.P	2260.16	0	0/0/0e+00/0e+00/4e+03/2e+02	20	42	3	4
			R.SGLPPLESIPTLADEIFAMMKPSAR.I	2671.38	0	0/0/5e+03/3e+03/8e+03/3e+03	20	42	2	5
			R.VFPGDHFYLNDNLPELVSDIEDK.T	2676.28	0	0/0/0e+00/1e+02/2e+04/1e+04	20	42	3	3
			R.VFPGDHFYLNDNLPELVSDIEDKTLQWHDR.A	3613.74	0	0/0/0e+00/0e+00/5e+04/3e+03	20	42	3	5
P9WQN9	fbpC Diacylglycerol acyltransferase/mycolyltransferase	fbpC			20	0	20	17	23	2345
			F.YTDWYQPSQSNGQNYTYK.W	2242.96	20	0/0/0e+00/0e+00/5e+03/2e+02	20	17	2	3
			K.ADIQHVLNGATPPAAPAAPAA.-	1953.01	20	0/0/0e+00/0e+00/2e+05/2e+04	20	17	2	3
			K.FLEGLTLR.T	947.544	20	0/0/0e+00/0e+00/4e+04/4e+04	20	17	2	3
			K.RNDPMVQIPR.L	1224.64	20	0/0/0e+00/0e+00/1e+05/1e+04	20	17	2	4
			K.VQFQGGGPHAVYLLDGLR.A	1927.01	20	0/0/0e+00/0e+00/4e+04/4e+03	20	17	2	4
			K.VQFQGGGPHAVYLLDGLR.A	1927.01	20	0/0/0e+00/5e+01/7e+06/3e+05	20	17	2	5
			K.VQFQGGGPHAVYLLDGLR.A	1927.01	20	0/0/0e+00/1e+03/6e+04/6e+03	20	17	3	4
			K.VQFQGGGPHAVYLLDGLR.A	1927.01	20	0/0/0e+00/3e+01/7e+06/3e+05	20	17	3	5
			K.WETFLTR.E	951.481	20	0/0/0e+00/0e+00/2e+05/4e+04	20	17	2	3
			R.EMPAWLQANK.G	1186.58	20	0/0/0e+00/9e+01/3e+06/9e+04	20	17	2	3
			R.IWVYCGNGTPSDLGGDNIPAK.F	2234.05	20	0/0/0e+00/7e+00/1e+05/2e+04	20	17	2	2
			R.IWVYCGNGTPSDLGGDNIPAK.F	2234.05	20	0/0/0e+00/0e+00/5e+05/5e+05	20	17	2	3
			R.IWVYCGNGTPSDLGGDNIPAK.F	2234.05	20	0/0/0e+00/4e+01/2e+05/3e+04	20	17	3	3
			R.NGVFNFPPNGTHSWPYWNEQLVAMK.A	2933.38	20	0/0/0e+00/0e+00/1e+05/4e+04	20	17	2	5
			R.NGVFNFPPNGTHSWPYWNEQLVAMK.A	2933.38	20	0/0/0e+00/0e+00/8e+04/3e+04	20	17	3	4
			R.NGVFNFPPNGTHSWPYWNEQLVAMK.A	2933.38	20	0/0/0e+00/0e+00/2e+05/2e+05	20	17	3	5
			R.PGLPVEYLQVPSASMGR.D	1799.92	20	0/0/0e+00/0e+00/1e+05/9e+03	20	17	2	3
			R.NDPMVQIPR.L	1068.54	0	0/0/0e+00/5e+01/0e+00/5e+04	20	17	2	3
			R.NGVFNFPPNGTHSWPYWNEQLVAM(15.9949)K.A	2805.28	0	0/0/0e+00/0e+00/0e+00/6e+01	20	17	3	5
P9WQP1	fbpB Diacylglycerol acyltransferase/mycolyltransferase	fbpB			20	0	20	27	234	2345
			K.AADMWGPSSDPAWER.N	1674.71	20	0/0/0e+00/6e+02/3e+05/3e+05	20	27	2	3
			K.AADMWGPSSDPAWER.N	1674.71	20	0/0/0e+00/1e+01/2e+04/5e+02	20	27	2	4
			K.AADMWGPSSDPAWERNDPTQQIPK.L	2697.23	20	0/0/0e+00/1e+02/9e+04/7e+04	20	27	2	3
			K.AADMWGPSSDPAWERNDPTQQIPK.L	2697.23	20	0/0/0e+00/8e+02/4e+06/4e+05	20	27	3	3
			K.AGCQTYKWETFLTSELPQWLSANR.A	2886.38	20	0/0/0e+00/0e+00/1e+04/7e+02	20	27	2	4
			K.AGCQTYKWETFLTSELPQWLSANR.A	2886.38	20	0/0/0e+00/1e+02/2e+05/2e+04	20	27	2	5
			K.AGCQTYKWETFLTSELPQWLSANR.A	2886.38	20	0/0/0e+00/0e+00/9e+04/1e+04	20	27	3	4
			K.AGCQTYKWETFLTSELPQWLSANR.A	2886.38	20	0/0/0e+00/0e+00/5e+05/2e+05	20	27	3	5
			K.FQDAYNAAGGHNAVFNFPPNGTHSWEYWGAQLNAMK.G	4011.81	20	0/0/0e+00/1e+02/2e+06/1e+06	20	27	3	5
			K.FQDAYNAAGGHNAVFNFPPNGTHSWEYWGAQLNAMK.G	4011.81	20	0/0/0e+00/0e+00/1e+04/1e+03	20	27	4	4
			K.FQDAYNAAGGHNAVFNFPPNGTHSWEYWGAQLNAMK.G	4011.81	20	0/0/0e+00/4e+02/3e+06/2e+06	20	27	4	5
			K.GDLQSSLGAG.-	903.43	20	0/0/0e+00/0e+00/1e+05/1e+04	20	27	2	2
			K.VQFQSGGNNSPAVYLLDGLR.A	2135.08	20	0/0/2e+03/5e+03/6e+05/2e+06	20	27	2	3
			K.VQFQSGGNNSPAVYLLDGLR.A	2135.08	20	0/0/0e+00/5e+01/1e+06/7e+04	20	27	2	4
			K.VQFQSGGNNSPAVYLLDGLR.A	2135.08	20	0/0/0e+00/9e+01/3e+06/2e+05	20	27	3	3
			K.VQFQSGGNNSPAVYLLDGLR.A	2135.08	20	0/0/0e+00/0e+00/2e+05/1e+04	20	27	3	4
			K.WETFLTSELPQWLSANR.A	2078.03	20	0/0/0e+00/0e+00/3e+05/7e+04	20	27	2	3
			K.WETFLTSELPQWLSANR.A	2078.03	20	0/0/2e+04/5e+02/2e+07/5e+05	20	27	2	4
			K.WETFLTSELPQWLSANR.A	2078.03	20	0/0/0e+00/0e+00/4e+05/1e+05	20	27	2	5
			K.WETFLTSELPQWLSANR.A	2078.03	20	0/0/0e+00/0e+00/1e+04/1e+03	20	27	3	3
			K.WETFLTSELPQWLSANR.A	2078.03	20	0/0/0e+00/0e+00/3e+04/1e+04	20	27	3	4
			R.LWVYCGNGTPNELGGANIPAEFLENFVR.S	3137.51	20	0/0/0e+00/0e+00/7e+04/1e+04	20	27	2	3
			R.LWVYCGNGTPNELGGANIPAEFLENFVR.S	3137.51	20	0/0/0e+00/0e+00/7e+05/2e+05	20	27	2	4
			R.LWVYCGNGTPNELGGANIPAEFLENFVR.S	3137.51	20	0/0/0e+00/1e+02/2e+05/4e+04	20	27	3	3
			R.LWVYCGNGTPNELGGANIPAEFLENFVR.S	3137.51	20	0/0/0e+00/4e+02/2e+06/6e+05	20	27	3	4
			R.NDPTQQIPK.L	1039.53	20	0/0/0e+00/2e+01/4e+04/2e+04	20	27	2	3
			R.PGLPVEYLQVPSPSMGR.D	1826.94	20	0/0/0e+00/0e+00/3e+05/1e+04	20	27	2	4
			K.AGCQTYK.W	826.364	0	0/0/0e+00/5e+00/1e+04/4e+02	20	27	2	3
			K.FQDAYNAAGGHNAVFNFPPNGTHSWEYWGAQLNAM(15.9949)K.G	3883.71	0	0/0/0e+00/9e+01/0e+00/0e+00	20	27	3	5
			K.FQDAYNAAGGHNAVFNFPPNGTHSWEYWGAQLNAM(15.9949)K.G	3883.71	0	0/0/0e+00/6e+01/0e+00/0e+00	20	27	4	5
			K.FQDAYNAAGGHNAVFNFPPNGTHSWEYWGAQLNAM(15.9949)KGDLQSSLGAG.-	3883.71	0	0/0/0e+00/0e+00/0e+00/1e+02	20	27	3	5
			K.FQDAYNAAGGHNAVFNFPPNGTHSWEYWGAQLNAM(15.9949)KGDLQSSLGAG.-	3883.71	0	0/0/0e+00/0e+00/0e+00/1e+02	20	27	4	5
			K.FQDAYNAAGGHNAVFNFPPNGTHSWEYWGAQLNAMKGDLQSSLGAG.-	4897.23	0	0/0/0e+00/0e+00/3e+04/2e+04	20	27	3	5
			K.FQDAYNAAGGHNAVFNFPPNGTHSWEYWGAQLNAMKGDLQSSLGAG.-	4897.23	0	0/0/0e+00/0e+00/2e+05/1e+05	20	27	4	5
			K.GDLQSSLGAG.-	903.43	0	0/0/0e+00/0e+00/3e+04/1e+04	20	27	2	1
			K.WETFLTSELPQWLSANR.A	2078.03	0	0/0/0e+00/2e+00/2e+03/7e+02	20	27	3	5
			L.SIVMPVGGQSSFYSDWYSPACGK.A	2523.13	0	0/0/0e+00/6e+02/6e+03/2e+02	20	27	2	3
			L.SIVMPVGGQSSFYSDWYSPACGK.A	2523.13	0	0/0/0e+00/2e+01/2e+04/3e+02	20	27	2	4
			R.LWVYCGNGTPNELGGANIPAEFLENFVR.S	3137.51	0	0/0/0e+00/0e+00/3e+04/2e+04	20	27	2	5
			R.LWVYCGNGTPNELGGANIPAEFLENFVR.S	3137.51	0	0/0/0e+00/0e+00/2e+05/1e+05	20	27	3	5
			R.PGLPVEYLQVPSPSMGR.D	1826.94	0	0/0/0e+00/1e+01/1e+04/1e+03	20	27	2	3
P9WQP3	fbpA Diacylglycerol acyltransferase/mycolyltransferase	fbpA			20	0	20	26	2345	2345
			K.AGCQTYKWETFLTSELPGWLQANR.H	2856.37	20	0/0/0e+00/0e+00/1e+04/3e+02	20	26	2	4
			K.AGCQTYKWETFLTSELPGWLQANR.H	2856.37	20	0/0/0e+00/7e+03/3e+05/1e+04	20	26	2	5
			K.AGCQTYKWETFLTSELPGWLQANR.H	2856.37	20	0/0/0e+00/4e+00/7e+04/5e+03	20	26	3	4
			K.ASDMWGPK.E	890.396	20	0/0/0e+00/7e+00/3e+04/9e+03	20	26	2	3
			K.ASDMWGPKEDPAWQR.N	1772.79	20	0/0/0e+00/1e+02/4e+05/4e+04	20	26	2	3
			K.ASDMWGPKEDPAWQR.N	1772.79	20	0/0/0e+00/0e+00/3e+04/1e+04	20	26	2	4
			K.ASDMWGPKEDPAWQR.N	1772.79	20	0/0/0e+00/0e+00/7e+04/1e+04	20	26	3	3
			K.FQDAYNAGGGHNGVFDFPDSGTHSWEYWGAQLNAMKPDLQR.A	4585.05	20	0/0/0e+00/2e+02/1e+05/2e+05	20	26	3	5
			K.FQDAYNAGGGHNGVFDFPDSGTHSWEYWGAQLNAMKPDLQR.A	4585.05	20	0/0/0e+00/0e+00/1e+06/5e+05	20	26	4	5
			K.FQDAYNAGGGHNGVFDFPDSGTHSWEYWGAQLNAMKPDLQR.A	4585.05	20	0/0/0e+00/0e+00/6e+05/4e+05	20	26	5	5
			K.VQFQSGGANSPALYLLDGLR.A	2106.09	20	0/0/0e+00/6e+02/5e+05/6e+05	20	26	2	3
			K.VQFQSGGANSPALYLLDGLR.A	2106.09	20	0/0/0e+00/0e+00/8e+04/1e+05	20	26	2	4
			K.VQFQSGGANSPALYLLDGLR.A	2106.09	20	0/0/0e+00/0e+00/5e+05/5e+04	20	26	3	3
			K.VQFQSGGANSPALYLLDGLR.A	2106.09	20	0/0/0e+00/0e+00/1e+05/9e+03	20	26	3	4
			K.WETFLTSELPGWLQANR.H	2048.02	20	0/0/0e+00/2e+01/7e+06/2e+05	20	26	2	4
			K.WETFLTSELPGWLQANR.H	2048.02	20	0/0/0e+00/0e+00/9e+04/4e+04	20	26	2	5
			K.WETFLTSELPGWLQANR.H	2048.02	20	0/0/0e+00/2e+01/9e+04/3e+03	20	26	3	4
			R.ALGATPNTGPAPQGA.-	1321.66	20	0/0/0e+00/2e+01/3e+04/4e+04	20	26	2	2
			R.AQDDFSGWDINTPAFEWYDQSGLSVVMPVGGQSSFYSDWYQPACGK.A	5195.26	20	0/0/0e+00/0e+00/3e+03/2e+03	20	26	3	5
			R.AQDDFSGWDINTPAFEWYDQSGLSVVMPVGGQSSFYSDWYQPACGK.A	5195.26	20	0/0/0e+00/0e+00/5e+03/2e+03	20	26	4	5
			R.NDPLLNVGK.L	968.529	20	0/0/0e+00/9e+01/3e+05/4e+04	20	26	2	3
			R.PGLPVEYLQVPSPSMGR.D	1826.94	20	0/0/0e+00/0e+00/3e+05/1e+04	20	26	2	4
			R.VWVYCGNGKPSDLGGNNLPAK.F	2246.1	20	0/0/0e+00/0e+00/6e+04/2e+04	20	26	2	3
			R.VWVYCGNGKPSDLGGNNLPAK.F	2246.1	20	0/0/0e+00/8e+01/5e+05/1e+05	20	26	2	4
			R.VWVYCGNGKPSDLGGNNLPAK.F	2246.1	20	0/0/0e+00/0e+00/3e+04/7e+03	20	26	3	3
			R.VWVYCGNGKPSDLGGNNLPAK.F	2246.1	20	0/0/0e+00/4e+01/3e+05/9e+04	20	26	3	4
			K.AGCQTYK.W	826.364	0	0/0/0e+00/5e+00/1e+04/4e+02	20	26	2	3
			K.FQDAYNAGGGHNGVFDFPDSGTHSWEYWGAQLNAM(15.9949)KPDLQR.A	3847.63	0	0/0/0e+00/0e+00/0e+00/5e+01	20	26	3	5
			K.FQDAYNAGGGHNGVFDFPDSGTHSWEYWGAQLNAM(15.9949)KPDLQR.A	3847.63	0	0/0/0e+00/0e+00/0e+00/0e+00	20	26	4	5
			K.FQDAYNAGGGHNGVFDFPDSGTHSWEYWGAQLNAM(15.9949)KPDLQR.A	3847.63	0	0/0/0e+00/0e+00/0e+00/0e+00	20	26	5	5
			K.WETFLTSELPGWLQANR.H	2048.02	0	0/0/0e+00/1e+02/1e+04/9e+03	20	26	2	3
			R.AQDDFSGWDINTPAFEWYDQSGLSVVMPVGGQSSFYSDWYQPACGK.A	5195.26	0	0/0/0e+00/0e+00/0e+00/8e+02	20	26	3	4
			R.PGLPVEYLQVPSPSMGR.D	1826.94	0	0/0/0e+00/1e+01/1e+04/1e+03	20	26	2	3
			R.VWVYCGNGK.P	1081.5	0	0/0/0e+00/0e+00/1e+04/2e+02	20	26	2	4
Q50681	lipM Esterase LipM	lipM			20	3.82	19.12	19	234	345
			R.ANHLDIWR.R	1023.52	20	0/0/0e+00/0e+00/3e+05/4e+03	19.12	19	2	4
			R.DYAHDGDISYGEYGR.A	1716.7	20	0/0/0e+00/0e+00/5e+05/6e+03	19.12	19	2	3
			R.FQPGFEEADTR.V	1295.58	20	0/0/0e+00/0e+00/5e+04/8e+03	19.12	19	2	3
			R.IYRDYAHDGDISYGEYGR.A	2149.95	20	0/0/0e+00/2e+02/3e+04/2e+02	19.12	19	2	4
			R.LQDAMHPMMLPLLER.M	1793.9	20	0/0/0e+00/0e+00/2e+05/1e+04	19.12	19	2	4
			R.LQDAMHPMMLPLLER.M	1793.9	20	0/0/0e+00/0e+00/1e+04/1e+04	19.12	19	3	4
			R.NDSLVPVQQAR.G	1225.64	20	0/0/0e+00/0e+00/5e+04/9e+03	19.12	19	2	3
			R.NTWPDHIIDVK.R	1336.68	20	0/0/0e+00/8e+01/1e+04/6e+03	19.12	19	2	4
			R.QADAQLTAALDSGLGPDRR.T	1954.99	20	0/0/0e+00/0e+00/2e+05/2e+03	19.12	19	3	3
			R.QVSKQPVVYAELPFTQHAFDLLGSAR.A	2901.52	20	0/0/0e+00/1e+02/3e+04/1e+03	19.12	19	3	5
			R.RPDLDLTGTAPVLFQIPGGAWTTGNKR.G	2881.53	20	0/0/0e+00/0e+00/5e+04/4e+04	19.12	19	3	5
			R.RPDLDLTGTAPVLFQIPGGAWTTGNKR.G	2881.53	20	0/0/0e+00/0e+00/2e+05/1e+04	19.12	19	4	5
			R.TANMQSYLDASPVTHISADAPPFFVLHGR.N	3142.54	20	0/0/0e+00/0e+00/6e+04/1e+05	19.12	19	3	5
			R.TANMQSYLDASPVTHISADAPPFFVLHGR.N	3142.54	20	0/0/0e+00/0e+00/4e+04/4e+04	19.12	19	4	5
			R.VQAAVPFYGVYDFTR.L	1732.87	3.33	1/1/7e+04/3e+04/3e+05/2e+05	19.12	19	2	3
			R.VQAAVPFYGVYDFTR.L	1732.87	20	0/0/0e+00/3e+01/1e+04/1e+03	19.12	19	2	4
			S.ADAPPFFVLHGR.N	1325.69	20	0/0/0e+00/0e+00/1e+04/3e+03	19.12	19	2	4
			S.ADAPPFFVLHGR.N	1325.69	20	0/0/0e+00/6e+00/9e+04/1e+04	19.12	19	2	5
			S.ADAPPFFVLHGR.N	1325.69	20	0/0/0e+00/0e+00/6e+03/1e+03	19.12	19	3	5
			R.LQDAMHPM(15.9949)MLPLLER.M	941.41	0	0/0/0e+00/0e+00/0e+00/0e+00	19.12	19	3	4
			R.PAGGGTAKTPGPLRMLRIYR.D	2112.18	0	0/0/0e+00/0e+00/6e+03/5e+03	19.12	19	3	4
			R.RPDLDLTGTAPVLFQIPGGAWTTGNK.R	2725.43	0	0/0/0e+00/0e+00/3e+05/2e+04	19.12	19	3	5
			R.TANM(15.9949)QSYLDASPVTHISADAPPFFVLHGR.N	435.179	0	0/0/0e+00/0e+00/0e+00/0e+00	19.12	19	3	5
			R.TANM(15.9949)QSYLDASPVTHISADAPPFFVLHGR.N	435.179	0	0/0/0e+00/0e+00/0e+00/0e+00	19.12	19	4	5
			R.VQAAVPFYGVYDFTR.L	1732.87	0	0/0/0e+00/0e+00/1e+04/5e+02	19.12	19	3	3
Q79FE8	mbtJ Acetyl hydrolase MbtJ	mbtJ			20	5.77	18.08	9	234	345
			K.AMTYVAQFIR.S	1198.62	20	0/0/0e+00/0e+00/4e+03/2e+03	18.08	9	2	4
			R.AAGGICELQVWPDQMHVFQALPR.M	2623.29	2.7	1/1/2e+05/4e+04/6e+05/4e+04	18.08	9	3	5
			R.IIAGLMGTFGPSLAGTR.V	1660.9	20	0/0/0e+00/0e+00/2e+04/2e+03	18.08	9	2	4
			R.IIAGLMGTFGPSLAGTR.V	1660.9	20	0/0/0e+00/0e+00/2e+04/1e+03	18.08	9	2	5
			R.LTSWLSSLTGLPVFSVDYR.L	2141.12	20	0/0/0e+00/0e+00/5e+04/1e+03	18.08	9	2	5
			R.SVALYYTGVDPAHHR.L	1684.83	20	0/0/0e+00/1e+02/7e+04/2e+03	18.08	9	2	5
			R.VEQVNSVLPDGR.R	1311.68	20	0/0/0e+00/0e+00/4e+04/3e+03	18.08	9	2	3
			R.VVGEWVYGPHNNAINAGPGGGAIYYVHGSGYTMCSPR.T	3908.81	20	0/0/0e+00/2e+01/9e+03/1e+03	18.08	9	3	5
			R.VVGEWVYGPHNNAINAGPGGGAIYYVHGSGYTMCSPR.T	3908.81	20	0/0/0e+00/2e+01/2e+04/1e+03	18.08	9	4	5
I6Y231	mas Mycocerosic acid synthase membrane-associated Mas	mas			0	0	NaN	0	2	34
			R.VTPVAVIGMGCR.L	1258.65	0	0/0/3e+03/7e+01/3e+03/4e+01	NaN	0	2	4
			R.VYGAGTPCALGSAK.S	1350.66	0	0/0/1e+03/7e+01/2e+03/7e+01	NaN	0	2	3
I6Y7V6	fadD31 Acyl-CoA ligase FadD31	fadD31			0	0	NaN	0	2	23
			K.NAVEGFLNNVPR.L	1328.68	0	1/0/6e+03/1e+02/4e+03/8e+02	NaN	0	2	3
			R.DSEPAVILTTAAAK.N	1385.74	0	0/0/0e+00/2e+01/4e+03/5e+01	NaN	0	2	2
O06348	Rv3485c Oxidoreductase	Rv3485c			0	0	NaN	0	2	234
[truncated: 39 more rows]

## Sheet: AC92_A – AA691 2 µM – rep1
uniprot	description	symbol	sequence	mass	mr.set_1	sd.set_1	mean.set_1	noqp.set_1	charge	segment
P9WQB1	ald Alanine dehydrogenase	ald			0.52	0.14	0.49	4	23	2345
			K.AAGAQLVGTADQVWADADLLLK.V	2226.17	0.3	1/1/1e+05/4e+02/3e+04/1e+02	0.49	4	3	3
			K.TSTYALTNATMPYVLELADHGWR.A	2610.26	0.5	1/1/1e+05/5e+03/9e+04/4e+03	0.49	4	3	4
			R.LAAQVGAYHLMR.T	1328.7	0.54	1/1/8e+03/3e+03/9e+03/2e+03	0.49	4	2	5
			R.YSSAYELEGAVK.R	1315.63	0.63	1/1/5e+04/9e+02/4e+04/7e+02	0.49	4	2	2
			K.GLSTHEGALLSER.V	1368.7	0	0/0/7e+03/1e+03/4e+03/3e+02	0.49	4	2	4
P9WJN9	mraZ Transcriptional regulator MraZ	mraZ			0.58	0	0.58	1	2	2
			-.MFLGTYTPK.L	1056.53	0.58	1/1/1e+05/4e+03/1e+05/7e+03	0.58	1	2	2
			K.SQDHSLAVYPR.A	1271.63	0	0/0/8e+03/7e+02/9e+03/9e+02	0.58	1	2	4
P9WP39	cut3 Probable cutinase cut3	cut3			0.74	0.09	0.7	4	23	24
			R.AGGSLSSLSPLFGSK.A	1406.74	0.57	1/1/1e+05/5e+03/1e+05/3e+03	0.7	4	2	2
			R.LQLHGGDGANDAISHIK.S	1744.89	0.7	1/1/6e+04/1e+03/3e+04/1e+03	0.7	4	2	4
			R.LQLHGGDGANDAISHIK.S	1744.89	0.77	1/1/1e+05/1e+03/7e+04/1e+03	0.7	4	3	4
			R.VGQAFVDSLR.Q	1090.58	0.77	1/1/3e+04/4e+03/2e+04/5e+03	0.7	4	2	2
			K.AIDLCNPTDPICHVGPGNEFSGHIDGYIPTYTTQAASFVVQR.L	4619.18	0	0/0/0e+00/0e+00/0e+00/0e+00	0.7	4	4	4
			R.QQTGMEIGVYPVNYAASR.L	1983.96	0	0/0/8e+04/2e+03/5e+04/1e+03	0.7	4	2	2
P71704	Rv0047c Conserved protein	Rv0047c			0.89	0	0.89	1	2	2
			R.AFSYGSLYPALR.R	1343.69	0.89	1/1/6e+04/1e+03/8e+04/2e+03	0.89	1	2	2
			R.ARRVYQLTDKGRRR.F	1774.02	0	0/0/0e+00/0e+00/9e+04/1e+03	0.89	1	3	3
P9WJW5	ogt Methylated-DNA--protein-cysteine methyltransferase	ogt			0.92	0.09	0.92	2	2	2
			K.ALLTIPYGETR.S	1232.68	0.85	1/1/7e+04/6e+03/3e+04/8e+03	0.92	2	2	2
			R.SYGEIADQIGAPGAAR.A	1574.77	0.98	1/1/3e+04/4e+03/4e+04/5e+03	0.92	2	2	2
			K.RALLELEK.S	970.581	0	0/0/1e+04/2e+02/7e+03/1e+02	0.92	2	2	4
P9WNA1	ftsQ Cell division protein FtsQ	ftsQ			0.95	0	0.95	1	4	3
			R.VADDAADEEAVTEPLATESKDEPAEHPEFEGPR.R	3551.59	0.95	1/1/3e+04/2e+03/2e+04/7e+02	0.95	1	4	3
			R.VRPATPLLQIDTQQVADR.V	2021.11	0	0/0/4e+03/5e+02/9e+03/2e+03	0.95	1	3	4
P96409	Rv0227c Membrane protein	Rv0227c			0.96	0	0.96	1	2	4
			K.KTYPYFDPIAQK.A	1469.76	0.96	1/1/1e+04/2e+03/2e+04/8e+02	0.96	1	2	4
			K.YPSLYAGDEDGKVTTSAAMWGLPGDPNEQITMTR.Y	3672.7	0	0/0/1e+04/2e+02/1e+04/1e+03	0.96	1	3	3
			R.DPLKPEVTFADYQVTSTEETVESQVNAAR.D	3224.56	0	0/0/0e+00/3e+01/0e+00/7e+02	0.96	1	3	3
Q79G04	PE3 PE family protein PE3	PE3			0.99	0	0.99	1	3	4
			R.AASASAAGPTTGLLAAAADEVSSAAAALFSEYAR.E	3139.55	0.99	1/1/8e+03/3e+02/8e+03/2e+02	0.99	1	3	4
			R.AASASAAGPTTGLLAAAADEVSSAAAALFSEYAR.E	3139.55	0	1/0/2e+03/6e+01/3e+03/4e+01	0.99	1	4	4
			R.ALMALPPGQAPDPSR.L	1519.78	0	0/0/9e+03/1e+03/8e+03/4e+03	0.99	1	2	3
O53321	hpx Non-heme haloperoxidase Hpx	hpx			1	0	1	1	2	3
			R.SLVNTFGGFPLPGAAR.A	1602.85	1	1/1/5e+04/3e+03/5e+04/6e+02	1	1	2	3
			R.HVISTLAVAADADPSATR.L	1793.93	0	0/0/2e+04/9e+02/2e+04/8e+02	1	1	2	4
I6X8S7	Rv0223c Aldehyde dehydrogenase (NAD+)	Rv0223c			1.04	0	1.04	1	3	4
			R.AAFDNGPWPSTPPHER.A	1777.82	1.04	1/1/1e+04/3e+03/2e+04/7e+02	1.04	1	3	4
			K.VPMAAAADVDAAVAAAR.A	1568.8	0	1/0/0e+00/2e+04/6e+04/4e+03	1.04	1	2	2
			K.VPMAAAADVDAAVAAAR.A	1568.8	0	0/0/3e+04/4e+03/4e+04/8e+02	1.04	1	3	2
			K.WTKPSTSDVIEVR.C	1516.79	0	0/0/9e+03/7e+02/2e+04/9e+02	1.04	1	2	4
			R.AAFDNGPWPSTPPHER.A	1777.82	0	1/0/2e+04/5e+03/2e+04/6e+03	1.04	1	2	4
			R.EPVGVVGAIVAWNVPLFLAVNK.I	2292.31	0	0/0/2e+04/5e+01/0e+00/2e+02	1.04	1	3	4
I6XU97	Rv0045c Hydrolase	Rv0045c			1.05	0.09	1.06	15	23	2345
			-.MLSDDELTGLDEFALLAENAEQAGVNGPLPEVER.V	3643.75	1.18	1/1/7e+04/9e+03/6e+04/6e+02	1.06	15	3	3
			R.EDGNYSPQLNSETLAPVLR.E	2103.03	1.04	1/1/7e+04/2e+04/1e+05/2e+04	1.06	15	2	2
			R.GGSSGFVTDQDTAELHR.R	1775.81	0.96	1/1/1e+04/1e+04/6e+04/9e+03	1.06	15	2	3
			R.GGSSGFVTDQDTAELHR.R	1775.81	0.87	1/1/4e+04/2e+03/4e+04/2e+03	1.06	15	3	3
			R.GTVALMHGER.E	1069.53	0.98	1/1/1e+05/9e+03/1e+05/8e+03	1.06	15	2	4
			R.LAAMAPDLVGELVLVDVTPSALQR.H	2478.36	0.93	1/1/6e+04/1e+03/5e+04/1e+03	1.06	15	2	4
			R.LAAMAPDLVGELVLVDVTPSALQR.H	2478.36	1.12	1/1/7e+05/3e+03/7e+05/3e+03	1.06	15	3	3
			R.LAAMAPDLVGELVLVDVTPSALQR.H	2478.36	1.14	1/1/2e+05/2e+03/2e+05/2e+03	1.06	15	3	4
			R.RLDNGNWVWR.Y	1314.66	1.02	1/1/7e+04/6e+03/7e+04/5e+03	1.06	15	2	5
			R.TFGDFAGLWDDVDALSAPITLVR.G	2479.25	1.14	1/1/5e+04/1e+03/7e+04/5e+02	1.06	15	2	3
			R.TFGDFAGLWDDVDALSAPITLVR.G	2479.25	1.05	1/1/6e+04/5e+02/6e+04/3e+02	1.06	15	2	4
			R.TFGDFAGLWDDVDALSAPITLVR.G	2479.25	1.04	1/1/2e+05/3e+03/2e+05/1e+03	1.06	15	3	3
			R.TFGDFAGLWDDVDALSAPITLVR.G	2479.25	1.08	1/1/1e+05/1e+03/1e+05/5e+02	1.06	15	3	4
			R.VIFLHGGGQNAH.T	1248.64	1.15	1/1/2e+04/4e+02/3e+04/4e+02	1.06	15	2	5
			R.VQAGAISALR.W	984.572	1.14	1/1/1e+04/4e+03/3e+04/4e+03	1.06	15	2	3
			-.MLSDDELTGLDEFALLAENAEQAGVNGPLPEVER.V	3643.75	0	0/0/4e+04/4e+02/6e+04/4e+02	1.06	15	4	3
			R.GGSSGFVTDQDTAELHRR.A	1931.91	0	0/0/5e+03/6e+02/9e+03/6e+02	1.06	15	2	4
			R.RLDNGNWVWR.Y	1314.66	0	0/0/4e+03/3e+03/0e+00/2e+02	1.06	15	3	5
			R.VQAGAISALR.W	984.572	0	0/0/5e+04/9e+03/4e+04/8e+03	1.06	15	2	2
			V.RGGSSGFVTDQDTAELHR.R	1931.91	0	0/0/5e+03/6e+02/0e+00/8e+02	1.06	15	3	4
P9WPB3	pcaA Cyclopropane mycolic acid synthase 3	pcaA			1.05	8.48	4.84	5	23	25
			K.GLTLTHELVHFTK.F	1494.82	20	0/0/3e+03/1e+03/1e+04/9e+02	4.84	5	2	5
			K.MLLHTIVRPTFK.E	1454.84	1.05	1/1/1e+04/5e+02/2e+04/1e+03	4.84	5	2	5
			R.IVSIGAFEHFGHQR.Y	1596.82	1.17	1/1/9e+03/3e+02/1e+04/5e+02	4.84	5	3	5
			R.QGYTDVDQFTLEK.-	1542.72	0.99	1/1/2e+05/2e+03/2e+05/1e+03	4.84	5	2	2
			R.VTAVQSLQLHYAR.T	1484.81	0.97	1/1/9e+03/9e+02/6e+03/1e+03	4.84	5	2	5
			K.MFDQMDTPR.S	1139.47	0	0/0/5e+04/1e+03/3e+04/2e+03	4.84	5	2	2
			K.MLLHTIVRPTFK.E	1454.84	0	1/0/9e+03/2e+02/2e+04/2e+02	4.84	5	3	5
			K.YDVNVVGLTLSENQAGHVQK.M	2171.11	0	0/0/6e+04/2e+03/5e+04/3e+03	4.84	5	3	3
			R.IVSIGAFEHFGHQR.Y	1596.82	0	0/0/1e+04/5e+02/1e+04/5e+02	4.84	5	2	5
O53901	pks5 Polyketide synthase Pks5	pks5			1.07	0	1.07	1	2	5
			R.LINAPLPTWNHR.R	1430.78	1.07	1/1/5e+03/1e+02/6e+03/2e+02	1.07	1	2	5
			K.TNFGHTQSAAGALGLMK.A	1702.85	0	1/0/4e+03/1e+03/8e+03/8e+02	1.07	1	2	5
I6Y0L1	mbtE Peptide synthetase MbtE	mbtE			1.08	0.15	1.07	4	23	245
			K.SLVGYVTPAAGGDGPADVGVDLDR.I	2301.13	1.21	1/1/4e+04/3e+03/5e+04/1e+03	1.07	4	2	2
			K.SLVGYVTPAAGGDGPADVGVDLDR.I	2301.13	0.98	1/1/4e+04/2e+03/4e+04/2e+03	1.07	4	3	2
			R.EIGGVPHQIIQPPAEVPVR.C	2036.12	1.19	1/1/3e+04/6e+02/2e+04/8e+02	1.07	4	2	4
			R.LRPQSAMSFR.E	1191.62	0.91	1/1/3e+04/8e+02/3e+04/7e+02	1.07	4	2	5
			R.AGVLVEAEHLVEILEPALAK.Q	2101.19	0	1/0/9e+03/1e+02/5e+03/2e+02	1.07	4	3	4
			R.DIASGAFAHQR.I	1171.57	0	0/0/4e+03/3e+02/5e+03/4e+02	1.07	4	2	4
			R.EQMPQDHVIDTGPDGDTTLR.V	2225.01	0	0/0/1e+04/4e+02/2e+04/3e+02	1.07	4	2	3
			R.IRPLRPDNTAYLIYTSGTTGLPK.G	2547.39	0	1/0/3e+04/3e+03/2e+04/4e+02	1.07	4	3	5
			R.TTYPVGDDGVAQPTVHADLRPGWTQYDLTDLSQR.A	3773.82	0	0/0/2e+04/9e+02/2e+04/6e+02	1.07	4	3	3
			R.VFFTDLTQAYSR.A	1446.71	0	0/0/5e+04/5e+03/7e+04/1e+03	1.07	4	2	2
O06319	cut4 Cutinase Cut4	cut4			1.08	0.22	1.08	2	2	25
			R.AHLGYVPGMTNQAAR.F	1584.78	0.93	1/1/2e+04/3e+03/2e+04/2e+03	1.08	2	2	5
			R.VGQAFVSSLR.Q	1062.58	1.24	1/1/1e+05/4e+03/2e+05/2e+04	1.08	2	2	2
			R.AHLGYVPGMTNQAAR.F	1584.78	0	1/0/9e+03/1e+03/1e+04/1e+02	1.08	2	3	5
P9WI89	Rv3633 Uncharacterized protein Rv3633	Rv3633			1.1	0.1	1.1	2	2	24
			R.LQELIGYGLYAGK.M	1423.77	1.03	1/1/6e+04/2e+03/7e+04/3e+03	1.1	2	2	2
			R.YEALPVHPK.L	1052.57	1.17	1/1/6e+03/1e+03/9e+03/8e+02	1.1	2	2	4
			R.LVGEIDEFGYTVVEDVLDADSVAAYLADTR.R	3245.57	0	0/0/0e+00/7e+01/3e+03/2e+02	1.1	2	3	3
			R.LVGEIDEFGYTVVEDVLDADSVAAYLADTR.R	3245.57	0	1/0/3e+03/5e+01/5e+03/2e+02	1.1	2	3	4
P9WMH9	Rv0474 Uncharacterized HTH-type transcriptional regulator	Rv0474			1.1	0.24	1.1	2	2	24
			K.ASDVASDIGSFIR.S	1336.66	1.27	1/1/2e+05/8e+03/2e+05/4e+03	1.1	2	2	2
			R.KPSADVLSQIAK.A	1255.71	0.93	1/1/3e+04/2e+03/0e+00/1e+03	1.1	2	2	4
			R.DAIITDTAITER.Q	1317.68	0	1/0/6e+04/3e+03/3e+04/9e+03	1.1	2	2	2
P9WP41	cut2 Probable cutinase cut2	cut2			1.1	0.1	1.1	8	23	2345
			R.FEPPGIGTVGNAFVSALR.S	1831.97	1.03	1/1/8e+05/8e+03/7e+05/5e+03	1.1	8	2	2
			R.FEPPGIGTVGNAFVSALR.S	1831.97	1.09	1/1/1e+05/1e+04/2e+05/1e+04	1.1	8	2	3
			R.FEPPGIGTVGNAFVSALR.S	1831.97	1.18	1/1/2e+05/5e+03/1e+05/3e+03	1.1	8	2	4
			R.FEPPGIGTVGNAFVSALR.S	1831.97	1.1	1/1/2e+05/6e+03/2e+05/5e+03	1.1	8	3	2
			R.FEPPGIGTVGNAFVSALR.S	1831.97	1.1	1/1/5e+04/6e+03/9e+04/9e+03	1.1	8	3	3
			R.GRFEPPGIGTVGNAFVSALR.S	2045.09	1.23	1/1/3e+06/5e+04/2e+06/4e+04	1.1	8	2	5
			R.GRFEPPGIGTVGNAFVSALR.S	2045.09	1.19	1/1/5e+06/2e+05/3e+06/2e+05	1.1	8	3	5
			Y.VSSGMVNQAADFVAGK.L	1579.77	0.91	1/1/1e+05/1e+04/9e+04/6e+03	1.1	8	2	2
			K.NVGVYAVK.Y	848.476	0	0/0/2e+04/9e+01/1e+04/7e+01	1.1	8	2	2
			K.YPADNQIDVGANDMSAH.I	1816.77	0	0/0/3e+04/5e+03/4e+04/5e+03	1.1	8	2	2
			K.YPADNQIDVGANDMSAHIQSMANSCPNTR.L	3177.37	0	0/0/0e+00/0e+00/0e+00/0e+00	1.1	8	3	3
			R.GRFEPPGIGTVGN.A	1299.66	0	0/0/4e+04/7e+02/2e+04/2e+03	1.1	8	2	4
			R.GRFEPPGIGTVGNAF.V	1517.76	0	0/0/4e+04/5e+03/3e+04/3e+03	1.1	8	2	4
			R.GRFEPPGIGTVGNAFVSALR.S	2045.09	0	0/0/0e+00/5e+02/5e+04/7e+02	1.1	8	3	4
			R.TIELCHGDDPVCHPADPNTWEANWPQHLAGAYVSSGMVNQAADFVAGK.L	5235.37	0	0/0/0e+00/0e+00/0e+00/2e+02	1.1	8	4	4
			R.TIELCHGDDPVCHPADPNTWEANWPQHLAGAYVSSGMVNQAADFVAGK.L	5235.37	0	0/0/0e+00/7e+01/0e+00/0e+00	1.1	8	4	5
			R.TIELCHGDDPVCHPADPNTWEANWPQHLAGAYVSSGMVNQAADFVAGK.L	5235.37	0	0/0/0e+00/0e+00/0e+00/1e+02	1.1	8	5	4
P9WPC9	clpC1 ATP-dependent Clp protease ATP-binding subunit Clp	clpC1			1.12	0.03	1.12	2	2	25
			K.RPSGSFIFAGPSGVGK.T	1562.82	1.1	1/1/2e+04/4e+02/1e+04/5e+02	1.12	2	2	5
			K.SLESLGISLEGVR.S	1358.74	1.14	1/1/7e+04/8e+02/9e+04/1e+03	1.12	2	2	2
			K.SKDMALVLTDAAK.A	1361.72	0	0/0/7e+03/1e+02/8e+03/1e+04	1.12	2	2	3
			R.RVVVLAQEEAR.M	1268.72	0	0/0/6e+03/5e+02/9e+03/6e+02	1.12	2	2	4
			R.SQVEEIIGQGQQAPSGHIPFTPR.A	2476.25	0	1/0/0e+00/2e+03/2e+04/2e+03	1.12	2	3	4
O05858	Rv3208 Probable transcriptional regulatory protein (Proba	Rv3208			1.13	0.06	1.13	2	2	3
			R.GYHAAGMDEIADR.A	1404.61	1.09	1/1/3e+04/9e+02/3e+04/6e+02	1.13	2	2	3
			R.YWLDADKPISK.S	1334.69	1.17	1/1/3e+04/8e+02/4e+04/1e+03	1.13	2	2	3
			R.YWLDADKPISK.S	1334.69	0	0/0/2e+04/3e+02/2e+04/3e+02	1.13	2	3	3
P9WGC9	Rv1301 Putative threonylcarbamoyl-AMP synthase	Rv1301			1.13	0.14	1.13	2	3	3
			R.EVGPMAVSSANISGHPPPVDAEQAR.S	2516.22	1.03	1/1/2e+04/6e+02/1e+04/6e+02	1.13	2	3	3
			R.SQLGDHVAVYLDAGPSEQQAGSTIVDLTGATPR.V	3353.66	1.23	1/1/9e+03/4e+02/1e+04/8e+02	1.13	2	3	3
P9WJD1	espF ESX-1 secretion-associated protein EspF	espF			1.13	0	1.13	1	2	2
			K.FNDTLQEFETTR.S	1499.69	1.13	1/1/3e+04/5e+03/5e+04/4e+03	1.13	1	2	2
			K.VLAGMHNEIVGDIK.R	1494.79	0	1/0/1e+04/5e+02/2e+04/2e+03	1.13	1	2	4
			K.VLAGMHNEIVGDIK.R	1494.79	0	1/0/8e+03/2e+02/2e+04/2e+03	1.13	1	3	4
P9WQM9	ansP1 L-asparagine permease 1	ansP1			1.13	0	1.13	1	2	2
			K.AGESPFVTFFSK.I	1315.64	1.13	1/1/6e+03/6e+02/6e+03/5e+02	1.13	1	2	2
			R.LGHTGPFPAVANPPVR.S	1628.88	0	1/0/5e+03/1e+02/4e+03/3e+02	1.13	1	2	5
			R.LGHTGPFPAVANPPVR.S	1628.88	0	0/0/3e+03/7e+01/0e+00/4e+02	1.13	1	3	5
			R.VMHSIAMSGSAPR.F	1342.65	0	0/0/0e+00/7e+02/0e+00/8e+02	1.13	1	2	5
O53512	aroG Phospho-2-dehydro-3-deoxyheptonate aldolase AroG	aroG			1.14	0.11	1.14	2	23	24
			K.LGPNMTPELAVEYVER.L	1816.9	1.06	1/1/3e+04/2e+03/4e+04/2e+03	1.14	2	2	2
			R.LDAALAKPAAQQPTWPADQALAMR.T	2534.31	1.22	1/1/1e+04/3e+03/3e+04/4e+03	1.14	2	3	4
			R.LSDGDDGEPQLFDLSAHTVWIGER.T	2657.24	0	1/0/3e+04/9e+02/3e+04/6e+02	1.14	2	3	3
P9WI97	phoU1 Phosphate-specific transport system accessory prot	phoU1			1.14	0	1.14	1	2	5
			R.MGALAVHIAK.I	1009.57	1.14	1/1/2e+04/1e+03/2e+04/2e+03	1.14	1	2	5
			R.VGVETALLGR.F	1013.59	0	0/0/8e+04/1e+03/8e+04/4e+03	1.14	1	2	2
P9WQ63	mbtB Phenyloxazoline synthase MbtB	mbtB			1.14	0.22	1.14	2	23	45
			R.EMLTSWETHTSGR.F	1533.69	0.98	1/1/1e+04/2e+02/1e+04/1e+02	1.14	2	2	4
			R.FTLSHFDGGHFYLNDHLDAVAR.M	2532.2	1.29	1/1/2e+04/1e+02/2e+04/2e+02	1.14	2	3	5
			R.FTGTDKPGAVLVFPHAGGAAAAYR.W	2374.23	0	0/0/6e+03/2e+03/1e+04/2e+03	1.14	2	3	5
			R.FTLSHFDGGHFYLNDHLDAVAR.M	2532.2	0	0/0/1e+04/5e+01/1e+04/8e+01	1.14	2	4	5
			R.HVTLLDR.I	852.482	0	0/0/5e+03/1e+02/8e+03/5e+02	1.14	2	2	4
			R.YWHDGTLEFVGR.A	1478.69	0	0/0/1e+04/3e+02/2e+04/4e+02	1.14	2	3	4
O53193	Rv2466c Conserved protein	Rv2466c			1.15	0.35	1.15	2	2	24
			K.VLDPLYTAMGNR.I	1348.68	1.4	1/1/1e+05/7e+03/1e+05/5e+03	1.15	2	2	2
			R.VAIAAEQAHGAK.V	1164.63	0.9	1/1/3e+04/3e+02/3e+04/3e+02	1.15	2	2	4
			K.AATSDAYDNALRK.S	1394.68	0	1/0/2e+03/1e+02/5e+03/3e+02	1.15	2	2	3
			K.SHHAGMDAVGEDVGTPTIHVNGVAFFGPVLSK.I	3246.6	0	1/0/4e+04/3e+03/5e+04/7e+02	1.15	2	3	5
O53488	lipT Carboxylesterase LipT	lipT			1.15	0.21	1.12	36	234	2345
			F.IHGGGYILGSSATPIYDGAALAR.R	2260.17	1.3	1/1/3e+04/2e+03/6e+04/1e+03	1.12	36	3	4
			R.AISESPAAGMVR.S	1187.6	1.15	1/1/1e+05/4e+03/2e+05/6e+03	1.12	36	2	2
			R.AISESPAAGMVR.S	1187.6	1.02	1/1/1e+04/1e+03/8e+03/3e+03	1.12	36	2	3
			R.APQPAQPWPGVR.H	1302.68	1.07	1/1/1e+05/2e+04/9e+04/3e+04	1.12	36	2	3
			R.AVLVFDR.R	818.465	1.19	1/1/2e+05/7e+03/2e+05/8e+03	1.12	36	2	2
			R.AVLVFDRR.C	974.566	1.16	1/1/6e+04/1e+04/1e+05/1e+04	1.12	36	2	4
			R.FANLIGAR.T	860.487	1.12	1/1/1e+05/5e+03/9e+04/8e+03	1.12	36	2	3
			R.FANLIGAR.T	860.487	1.25	1/1/1e+04/8e+02/1e+04/4e+03	1.12	36	2	4
			R.FGALLTAAADR.R	1104.59	1.21	1/1/2e+05/3e+04/4e+05/3e+04	1.12	36	2	2
			R.FGALLTAAADRR.A	1260.69	1.2	1/1/2e+04/9e+03/4e+04/2e+04	1.12	36	2	4
			R.FGALLTAAADRR.A	1260.69	1.26	1/1/8e+03/9e+02/1e+04/7e+02	1.12	36	2	5
			R.FGALLTAAADRR.A	1260.69	1.18	1/1/5e+03/7e+03/2e+04/7e+03	1.12	36	3	4
			R.FLGMLPTNEPMVEELLSGMKPADR.E	2675.32	1.19	1/1/6e+04/3e+04/1e+05/3e+04	1.12	36	3	4
			R.FLGMLPTNEPMVEELLSGMKPADRER.I	2960.46	1.19	1/1/1e+05/3e+03/1e+05/2e+03	1.12	36	4	4
			R.FRAPQPAQPWPGVR.H	1605.85	1.09	1/1/2e+05/1e+04/2e+05/1e+04	1.12	36	2	5
			R.FRAPQPAQPWPGVR.H	1605.85	1.09	1/1/7e+04/5e+03/5e+04/5e+03	1.12	36	3	5
			R.IEFDPHQHR.R	1177.56	1.11	1/1/4e+04/5e+03/5e+04/6e+03	1.12	36	2	4
			R.IEFDPHQHR.R	1177.56	1.11	1/1/2e+05/2e+03/2e+05/2e+03	1.12	36	2	5
			R.LGAFPIGPVFGDDYLPMDPVEAMR.S	2607.26	0.28	1/1/3e+05/8e+03/3e+04/2e+03	1.12	36	2	3
			R.LGAFPIGPVFGDDYLPMDPVEAMR.S	2607.26	0.46	1/1/7e+05/1e+04/3e+05/4e+03	1.12	36	3	3
			R.RIAWDGFSLAN.-	1248.63	1.25	1/1/2e+05/1e+04/1e+05/2e+03	1.12	36	2	2
			R.RIAWDGFSLAN.-	1248.63	1.14	1/1/6e+04/5e+03/9e+04/5e+03	1.12	36	2	3
			R.TATGIVEGFTR.D	1150.6	1.11	1/1/6e+05/7e+04/1e+06/7e+04	1.12	36	2	2
			R.TQDAANALMQASPAQLVEAQHHLIR.Q	2713.38	1.18	1/1/4e+05/2e+04/5e+05/2e+04	1.12	36	3	4
			R.TQDAANALMQASPAQLVEAQHHLIR.Q	2713.38	1.47	1/1/3e+04/1e+04/9e+04/2e+04	1.12	36	3	5
			R.TQDAANALMQASPAQLVEAQHHLIR.Q	2713.38	1.22	1/1/9e+05/7e+04/5e+05/4e+04	1.12	36	4	4
			R.TQDAANALMQASPAQLVEAQHHLIR.Q	2713.38	1.35	1/1/4e+05/1e+04/5e+05/1e+04	1.12	36	4	5
			R.TRFGALLTAAADR.R	1361.74	1.14	1/1/2e+04/2e+03/2e+04/1e+04	1.12	36	2	5
			R.TRFGALLTAAADR.R	1361.74	1.15	1/1/7e+03/6e+02/1e+04/6e+02	1.12	36	3	5
			R.TRFGALLTAAADRR.A	1517.84	1.21	1/1/2e+04/9e+02/2e+04/2e+03	1.12	36	3	5
			R.VHAVPLIVGTNAEEGR.L	1660.89	1.09	1/1/5e+03/5e+04/2e+04/6e+04	1.12	36	2	4
			R.VHAVPLIVGTNAEEGR.L	1660.89	1.04	1/1/1e+04/8e+02/2e+04/2e+03	1.12	36	2	5
			R.VHAVPLIVGTNAEEGR.L	1660.89	1.11	1/1/4e+04/3e+04/1e+05/3e+04	1.12	36	3	4
			R.WSGFGATHATELFAVFDIYR.T	2288.11	1.25	1/1/9e+04/2e+03/9e+04/1e+03	1.12	36	3	4
			R.YTVMGIGR.Y	895.459	1.09	1/1/7e+04/1e+04/5e+04/1e+04	1.12	36	2	2
			R.YTVMGIGR.Y	895.459	1.01	1/1/4e+04/1e+03/5e+04/7e+02	1.12	36	2	3
			F.SSAAWQIAEAHGANAPTYLYR.Y	2277.1	0	0/0/4e+04/2e+03/2e+04/6e+02	1.12	36	3	4
			R.APQPAQPWPGVR.H	1302.68	0	0/0/1e+05/2e+04/2e+05/1e+05	1.12	36	2	4
			R.HCHTFANCAPQQR.R	1625.69	0	0/0/0e+00/0e+00/0e+00/3e+01	1.12	36	2	5
			R.SREVAAEFAAR.F	1205.62	0	0/0/2e+04/4e+05/3e+04/3e+03	1.12	36	2	4
			R.TATGIVEGFTR.D	1150.6	0	0/0/7e+04/4e+03/5e+04/1e+03	1.12	36	2	3
			R.WSGFGATHATELFAVFDIYR.T	2288.11	0	0/0/2e+04/3e+02/0e+00/1e+02	1.12	36	3	5
P9WGJ3	Rv0505c Putative hydrolase Rv0505c	Rv0505c			1.15	0	1.15	1	2	2
			R.DVLGFLYAQAK.F	1223.65	1.15	1/1/5e+03/2e+02/9e+03/6e+02	1.15	1	2	2
			R.SVAELVALGEEIYDEIIADK.I	2177.12	0	1/0/3e+03/6e+01/3e+03/1e+02	1.15	1	3	4
P9WNL1	eno Enolase	eno			1.15	0.13	1.16	4	24	234
			K.VNQIGTLTETLDAVTLAHHGGYR.T	2466.27	1.31	1/1/5e+04/2e+03/3e+04/2e+03	1.16	4	4	4
			R.AAVPSGASTGEHEAVELR.D	1779.88	1.05	1/1/4e+04/1e+03/6e+04/2e+03	1.16	4	2	3
			R.LVDQALVDLDGTPDK.S	1597.82	1.06	1/1/2e+05/2e+03/2e+05/2e+03	1.16	4	2	2
			R.VQIVGDDIFVTNPER.L	1700.87	1.23	1/1/4e+04/3e+03/8e+04/4e+03	1.16	4	2	2
			K.AAADSAELPLFR.Y	1259.65	0	0/0/6e+04/3e+03/1e+05/4e+03	1.16	4	2	2
			R.YAGDLAFPR.F	1008.5	0	0/0/5e+04/3e+03/6e+04/9e+03	1.16	4	2	2
P9WPU5	atpD ATP synthase subunit beta	atpD			1.15	0.14	1.17	9	23	234
			K.GIFPAVDPLASSSTILDPSVVGDEHYR.V	2842.42	1.12	1/1/1e+05/1e+03/1e+05/4e+03	1.17	9	3	3
			K.TLTLEVAQHLGDNLVR.T	1777.97	1.17	1/1/1e+04/1e+03/3e+04/2e+03	1.17	9	2	4
			K.TLTLEVAQHLGDNLVR.T	1777.97	1.15	1/1/3e+04/2e+03/4e+04/2e+03	1.17	9	3	4
			K.TVLIQEMINR.I	1215.66	1.44	1/1/8e+04/5e+03/1e+05/5e+03	1.17	9	2	2
			K.VVDLLTPYVR.G	1173.68	0.98	1/1/3e+05/4e+03/4e+05/6e+03	1.17	9	2	2
			R.FTQAGSEVSTLLGR.M	1464.76	1.17	1/1/1e+05/2e+04/1e+05/9e+04	1.17	9	2	2
			R.KPPAFEELEPR.T	1311.68	1.13	1/1/1e+04/4e+03/1e+04/2e+03	1.17	9	2	4
			R.SITSMQAVYVPADDYTDPAPATTFAHLDATTELSR.A	3756.77	1.33	1/1/1e+04/1e+03/2e+04/1e+03	1.17	9	3	3
			R.TISLQPTDGLVR.G	1298.72	1	1/1/2e+05/4e+04/2e+05/6e+04	1.17	9	2	2
			K.FEHWSIHR.K	1110.54	0	0/0/2e+04/5e+02/2e+04/2e+02	1.17	9	2	5
P9WQ99	amiA2 Putative amidase AmiA2	amiA2			1.15	0.13	1.15	40	23	2345
			E.RLGDEVTLDR.R	1172.62	1.09	1/1/5e+04/1e+04/7e+04/9e+03	1.15	40	2	3
			F.RVVLTESALADAAAADKR.R	1856.01	1.16	1/1/2e+04/3e+03/3e+04/4e+03	1.15	40	3	4
			K.IALSTHFPYTGFR.A	1508.78	1.08	1/1/1e+05/7e+03/2e+05/7e+03	1.15	40	3	5
			K.LHPEILAATQR.V	1247.7	1.15	1/1/6e+04/2e+04/1e+05/3e+04	1.15	40	2	4
			K.LHPEILAATQR.V	1247.7	1.26	1/1/2e+04/2e+03/4e+04/2e+03	1.15	40	3	4
			R.AAGDTAPLLGIPIAVK.D	1505.88	1.07	1/1/8e+05/2e+04/6e+05/2e+04	1.15	40	2	2
			R.AIDVSQPTLNAFR.V	1430.75	1.1	1/1/2e+05/4e+04/3e+05/5e+04	1.15	40	2	2
			R.AKLHPEILAATQR.V	1446.83	1.22	1/1/2e+04/3e+03/4e+04/3e+03	1.15	40	2	5
			R.AKLHPEILAATQR.V	1446.83	1	1/0/3e+04/3e+02/3e+04/3e+02	1.15	40	3	5
			R.HQPPPVTVSDFVGIAPGPLK.I	2056.12	1.37	1/1/1e+05/1e+04/1e+05/1e+04	1.15	40	2	5
			R.ISTWPLPEAFNGVTVNGVLAR.T	2241.2	1.28	1/1/3e+04/2e+03/4e+04/2e+03	1.15	40	2	3
			R.LGDEVTLDRR.T	1172.62	1.17	1/1/6e+04/2e+04/5e+04/2e+04	1.15	40	2	3
			R.LPTLTDLLYQLATR.A	1616.91	1.04	1/1/7e+04/4e+03/6e+04/4e+03	1.15	40	2	3
			R.LPTLTDLLYQLATR.A	1616.91	1.21	1/1/3e+04/1e+03/4e+04/1e+03	1.15	40	2	4
			R.LPTLTDLLYQLATR.A	1616.91	1.18	1/1/2e+04/7e+02/2e+04/2e+03	1.15	40	3	3
			R.LPTLTDLLYQLATR.A	1616.91	1.16	1/1/1e+04/4e+02/1e+04/5e+02	1.15	40	3	4
			R.LSWNFLAR.S	1005.54	1.09	1/1/3e+05/3e+04/2e+05/3e+04	1.15	40	2	2
			R.LSWNFLAR.S	1005.54	1.17	1/1/6e+04/4e+03/8e+04/4e+03	1.15	40	2	3
			R.MGHVLSQAILR.S	1223.68	1.22	1/1/5e+03/4e+04/3e+04/4e+04	1.15	40	2	5
			R.MGHVLSQAILR.S	1223.68	1.23	1/1/1e+04/1e+03/3e+04/1e+03	1.15	40	3	5
			R.STAGLWEWAER.L	1304.62	1.1	1/1/3e+05/6e+04/4e+05/6e+04	1.15	40	2	2
			R.STAGLWEWAER.L	1304.62	1.13	1/1/4e+04/3e+03/5e+04/3e+03	1.15	40	2	3
			R.TVEDAALVLDAASGNVEGDR.H	2001.97	1.25	1/1/6e+04/2e+03/1e+05/2e+03	1.15	40	2	2
			R.TVEDAALVLDAASGNVEGDR.H	2001.97	1.15	1/1/4e+04/1e+03/3e+04/1e+03	1.15	40	2	3
			R.TVEDAALVLDAASGNVEGDR.H	2001.97	1.15	1/1/1e+04/1e+03/2e+04/2e+03	1.15	40	2	4
			R.TVEDAALVLDAASGNVEGDR.H	2001.97	1.12	1/1/2e+05/5e+03/2e+05/4e+03	1.15	40	3	2
			R.TVEDAALVLDAASGNVEGDR.H	2001.97	1.62	1/1/2e+04/9e+02/3e+04/2e+03	1.15	40	3	4
			R.VGDQLELLGHTVVK.G	1506.84	1	1/1/9e+04/1e+04/2e+05/9e+03	1.15	40	2	3
			R.VGDQLELLGHTVVK.G	1506.84	0.89	1/1/2e+04/6e+03/2e+04/5e+03	1.15	40	2	4
			R.VGDQLELLGHTVVK.G	1506.84	1.07	1/1/1e+04/1e+03/7e+03/4e+03	1.15	40	2	5
			R.VGDQLELLGHTVVK.G	1506.84	1.12	1/1/6e+04/2e+04/6e+04/2e+04	1.15	40	3	3
			R.VGDQLELLGHTVVK.G	1506.84	1.14	1/1/1e+05/2e+04/2e+05/2e+04	1.15	40	3	4
			R.VGSIFDIVDVVLAPTTAQPPPMAR.A	2494.33	0.79	1/1/5e+04/3e+02/2e+04/8e+02	1.15	40	2	3
			R.VGSIFDIVDVVLAPTTAQPPPMAR.A	2494.33	1.17	1/1/5e+04/5e+03/1e+05/4e+03	1.15	40	3	3
			R.VGSIFDIVDVVLAPTTAQPPPMAR.A	2494.33	1.2	1/1/3e+05/5e+03/4e+05/4e+03	1.15	40	3	4
			R.VVLTESALADAAAADK.R	1543.81	1.15	1/1/5e+04/1e+03/6e+04/5e+03	1.15	40	2	2
			R.VVLTESALADAAAADKR.R	1699.91	1.15	1/1/2e+05/5e+03/3e+05/5e+03	1.15	40	2	3
			R.VVLTESALADAAAADKR.R	1699.91	1.11	1/1/5e+04/9e+03/9e+04/1e+04	1.15	40	3	3
			R.VVLTESALADAAAADKRR.A	1856.01	1.18	1/1/1e+04/6e+02/1e+04/7e+02	1.15	40	2	4
			R.VVLTESALADAAAADKRR.A	1856.01	1.2	1/1/4e+04/3e+03/4e+04/4e+03	1.15	40	3	4
			R.TVEDAALVLDAASGNVEGDR.H	2001.97	0	1/0/3e+04/1e+03/2e+04/1e+03	1.15	40	3	3
			R.VGSIFDIVDVVLAPTTAQPPPMAR.A	2494.33	0	1/0/0e+00/2e+03/5e+04/8e+02	1.15	40	3	5
P9WNV9	dnaJ1 Chaperone protein DnaJ 1	dnaJ1			1.16	0	1.16	1	2	3
			K.AVSEAHNVLSDPAK.R	1436.73	1.16	1/0/5e+03/4e+02/7e+03/4e+02	1.16	1	2	3
			R.RGNDLETETELDFVEAAK.G	2036.97	0	0/0/0e+00/6e+02/8e+03/1e+03	1.16	1	3	3
O50460	Rv1245c Oxidoreductase	Rv1245c			1.17	0.13	1.17	2	23	23
			R.AAQIILTGVAK.N	1083.67	1.26	1/1/3e+04/9e+02/3e+04/2e+03	1.17	2	2	2
			R.NATAAEGLDQAELAETFDKR.V	2150.03	1.07	1/1/4e+04/8e+02/5e+04/2e+03	1.17	2	3	3
P9WG41	ilvB1 Acetolactate synthase large subunit IlvB1	ilvB1			1.17	0.06	1.21	3	23	35
			K.VIHADIDPAEIGK.N	1376.73	1.17	1/1/8e+03/7e+02/1e+04/6e+03	1.21	3	2	3
			K.VIHADIDPAEIGK.N	1376.73	1.28	1/1/1e+04/1e+02/1e+04/2e+03	1.21	3	3	3
			R.KPVLYVGGGVIR.G	1256.76	1.17	1/1/8e+03/3e+02/1e+04/4e+02	1.21	3	2	5
			K.HVALQQLTGAQAVIR.S	1603.92	0	1/0/0e+00/5e+02/2e+04/7e+02	1.21	3	2	5
			K.HVALQQLTGAQAVIR.S	1603.92	0	1/0/1e+04/3e+02/2e+04/1e+03	1.21	3	3	5
			R.HADVPIVGDVK.A	1148.62	0	0/0/6e+03/9e+02/8e+03/6e+02	1.21	3	2	3
P9WP51	cbs Putative cystathionine beta-synthase Rv1077	cbs			1.17	0.27	1.06	3	23	234
			K.LADAVSAHMSPPLR.M	1463.76	1.17	1/1/1e+04/2e+03/5e+03/7e+02	1.06	3	2	4
			R.EYGVSQMPVVGAEPPVMAGEVAGSVSER.E	2832.35	1.26	1/1/1e+04/3e+02/2e+04/1e+02	1.06	3	3	2
			R.SRLDGSTEQSTVGDVLR.R	1818.91	0.75	1/1/9e+03/1e+02/7e+03/4e+02	1.06	3	2	3
			K.SGALPALVHTHPSETVR.D	1770.94	0	1/0/1e+04/7e+02/1e+04/8e+02	1.06	3	2	5
			K.VTHFVAGIGTGGTITGAGR.Y	1770.94	0	1/0/9e+03/1e+03/2e+04/1e+03	1.06	3	2	5
			R.MIGAGELVSAAGK.A	1202.63	0	0/0/2e+04/1e+03/3e+04/1e+05	1.06	3	2	2
Q79FX6	mmaA2 Cyclopropane mycolic acid synthase MmaA2	mmaA2			1.17	1.44	1.83	4	23	23
			K.SFDEMDTPR.D	1096.45	3.99	1/1/3e+04/6e+03/2e+05/2e+04	1.83	4	2	2
			R.AIAQYDVNVVGLTLSK.N	1689.93	1.01	1/1/2e+04/9e+02/2e+04/3e+02	1.83	4	2	3
			R.TLDLWAEALQEHK.S	1552.79	1.07	1/1/6e+04/2e+03/1e+05/2e+03	1.83	4	3	3
			R.VGYIDVNQFTLAK.-	1466.78	1.26	1/1/1e+05/3e+03/2e+05/4e+03	1.83	4	2	2
			R.TLDLWAEALQEHK.S	1552.79	0	0/0/3e+04/2e+03/2e+04/3e+03	1.83	4	2	3
I6YG46	gadB Glutamate decarboxylase	gadB			1.18	0	1.18	1	2	3
			R.GYTEFDVSHELR.T	1451.67	1.18	1/1/9e+03/1e+03/1e+04/1e+03	1.18	1	2	3
			K.NMIDKDEYPATAAIEAR.C	1907.91	0	0/0/1e+04/2e+04/4e+03/1e+03	1.18	1	2	3
P9WFW9	menF Putative isochorismate synthase	menF			1.18	0	1.18	1	2	5
			R.KLPDWPTGPLPK.V	1347.76	1.18	1/1/6e+03/3e+02/1e+04/2e+03	1.18	1	2	5
			R.AALAHAGGGIVAESDPDDELEETTTK.F	2597.22	0	1/0/1e+04/7e+02/3e+04/7e+03	1.18	1	3	3
P9WMW1	glgP Glycogen phosphorylase	glgP			1.18	0.48	1.15	5	23	234
			R.IAFLPNYDMSMAR.L	1527.72	1.18	1/1/3e+04/5e+03/4e+04/1e+03	1.15	5	2	2
			R.IKQEILAGIGGVR.A	1352.81	0.37	1/1/1e+04/4e+03/2e+04/1e+03	1.15	5	2	4
			R.LAGLRPNDVTVQGVLGR.V	1764	1.37	1/1/1e+04/4e+02/3e+04/8e+02	1.15	5	2	4
			R.LAGLRPNDVTVQGVLGR.V	1764	1.16	1/1/2e+04/6e+02/3e+04/9e+02	1.15	5	3	4
			R.VPLLLLDSDIPENEHDLR.N	2088.09	1.65	1/1/8e+04/3e+03/8e+04/3e+03	1.15	5	3	3
			R.DYVEHYYAPAAQSFR.R	1816.83	0	1/0/6e+03/2e+03/7e+03/5e+02	1.15	5	2	3
			R.DYVEHYYAPAAQSFR.R	1816.83	0	1/0/2e+04/1e+03/1e+04/3e+02	1.15	5	3	3
P9WNI7	Rv2346c Putative ESAT-6-like protein 6	Rv2346c			1.19	0.08	1.24	3	23	4
			R.AQAGLLEAEHQAIVR.D	1604.86	1.19	1/1/1e+05/3e+03/1e+05/3e+03	1.24	3	2	4
			R.NFQVIYEQANAHGQK.V	1745.85	1.19	1/1/6e+04/3e+03/1e+05/4e+03	1.24	3	2	4
			R.NFQVIYEQANAHGQK.V	1745.85	1.33	1/1/5e+04/6e+02/8e+04/8e+02	1.24	3	3	4
I6X4K0	Rv2531c Arginine decarboxylase	Rv2531c			1.2	0	1.2	1	3	3
			R.NIFMAETSTTSGGLDSLLDPHGNIK.T	2618.27	1.2	1/1/1e+04/3e+03/2e+04/8e+02	1.2	1	3	3
			R.AYAAAPVGQFHALPVAR.G	1738.93	0	1/0/8e+03/4e+02/1e+04/2e+03	1.2	1	2	5
			R.AYAAAPVGQFHALPVAR.G	1738.93	0	1/0/3e+03/2e+02/8e+03/7e+02	1.2	1	3	5
O53695	mycP3 Membrane-anchored mycosin MycP3	mycP3			1.2	0.17	1.23	7	23	245
			K.FSMPGPWVGIAAPGENIASVSNSGDGALANGLPDAHQK.L	3733.81	1.2	1/1/1e+05/1e+04/2e+05/3e+04	1.23	7	3	4
			R.ESSNIVGAGNLDAVAALTWQLPAEPGGGAAPAKPVADPPVPAPK.D	4202.19	1.59	1/1/4e+04/1e+03/9e+04/1e+03	1.23	7	3	4
			R.GEGQLVAIIDTGVQPGPR.L	1805.96	1.09	1/1/6e+04/4e+03/1e+05/4e+03	1.23	7	2	2
			R.GEGQLVAIIDTGVQPGPR.L	1805.96	1.25	1/1/5e+04/2e+03/2e+05/3e+03	1.23	7	3	2
			R.MVDQAALGAAIR.Y	1214.64	1.2	1/1/5e+04/2e+04/9e+04/2e+04	1.23	7	2	2
			R.TSGGDPQLAQATLDVAVLAGAIVHAADLGAK.V	2930.55	1.14	1/1/3e+04/1e+03/4e+04/5e+02	1.23	7	3	4
			R.TSGGDPQLAQATLDVAVLAGAIVHAADLGAK.V	2930.55	1.12	1/1/4e+04/3e+02/5e+04/3e+03	1.23	7	3	5
			R.ESSNIVGAGNLDAVAALTWQLPAEPGGGAAPAKPVADPPVPAPK.D	4202.19	0	1/0/0e+00/7e+02/1e+04/3e+02	1.23	7	3	3
I6YGE4	Rv3528c Uncharacterized protein	Rv3528c			1.21	0.16	1.21	2	23	25
			K.VGNVDALFLFDVLLHQVSPDWDTILDMYAK.N	3435.73	1.1	1/1/1e+04/8e+01/1e+04/1e+02	1.21	2	3	5
			R.VIEGNFGDQEIADK.V	1533.73	1.32	1/1/4e+04/3e+03/6e+04/4e+03	1.21	2	2	2
			R.GFGWLPNIQNR.A	1300.67	0	0/0/6e+04/1e+03/5e+04/2e+03	1.21	2	2	2
O07749	Rv1882c Probable short-chain type dehydrogenase/reductase	Rv1882c			1.21	0.27	1.18	6	2	235
			K.AIFITGAGSGMGR.E	1236.63	0.79	1/1/5e+04/3e+03/6e+04/1e+04	1.18	6	2	2
			K.AIFITGAGSGMGR.E	1236.63	1.21	1/1/9e+03/3e+02/1e+04/2e+03	1.18	6	2	3
			K.AVLTGAYAALPYLK.K	1449.82	1.36	1/1/2e+04/1e+03/4e+04/1e+03	1.18	6	2	2
			K.KAPGSLMFSTSSSSGTYGMPR.I	2149	1.52	1/1/2e+03/3e+02/5e+03/3e+02	1.18	6	2	5
			R.LHWYVPR.S	969.519	1.22	1/1/8e+03/2e+02/1e+04/2e+02	1.18	6	2	5
			R.QHSDEGPYTISAEQIR.A	1829.85	0.95	1/1/1e+04/3e+02/1e+04/2e+02	1.18	6	2	3
			K.KAPGSLMFSTSSSSGTYGMPR.I	2149	0	1/0/1e+04/8e+02/9e+03/3e+02	1.18	6	3	5
			R.VGAIDRNEDGLAALR.V	1568.83	0	0/0/1e+04/2e+02/1e+04/2e+03	1.18	6	2	3
			R.VGAIDRNEDGLAALR.V	1568.83	0	0/0/9e+03/1e+02/8e+03/7e+02	1.18	6	3	3
P9WKJ7	ilvC Ketol-acid reductoisomerase	ilvC			1.22	0.21	1.28	6	23	235
			K.AGFEVMVEAGYPAELAYFEVLHELK.L	2812.39	1.13	1/1/4e+04/4e+02/4e+04/4e+02	1.28	6	3	5
			K.VEEQGLDVDTPAEVAK.W	1698.83	1.03	1/1/6e+04/3e+03/9e+04/3e+03	1.28	6	2	2
			K.VGVIGYGSQGHAHSLSLR.D	1837.96	1.53	1/1/6e+03/2e+02/8e+03/2e+02	1.28	6	2	5
			K.VGVIGYGSQGHAHSLSLR.D	1837.96	1.53	1/1/1e+04/4e+02/1e+04/5e+02	1.28	6	3	5
			R.EIQDGSFVHK.L	1158.57	1.23	1/1/6e+04/2e+03/6e+04/2e+03	1.28	6	2	3
			R.GDGLALALSYAK.A	1177.63	1.21	1/1/9e+04/6e+03/2e+05/6e+03	1.28	6	2	2
P9WLH9	Rv2226 Uncharacterized protein Rv2226	Rv2226			1.22	0	1.22	1	2	3
			R.AHATSGEESAPVTIDAAYR.R	1945.92	1.22	1/1/8e+03/2e+02/7e+03/2e+02	1.22	1	2	3
			K.VIQTLLGDHQDSVVSR.E	1765.93	0	1/0/6e+03/2e+02/1e+04/3e+03	1.22	1	2	3
			R.ADAYDAVHQMR.V	1275.57	0	0/0/8e+03/6e+02/5e+03/2e+02	1.22	1	2	3
O53830	Rv0818 Transcriptional regulator	Rv0818			1.23	0.07	1.25	4	23	24
			K.LGPEHEALIGTVR.N	1390.76	1.34	1/1/4e+04/1e+03/5e+04/3e+03	1.25	4	2	4
			K.LGPEHEALIGTVR.N	1390.76	1.19	1/1/1e+04/3e+02/1e+04/4e+02	1.25	4	3	4
			K.VSLGELVIDEGTYTAR.L	1721.88	1.24	1/1/1e+04/2e+03/3e+04/3e+03	1.25	4	2	2
			K.VSLGELVIDEGTYTAR.L	1721.88	1.22	1/1/2e+04/6e+02/4e+04/1e+03	1.25	4	3	2
			R.TAPAEASSLLEAGNADAVLVDAR.N	2241.13	0	1/0/2e+04/4e+02/5e+04/6e+02	1.25	4	2	2
			R.TAPAEASSLLEAGNADAVLVDAR.N	2241.13	0	1/0/4e+04/1e+03/6e+04/3e+03	1.25	4	3	2
P9WHS1	mec CysO-cysteine peptidase	mec			1.23	0.26	1.23	2	23	34
			K.LATEPDAHYVLVSTR.D	1670.86	1.05	1/1/1e+04/1e+03/2e+04/7e+02	1.23	2	2	3
			R.AMEDADEVPVVIYHSHTATEAYPSR.T	2788.28	1.42	1/1/1e+04/8e+02/2e+04/8e+02	1.23	2	3	4
			R.AMEDADEVPVVIYHSHTATEAYPSR.T	2788.28	0	1/0/1e+04/5e+02/1e+04/2e+03	1.23	2	4	4
P9WIE3	Rv2238c Putative peroxiredoxin Rv2238c	Rv2238c			1.23	0	1.23	1	2	2
			-.MLNVGATAPDFTLR.D	1504.77	1.23	1/1/5e+04/2e+04/1e+05/3e+04	1.23	1	2	2
			R.DHLPEFENDDSAALAISVGPPPTHK.I	2657.28	0	0/0/2e+04/9e+02/1e+04/1e+03	1.23	1	3	4
			R.DQNQQLVTLR.G	1213.64	0	0/0/2e+04/1e+03/2e+04/4e+03	1.23	1	2	2
P9WIP7	lsr2 Nucleoid-associated protein Lsr2	lsr2			1.23	0.05	1.2	3	23	24
			R.GRIPADVIDAYHAAT.-	1568.79	1.23	1/1/1e+06/1e+05/2e+06/1e+05	1.2	3	2	4
			R.GRIPADVIDAYHAAT.-	1568.79	1.23	1/1/6e+05/5e+04/4e+05/6e+04	1.2	3	3	4
			R.IPADVIDAYHAAT.-	1355.67	1.15	1/1/3e+05/5e+04/3e+05/6e+04	1.2	3	2	2
P9WLL7	Rv2074 Uncharacterized protein Rv2074	Rv2074			1.23	0.02	1.23	2	2	25
			R.HLAMLTTLR.A	1054.6	1.24	1/1/2e+04/2e+03/5e+04/2e+03	1.23	2	2	5
			R.LSDDALAFLSER.H	1335.67	1.21	1/1/5e+04/1e+04/8e+04/6e+03	1.23	2	2	2
			R.AAVNSDIDAVRDAELR.Y	1713.86	0	1/0/0e+00/6e+02/8e+03/7e+02	1.23	2	2	3
			R.SGLAVLSQVDGAR.W	1271.68	0	1/0/8e+04/9e+03/2e+05/1e+04	1.23	2	2	2
			R.WLSLEGR.A	859.455	0	0/0/6e+04/1e+03/8e+04/2e+03	1.23	2	2	2
P9WLN5	Rv2001 Uncharacterized protein Rv2001	Rv2001			1.23	0	1.23	1	2	3
			R.LATTDIDEHQQLR.L	1538.77	1.23	1/1/5e+03/4e+02/4e+03/4e+02	1.23	1	2	3
			R.YIQEVGAEHLADAQLAEVHPH.W	2327.14	0	1/0/1e+04/9e+02/1e+04/4e+02	1.23	1	3	4
P9WMH1	ideR Iron-dependent repressor IdeR	ideR			1.23	0	1.23	1	2	2
			R.LTELPAGSPVAVVVR.Q	1506.88	1.23	1/1/8e+04/1e+03/8e+04/2e+03	1.23	1	2	2
			-.MNELVDTTEMYLR.T	1613.74	0	0/0/2e+04/5e+02/3e+04/2e+03	1.23	1	2	2
P9WNH3	Rv2715 Uncharacterized protein Rv2715	Rv2715			1.23	0.11	1.27	25	234	2345
			K.AIGTTSLGHDLPNVLR.I	1662.91	1.15	1/1/2e+05/1e+05/1e+05/1e+05	1.27	25	2	4
			K.AIGTTSLGHDLPNVLR.I	1662.91	1.23	1/1/4e+05/2e+05/2e+05/2e+05	1.27	25	3	4
			K.DVNIVFR.L	861.471	1.23	1/1/6e+04/9e+03/1e+05/1e+04	1.27	25	2	2
			R.ADYSVAAYANGMR.D	1387.62	1.24	1/1/3e+04/6e+03/7e+04/8e+03	1.27	25	2	2
			R.ADYSVAAYANGMR.D	1387.62	1.41	1/1/8e+03/2e+02/9e+03/4e+02	1.27	25	2	3
			R.DLLSVLDIER.V	1171.64	1.11	1/1/1e+05/2e+03/2e+05/2e+03	1.27	25	2	2
			R.DVAPPTLQFR.T	1142.61	1.19	1/1/5e+05/1e+05/5e+05/2e+05	1.27	25	2	2
			R.FMDTTEPAEYDQAALR.A	1856.83	1.16	1/1/4e+05/2e+04/7e+05/3e+04	1.27	25	2	2
			R.FMDTTEPAEYDQAALR.A	1856.83	1.18	1/1/2e+04/4e+02/2e+04/4e+02	1.27	25	2	3
			R.FTVIAPDLLGHGQSDKPR.A	1951.04	1.37	1/1/4e+04/4e+03/3e+04/4e+03	1.27	25	2	5
			R.FTVIAPDLLGHGQSDKPR.A	1951.04	1.2	1/1/6e+05/2e+04/4e+05/1e+04	1.27	25	3	5
			R.FTVIAPDLLGHGQSDKPR.A	1951.04	1.38	1/0/3e+04/2e+03/2e+04/2e+03	1.27	25	4	4
			R.FTVIAPDLLGHGQSDKPR.A	1951.04	1.35	1/1/1e+05/2e+03/1e+05/2e+03	1.27	25	4	5
			R.GQMVTMLDR.C	1049.5	1.49	1/1/4e+05/1e+04/4e+05/1e+04	1.27	25	2	2
			R.GQMVTMLDR.C	1049.5	1.26	1/1/9e+03/4e+02/1e+04/5e+02	1.27	25	2	3
			R.IAGSGPAILLIHGIGDNSTTWNGVHAK.L	2699.42	1.44	1/1/4e+05/2e+04/4e+05/2e+04	1.27	25	3	5
			R.IAGSGPAILLIHGIGDNSTTWNGVHAK.L	2699.42	1.45	1/1/2e+05/2e+04/3e+05/2e+04	1.27	25	4	5
			R.ILDDLPEPTASAAFGR.T	1671.85	1.18	1/1/1e+06/6e+04/7e+05/9e+04	1.27	25	2	2
			R.LASLPMGSEAMALLR.L	1558.82	1.31	1/1/5e+05/5e+03/6e+05/8e+03	1.27	25	2	2
			R.LILVSAGGVTK.D	1056.65	1.2	1/1/5e+04/9e+03/3e+04/1e+04	1.27	25	2	2
			R.LPLVLPAVQIAGR.I	1345.84	1.17	1/1/4e+05/5e+04/7e+05/5e+04	1.27	25	2	2
			R.LPLVLPAVQIAGR.I	1345.84	1.2	1/1/6e+04/8e+03/1e+05/9e+03	1.27	25	2	3
			R.LPLVLPAVQIAGR.I	1345.84	1.2	1/1/1e+05/4e+03/1e+05/5e+03	1.27	25	2	4
			R.LPLVLPAVQIAGR.I	1345.84	1.37	1/1/1e+04/1e+03/2e+04/2e+03	1.27	25	3	2
			R.VAVLNAIGSNER.S	1241.67	1.39	1/1/6e+04/2e+03/8e+04/4e+03	1.27	25	2	3
			K.AIGTTSLGHDLPNVLR.I	1662.91	0	1/0/0e+00/3e+03/1e+04/4e+03	1.27	25	2	5
			R.DLLSVLDIER.V	1171.64	0	0/0/2e+04/1e+03/5e+04/2e+03	1.27	25	2	3
			R.FTVIAPDLLGHGQSDKPR.A	1951.04	0	0/0/5e+04/6e+03/5e+04/4e+03	1.27	25	3	4
			R.LILVSAGGVTK.D	1056.65	0	0/0/3e+04/2e+03/3e+04/3e+03	1.27	25	2	3
			R.VAVLNAIGSNER.S	1241.67	0	0/0/2e+05/3e+04/3e+05/4e+04	1.27	25	2	2
P9WQD9	kasA 3-oxoacyl-[acyl-carrier-protein] synthase 1	kasA			1.23	0.47	1.34	14	234	2345
			K.GLLAGESGIHALEDEFVTK.W	1986.01	1.26	1/1/1e+04/2e+03/2e+04/2e+03	1.34	14	2	3
			K.GLLAGESGIHALEDEFVTK.W	1986.01	1.26	1/1/1e+05/1e+04/8e+04/1e+04	1.34	14	3	3
			K.IGGHLKDPVDSHMGR.L	1617.8	1.21	1/1/1e+04/4e+02/2e+04/8e+02	1.34	14	2	5
			K.IGGHLKDPVDSHMGR.L	1617.8	1.27	1/1/2e+04/4e+02/4e+04/4e+02	1.34	14	3	5
			K.LLGGQLWESAGSPEVDPDR.F	2025.98	1.31	1/1/6e+04/6e+03/3e+04/5e+03	1.34	14	2	2
			K.SALGHSIGAVGALESVLTVLTLR.D	2264.29	1.22	1/1/2e+04/3e+02/2e+04/3e+02	1.34	14	3	5
			R.IVESYDLMNAGGPR.K	1520.73	1.09	1/1/7e+04/9e+03/8e+04/2e+04	1.34	14	2	2
			R.KVSPLAVQMIMPNGAAAVIGLQLGAR.A	2605.46	2.96	1/1/5e+04/9e+02/7e+04/2e+03	1.34	14	3	5
			R.LLGAGITSDAFHMVAPAADGVR.A	2169.11	1.19	1/1/1e+05/2e+03/8e+04/1e+03	1.34	14	2	4
			R.LLGAGITSDAFHMVAPAADGVR.A	2169.11	1.25	1/1/5e+05/1e+04/5e+05/1e+04	1.34	14	3	4
			R.SLELAGLSPADIDHVNAHGTATPIGDAAEANAIR.V	3367.68	1.3	1/1/5e+04/1e+04/8e+04/4e+03	1.34	14	3	3
			R.SLELAGLSPADIDHVNAHGTATPIGDAAEANAIR.V	3367.68	1.09	1/1/3e+04/5e+03/8e+04/3e+03	1.34	14	3	4
			R.SLELAGLSPADIDHVNAHGTATPIGDAAEANAIR.V	3367.68	1.17	1/1/6e+04/1e+04/1e+05/1e+04	1.34	14	4	3
			R.SLELAGLSPADIDHVNAHGTATPIGDAAEANAIR.V	3367.68	1.15	1/1/6e+04/1e+04/1e+05/6e+03	1.34	14	4	4
			K.VSPLAVQMIMPNGAAAVIGLQLGAR.A	2477.37	0	0/0/5e+04/3e+03/4e+04/5e+03	1.34	14	3	4
			R.YAVNNSFGFGGHNVALAFGR.Y	2098.02	0	1/0/1e+04/2e+03/0e+00/2e+03	1.34	14	3	5
O06348	Rv3485c Oxidoreductase	Rv3485c			1.24	0.04	1.24	2	2	45
			R.VNSIRPGLIR.T	1123.68	1.21	1/1/8e+04/9e+02/1e+05/6e+03	1.24	2	2	5
			R.VVDAATAWHGR.L	1181.59	1.27	1/1/1e+04/1e+03/2e+04/1e+03	1.24	2	2	4
			K.TGAIGYEPADITDEEQTLR.V	2078.98	0	1/0/9e+04/1e+04/5e+04/1e+04	1.24	2	2	2
			R.GGGGSFVGISSIAASNTHR.W	1773.88	0	0/0/9e+03/2e+02/2e+04/3e+03	1.24	2	2	4
			R.GGGGSFVGISSIAASNTHR.W	1773.88	0	0/0/2e+03/4e+03/4e+03/8e+02	1.24	2	2	5
O06569	Rv1117 Conserved protein	Rv1117			1.24	0	1.24	1	2	2
			R.AEEGNLWFEWSR.S	1522.68	1.24	1/1/5e+03/2e+02/5e+03/1e+02	1.24	1	2	2
			R.SLDDPAEYVLVESFR.D	1738.84	0	1/0/1e+04/1e+03/2e+04/2e+03	1.24	1	2	3
O53931	Rv1780 Conserved protein	Rv1780			1.24	0	1.24	1	2	3
			-.MQNHDYVTYEEFGR.R	1787.76	1.24	1/1/1e+04/4e+02/2e+04/5e+02	1.24	1	2	3
			K.SQAAQVINVAEQLDSTWSGP.-	2101.02	0	0/0/3e+04/7e+03/4e+04/3e+02	1.24	1	2	2
			R.FIAQYVSAEIDSPK.S	1566.79	0	1/0/9e+04/4e+04/2e+05/1e+04	1.24	1	2	2
P9WMK7	hup DNA-binding protein HU homolog	hup			1.24	0.12	1.25	29	234	2345
			K.AELIDVLTQK.L	1128.64	1.16	1/1/1e+07/9e+05/1e+07/9e+05	1.25	29	2	2
			K.AELIDVLTQK.L	1128.64	1.15	1/1/5e+05/2e+04/7e+05/2e+04	1.25	29	2	3
			K.AELIDVLTQK.L	1128.64	1.41	1/1/4e+04/8e+03/1e+05/1e+04	1.25	29	2	4
			K.GDSVTITGFGVFEQR.R	1611.79	1.14	1/1/9e+04/2e+04/2e+05/3e+04	1.25	29	2	2
			K.GDSVTITGFGVFEQR.R	1611.79	1.16	1/1/2e+04/4e+04/5e+04/5e+04	1.25	29	2	3
			K.GDSVTITGFGVFEQR.R	1611.79	1.15	1/1/4e+05/5e+04/4e+05/7e+04	1.25	29	2	4
			K.GDSVTITGFGVFEQR.R	1611.79	1.14	1/1/3e+05/1e+04/5e+05/1e+04	1.25	29	2	5
			K.GDSVTITGFGVFEQR.R	1611.79	1.55	1/1/8e+04/1e+03/1e+05/1e+03	1.25	29	3	2
			K.GDSVTITGFGVFEQR.R	1611.79	1.22	1/0/4e+04/9e+02/4e+04/1e+03	1.25	29	3	3
			K.PTSVPAFRPGAQFK.A	1501.8	1.25	1/1/3e+04/1e+03/9e+03/8e+02	1.25	29	2	5
			K.RGVGASAAK.K	815.461	1.1	1/1/4e+05/1e+04/3e+05/1e+04	1.25	29	2	5
			K.VKPTSVPAFR.P	1100.63	1.28	1/1/4e+04/6e+03/8e+04/6e+03	1.25	29	2	5
			K.VKPTSVPAFRPGAQ.F	1453.8	1.33	1/1/1e+04/5e+02/2e+04/6e+02	1.25	29	2	5
			K.VKPTSVPAFRPGAQF.K	1600.87	1.27	1/1/7e+03/3e+03/3e+04/4e+03	1.25	29	2	5
			K.VKPTSVPAFRPGAQF.K	1600.87	1.43	1/1/3e+03/8e+02/1e+04/5e+03	1.25	29	3	5
			K.VKPTSVPAFRPGAQFK.A	1729.97	1.25	1/1/3e+05/3e+05/2e+05/3e+05	1.25	29	2	5
			-.MNKAELIDVLTQK.L	1501.82	1.27	1/1/2e+06/6e+04/2e+06/7e+04	1.25	29	2	4
			-.MNKAELIDVLTQK.L	1501.82	1.24	1/1/2e+04/9e+04/5e+04/1e+05	1.25	29	3	4
			R.AVHKGDSVTITGF.G	1330.69	1.22	1/1/2e+04/1e+03/3e+04/2e+03	1.25	29	2	4
			R.AVHKGDSVTITGFGVFEQR.R	2048.05	1.37	1/1/5e+04/2e+04/8e+04/2e+04	1.25	29	2	5
			R.AVHKGDSVTITGFGVFEQR.R	2048.05	1.42	1/1/5e+04/4e+04/4e+04/4e+04	1.25	29	3	5
			R.AVHKGDSVTITGFGVFEQR.R	2048.05	1.38	1/1/2e+04/1e+04/2e+04/1e+04	1.25	29	4	5
			R.LPAEGPAVK.R	880.502	1.2	1/1/3e+05/2e+04/4e+05/2e+04	1.25	29	2	2
			R.LPAEGPAVK.R	880.502	1.24	1/1/3e+04/5e+03/3e+04/6e+03	1.25	29	2	3
			R.LPAEGPAVKR.G	1036.6	1.32	1/1/4e+04/4e+03/6e+04/4e+03	1.25	29	2	4
			R.QATAAVENVVDTIVR.A	1584.85	1.12	1/1/6e+05/4e+05/1e+05/5e+05	1.25	29	2	2
			R.QATAAVENVVDTIVR.A	1584.85	1.06	1/1/1e+04/9e+02/1e+04/1e+03	1.25	29	2	3
			R.QATAAVENVVDTIVR.A	1584.85	1.16	1/1/6e+04/3e+03/1e+05/4e+03	1.25	29	2	4
			R.QATAAVENVVDTIVR.A	1584.85	1.38	1/1/1e+05/2e+03/1e+05/3e+03	1.25	29	3	2
			K.AELIDVLTQK.L	1128.64	0	1/0/1e+05/4e+03/8e+04/2e+03	1.25	29	2	5
			K.GDSVTITGFGVFEQR.R	1611.79	0	1/0/2e+04/7e+02/3e+04/6e+02	1.25	29	3	4
			K.VKPTSVPAFRPGAQFK.A	1729.97	0	0/0/2e+04/2e+05/2e+04/2e+05	1.25	29	3	5
			M.NKAELIDVLTQK.L	1370.78	0	1/0/3e+04/1e+03/5e+04/8e+03	1.25	29	3	4
			R.QATAAVENVVDTIVR.A	1584.85	0	1/0/5e+04/1e+03/8e+04/1e+03	1.25	29	3	3
			R.RQATAAVENVVDTIVR.A	1740.95	0	1/0/3e+05/1e+04/5e+05/9e+03	1.25	29	2	4
			R.RQATAAVENVVDTIVR.A	1740.95	0	1/0/1e+04/3e+04/5e+04/2e+04	1.25	29	3	4
P9WPA1	coaX Type III pantothenate kinase	coaX			1.24	0	1.24	1	3	4
			R.LTGTAALSTVPSVLHEVR.I	1851.03	1.24	1/1/0e+00/3e+03/1e+04/2e+03	1.24	1	3	4
			R.IMLDQYWPSVPHVLIEPGVR.T	2349.24	0	0/0/6e+04/2e+03/5e+04/6e+03	1.24	1	3	4
			R.NTHTVVGLLSGMK.E	1355.72	0	0/0/1e+04/2e+02/1e+04/1e+03	1.24	1	2	5
			R.NTHTVVGLLSGMK.E	1355.72	0	0/0/0e+00/7e+01/8e+03/2e+02	1.24	1	3	5
I6YHB0	hns Histone-like protein Hns	hns			1.25	10.83	7.5	3	23	4
			K.KAPAKKTPAKGAKSAPPKPAEAPVSLQQR.I	2952.71	20	0/0/0e+00/0e+00/7e+04/8e+03	7.5	3	3	4
			K.SAPPKPAEAPVSLQQR.I	1674.91	1.25	1/1/4e+04/7e+03/3e+04/8e+03	7.5	3	2	4
			K.SAPPKPAEAPVSLQQR.I	1674.91	1.24	1/1/6e+03/3e+03/6e+03/3e+03	7.5	3	3	4
L0TC47	lipV Possible lipase LipV	lipV			1.25	0.12	1.29	34	234	2345
			D.PPVLDAELDEHLVALPNGR.Y	2055.08	1.49	1/1/1e+05/2e+03/1e+05/3e+03	1.29	34	2	3
			D.PPVLDAELDEHLVALPNGR.Y	2055.08	1.48	1/1/5e+04/3e+04/2e+05/4e+04	1.29	34	3	3
			D.PPVLDAELDEHLVALPNGR.Y	2055.08	1.3	1/1/6e+04/3e+03/9e+04/3e+03	1.29	34	3	4
			G.HMVPQAKPTEVAAVIR.S	1745.96	1.2	1/1/3e+04/3e+03/9e+04/3e+03	1.29	34	2	5
			G.HMVPQAKPTEVAAVIR.S	1745.96	1.17	1/1/3e+04/1e+03/7e+04/1e+03	1.29	34	3	5
			H.MVPQAKPTEVAAVIR.S	1608.9	1.13	1/1/4e+04/3e+03/9e+04/4e+03	1.29	34	2	4
			K.ATGAWADVDPPVLDAELDEHLVALPNGR.Y	2941.47	1.33	1/1/1e+05/3e+03/2e+05/4e+03	1.29	34	2	4
			K.ATGAWADVDPPVLDAELDEHLVALPNGR.Y	2941.47	1.53	1/1/3e+06/2e+05/4e+06/3e+05	1.29	34	3	3
			K.ATGAWADVDPPVLDAELDEHLVALPNGR.Y	2941.47	1.35	1/1/7e+04/2e+05/2e+05/2e+05	1.29	34	3	4
			K.ATGAWADVDPPVLDAELDEHLVALPNGR.Y	2941.47	1.55	1/1/2e+05/1e+04/2e+05/2e+04	1.29	34	4	3
			K.ATGAWADVDPPVLDAELDEHLVALPNGR.Y	2941.47	1.48	1/1/1e+05/5e+03/2e+05/5e+03	1.29	34	4	4
			K.PTEVAAVIR.S	954.55	1.27	1/1/2e+04/5e+02/3e+04/6e+02	1.29	34	2	2
			K.PTEVAAVIR.S	954.55	1.21	1/1/9e+04/6e+03/7e+04/7e+03	1.29	34	2	3
			Q.AKPTEVAAVIR.S	1153.68	1.32	1/1/2e+05/6e+03/2e+05/7e+03	1.29	34	2	4
			R.ASPAYVSDQLLAALDK.R	1660.87	1.17	1/1/2e+05/2e+04/3e+05/3e+04	1.29	34	2	2
			R.ASPAYVSDQLLAALDK.R	1660.87	1.22	1/1/5e+05/4e+03/6e+05/5e+03	1.29	34	3	2
			R.ASPAYVSDQLLAALDKR.L	1816.97	1.24	1/1/3e+06/2e+05/3e+06/3e+05	1.29	34	2	3
			R.ASPAYVSDQLLAALDKR.L	1816.97	1.26	1/1/2e+05/1e+04/3e+05/3e+04	1.29	34	2	4
			R.ASPAYVSDQLLAALDKR.L	1816.97	1.25	1/1/3e+04/1e+03/4e+04/2e+03	1.29	34	2	5
			R.ASPAYVSDQLLAALDKR.L	1816.97	1.24	1/1/3e+04/1e+03/3e+04/2e+03	1.29	34	3	3
			R.ASPAYVSDQLLAALDKR.L	1816.97	1.2	1/1/4e+05/4e+04/3e+05/5e+04	1.29	34	3	4
			R.ASPAYVSDQLLAALDKR.L	1816.97	1.27	1/1/1e+05/3e+03/1e+05/5e+03	1.29	34	3	5
			R.DIVLPPVGTATTLVR.A	1550.9	1.22	1/1/8e+06/1e+06/2e+07/1e+06	1.29	34	2	2
			R.DIVLPPVGTATTLVR.A	1550.9	1.24	1/1/2e+04/1e+04/5e+04/1e+04	1.29	34	2	3
			R.DIVLPPVGTATTLVR.A	1550.9	1.21	1/1/8e+04/7e+03/2e+05/8e+03	1.29	34	2	4
			R.DIVLPPVGTATTLVR.A	1550.9	1.28	1/1/5e+04/4e+03/6e+04/5e+03	1.29	34	2	5
			R.EVVDAMLASPDYLDPAEAR.A	2061.98	1.34	1/1/5e+05/1e+04/6e+05/7e+03	1.29	34	2	2
			R.EVVDAMLASPDYLDPAEAR.A	2061.98	1.45	1/1/3e+04/5e+03/1e+04/6e+03	1.29	34	2	3
			R.EVVDAMLASPDYLDPAEAR.A	2061.98	1.15	1/1/2e+04/3e+03/4e+04/3e+03	1.29	34	2	4
			R.EVVDAMLASPDYLDPAEAR.A	2061.98	1.22	1/1/1e+05/4e+04/5e+04/4e+04	1.29	34	3	2
			R.VREVVDAMLASPDYLDPAEAR.A	2317.15	1.43	1/1/9e+05/5e+04/6e+05/5e+04	1.29	34	2	3
			R.VREVVDAMLASPDYLDPAEAR.A	2317.15	1.39	1/1/2e+05/3e+05/7e+05/3e+05	1.29	34	3	3
			V.RASPAYVSDQLLAALDK.R	1816.97	1.22	1/1/7e+04/8e+03/1e+05/1e+04	1.29	34	2	4
			V.RASPAYVSDQLLAALDK.R	1816.97	1.21	1/1/2e+05/4e+04/2e+05/5e+04	1.29	34	3	4
			A.PDLLGHGR.S	863.461	0	0/0/7e+04/5e+02/1e+05/5e+02	1.29	34	2	5
			A.SPAYVSDQLLAALDKR.L	1745.93	0	1/0/3e+04/9e+02/3e+04/3e+03	1.29	34	3	3
			C.GHMVPQAKPTEVAAVIR.S	1802.98	0	1/0/7e+03/6e+01/6e+03/1e+02	1.29	34	2	5
			L.VLLDPAVALDGSR.V	1324.74	0	0/0/2e+05/2e+05/4e+04/2e+03	1.29	34	2	2
			R.ASPAYVSDQLLAALDK.R	1660.87	0	0/0/6e+03/4e+03/2e+04/8e+02	1.29	34	2	5
			R.DIVLPPVGTATTLVR.A	1550.9	0	1/0/2e+04/6e+02/3e+04/6e+02	1.29	34	3	3
			R.VREVVDAMLASPDYLDPAEAR.A	2317.15	0	0/0/3e+04/2e+03/6e+04/3e+03	1.29	34	2	4
			R.VREVVDAMLASPDYLDPAEAR.A	2317.15	0	1/0/0e+00/3e+03/3e+04/1e+04	1.29	34	3	4
			S.PAYVSDQLLAALDKR.L	1658.9	0	0/0/5e+04/3e+03/0e+00/3e+03	1.29	34	3	3
P71814	phoP OmpR family two-component system response regulato	phoP			1.25	0.03	1.25	4	23	25
			K.AGQPVSLSPTEFTLLR.Y	1714.93	1.26	1/1/1e+04/3e+03/3e+04/5e+03	1.25	4	2	2
			K.FQGFEVYTATNGAQALDR.A	1987.95	1.24	1/1/6e+04/1e+03/6e+04/1e+03	1.25	4	2	2
			R.YFVINAGTVLSKPK.I	1535.87	1.22	1/1/1e+04/7e+02/2e+04/1e+03	1.25	4	2	5
			R.YFVINAGTVLSKPK.I	1535.87	1.29	1/1/2e+04/2e+02/2e+04/4e+02	1.25	4	3	5
			K.FQGFEVYTATNGAQALDR.A	1987.95	0	0/0/2e+04/3e+02/4e+04/2e+02	1.25	4	3	2
			R.LRADGIDAPALFLTAR.D	1698.94	0	0/0/0e+00/6e+01/2e+04/1e+02	1.25	4	3	4
P9WHN5	pup Prokaryotic ubiquitin-like protein Pup	pup			1.25	0.4	1.23	4	3	345
			K.LTEETDDLLDEIDDVLEENAEDFVR.A	2937.33	1.43	1/1/2e+04/4e+02/3e+04/4e+02	1.23	4	3	3
			K.LTEETDDLLDEIDDVLEENAEDFVR.A	2937.33	1.67	1/1/1e+04/2e+02/2e+04/3e+02	1.23	4	3	4
			R.EKLTEETDDLLDEIDDVLEENAEDFVR.A	3194.47	1.07	1/1/5e+03/6e+03/6e+03/5e+02	1.23	4	3	4
			R.EKLTEETDDLLDEIDDVLEENAEDFVR.A	3194.47	0.76	1/1/3e+04/7e+03/2e+04/6e+02	1.23	4	3	5
P9WK13	mdh Malate dehydrogenase	mdh			1.25	0.11	1.25	2	23	24
			R.LASGSLLGPDRPIELR.L	1692.95	1.32	1/1/4e+04/7e+03/5e+04/2e+03	1.25	2	3	4
			R.VGVTGNPANTNALIAMTNAPDIPR.E	2407.24	1.17	1/1/3e+04/9e+02/4e+04/9e+02	1.25	2	2	2
			R.GASSAASAASATIDAAR.D	1476.72	0	0/0/2e+04/6e+03/0e+00/1e+02	1.25	2	2	2
			R.VGVTGNPANTNALIAMTNAPDIPR.E	2407.24	0	1/0/5e+04/8e+03/9e+04/3e+03	1.25	2	3	2
P9WKH5	Rv0795 Insertion element IS6110 uncharacterized 12.0 kDa	Rv0795			1.25	0.09	1.29	4	23	34
			K.TASAFFAAELDRPAR.-	1621.82	1.42	1/1/5e+04/1e+03/8e+04/3e+03	1.29	4	2	4
			K.TASAFFAAELDRPAR.-	1621.82	1.26	1/0/5e+04/2e+03/3e+04/3e+03	1.29	4	3	4
			R.GQHDSEWAAISEVAR.L	1654.77	1.24	1/1/2e+04/6e+03/4e+04/3e+04	1.29	4	2	3
			R.GQHDSEWAAISEVAR.L	1654.77	1.25	1/1/1e+05/6e+03/2e+05/7e+03	1.29	4	3	3
P9WNI3	Rv3620c Putative ESAT-6-like protein 10	Rv3620c			1.25	0.06	1.25	3	2	345
			R.FEVHAQTVEDEAR.R	1529.71	1.31	1/1/1e+05/3e+03/1e+05/3e+03	1.25	3	2	3
			R.FMTDPHAMR.D	1104.48	1.25	1/1/3e+04/3e+03/3e+04/4e+03	1.25	3	2	4
			R.NIVNMLHGVR.D	1151.62	1.2	1/1/2e+04/7e+03/4e+04/7e+03	1.25	3	2	5
P9WNI5	Rv2347c Putative ESAT-6-like protein 7	Rv2347c			1.25	0.06	1.25	3	2	345
			R.FEVHAQTVEDEAR.R	1529.71	1.31	1/1/1e+05/3e+03/1e+05/3e+03	1.25	3	2	3
			R.FMTDPHAMR.D	1104.48	1.25	1/1/3e+04/3e+03/3e+04/4e+03	1.25	3	2	4
			R.NIVNMLHGVR.D	1151.62	1.2	1/1/2e+04/7e+03/4e+04/7e+03	1.25	3	2	5
P9WNJ7	esxK ESAT-6-like protein EsxK	esxK			1.25	0.06	1.25	3	2	345
			R.FEVHAQTVEDEAR.R	1529.71	1.31	1/1/1e+05/3e+03/1e+05/3e+03	1.25	3	2	3
			R.FMTDPHAMR.D	1104.48	1.25	1/1/3e+04/3e+03/3e+04/4e+03	1.25	3	2	4
			R.NIVNMLHGVR.D	1151.62	1.2	1/1/2e+04/7e+03/4e+04/7e+03	1.25	3	2	5
P9WNJ9	esxJ ESAT-6-like protein EsxJ	esxJ			1.25	0.06	1.25	3	2	345
			R.FEVHAQTVEDEAR.R	1529.71	1.31	1/1/1e+05/3e+03/1e+05/3e+03	1.25	3	2	3
			R.FMTDPHAMR.D	1104.48	1.25	1/1/3e+04/3e+03/3e+04/4e+03	1.25	3	2	4
			R.NIVNMLHGVR.D	1151.62	1.2	1/1/2e+04/7e+03/4e+04/7e+03	1.25	3	2	5
P9WQN9	fbpC Diacylglycerol acyltransferase/mycolyltransferase	fbpC			1.25	0.3	1.34	40	23	2345
			A.FSRPGLPVEYLQVPSASMGR.D	2191.13	1.27	1/1/7e+05/1e+05/9e+05/1e+05	1.34	40	2	5
			A.FSRPGLPVEYLQVPSASMGR.D	2191.13	1.29	1/1/2e+07/4e+05/3e+07/4e+05	1.34	40	3	5
			F.SRPGLPVEYLQVPSASMGR.D	2044.06	1.46	1/1/5e+04/1e+03/1e+05/1e+03	1.34	40	3	5
			F.YTDWYQPSQSNGQNYTYK.W	2242.96	1.17	1/1/3e+04/1e+03/3e+04/2e+03	1.34	40	2	2
			G.GPHAVYLLDGLR.A	1309.71	1.1	1/1/3e+04/6e+02/4e+04/2e+03	1.34	40	2	5
			H.AVYLLDGLR.A	1018.58	1.29	1/1/1e+05/2e+04/3e+05/2e+04	1.34	40	2	2
			K.ADIQHVLNGATPPAAPAAPA.A	1881.98	1.65	1/1/1e+04/5e+02/2e+04/8e+02	1.34	40	2	3
			K.ADIQHVLNGATPPAAPAAPAA.-	1953.01	1.36	1/1/3e+06/4e+05/8e+06/4e+05	1.34	40	2	2
			K.ADIQHVLNGATPPAAPAAPAA.-	1953.01	1.34	1/1/5e+05/2e+05/2e+06/2e+05	1.34	40	2	3
			K.ADIQHVLNGATPPAAPAAPAA.-	1953.01	1.35	1/1/1e+05/7e+03/2e+05/8e+03	1.34	40	2	4
			K.ADIQHVLNGATPPAAPAAPAA.-	1953.01	1.42	1/1/8e+04/1e+04/7e+04/1e+04	1.34	40	2	5
			K.ADIQHVLNGATPPAAPAAPAA.-	1953.01	1.36	1/1/6e+04/4e+04/2e+05/4e+04	1.34	40	3	3
			K.FLEGLTLR.T	947.544	1.2	1/1/6e+06/7e+05/5e+06/8e+05	1.34	40	2	2
			K.FLEGLTLR.T	947.544	1.19	1/1/7e+04/5e+04/1e+05/5e+04	1.34	40	2	3
			K.FLEGLTLR.T	947.544	1.24	1/1/3e+04/5e+03/5e+04/6e+03	1.34	40	2	4
			K.FLEGLTLR.T	947.544	1.22	1/1/7e+03/1e+03/1e+04/1e+03	1.34	40	2	5
			K.RNDPMVQIPR.L	1224.64	1.26	1/1/6e+06/1e+05/7e+06/1e+05	1.34	40	2	4
			K.RNDPMVQIPR.L	1224.64	1.36	1/1/6e+04/8e+03/1e+05/1e+04	1.34	40	3	4
			K.VQFQGGGPHAVY.L	1258.61	1.21	1/1/2e+04/2e+03/2e+04/3e+03	1.34	40	2	3
			K.VQFQGGGPHAVYLLDGLR.A	1927.01	1.59	1/1/0e+00/9e+03/3e+04/1e+04	1.34	40	2	4
			K.VQFQGGGPHAVYLLDGLR.A	1927.01	1.37	1/1/7e+06/1e+05/5e+06/1e+05	1.34	40	2	5
			K.VQFQGGGPHAVYLLDGLR.A	1927.01	1.38	1/1/1e+05/2e+05/2e+05/2e+05	1.34	40	3	5
			K.WETFLTR.E	951.481	1.21	1/1/2e+06/6e+05/2e+06/7e+05	1.34	40	2	2
			K.WETFLTR.E	951.481	1.21	1/1/5e+04/2e+04/1e+05/2e+04	1.34	40	2	3
			K.WETFLTR.E	951.481	1.23	1/1/2e+04/7e+03/3e+04/8e+03	1.34	40	2	4
			K.WETFLTR.E	951.481	1.21	1/1/6e+03/2e+03/1e+04/2e+03	1.34	40	2	5
			N.SMWGPSSDPAWK.R	1347.59	1.29	1/1/2e+04/3e+03/4e+04/3e+03	1.34	40	2	3
			R.EMPAWLQANK.G	1186.58	1.21	1/1/2e+06/5e+05/3e+06/5e+05	1.34	40	2	2
			R.EMPAWLQANK.G	1186.58	1.19	1/1/2e+06/3e+04/2e+06/3e+04	1.34	40	2	3
			R.EMPAWLQANK.G	1186.58	1.16	1/1/1e+05/2e+04/1e+05/1e+04	1.34	40	2	4
			R.EMPAWLQANK.G	1186.58	1.21	1/1/6e+03/8e+03/1e+04/2e+03	1.34	40	2	5
			R.NDPMVQIPR.L	1068.54	1.25	1/1/5e+06/2e+05/4e+06/4e+05	1.34	40	2	2
			R.NDPMVQIPR.L	1068.54	1.22	1/1/3e+05/9e+03/3e+05/2e+04	1.34	40	2	3
			R.NGVFNFPPNGTHSWPYWNEQLVAMK.A	2933.38	1.27	2/1/8e+04/1e+04/9e+04/2e+04	1.34	40	2	5
			R.NGVFNFPPNGTHSWPYWNEQLVAMK.A	2933.38	2.84	1/1/3e+04/7e+03/5e+04/2e+04	1.34	40	3	3
			R.NGVFNFPPNGTHSWPYWNEQLVAMK.A	2933.38	2.12	1/1/5e+05/2e+05/9e+05/3e+05	1.34	40	3	4
			R.PGLPVEYLQVPSASMGR.D	1799.92	1.08	1/1/2e+06/5e+04/1e+06/5e+04	1.34	40	2	2
			R.PGLPVEYLQVPSASMGR.D	1799.92	1.16	1/1/5e+04/7e+03/1e+05/8e+03	1.34	40	3	2
			R.PGLPVEYLQVPSASMGR.D	1799.92	1.2	1/1/6e+04/1e+03/7e+04/2e+03	1.34	40	3	3
			Y.TDWYQPSQSNGQNYTYK.W	2079.9	1.42	1/1/3e+04/3e+02/2e+04/3e+02	1.34	40	2	2
			A.FSRPGLPVEYLQVPSASMGR.D	2191.13	0	0/0/1e+05/4e+03/2e+05/1e+03	1.34	40	2	4
			G.LPVEYLQVPSASMGR.D	1645.85	0	0/0/3e+04/4e+03/2e+04/2e+03	1.34	40	2	2
			K.ADIQHVLNGATPPAAPA.A	1641.85	0	0/0/4e+04/6e+02/3e+04/4e+03	1.34	40	2	2
			K.ADIQHVLNGATPPAAPA.A	1641.85	0	1/0/5e+03/1e+02/1e+04/2e+02	1.34	40	2	3
			K.VQFQGGGPHAVYLLDGLR.A	1927.01	0	1/0/4e+05/2e+04/7e+05/3e+04	1.34	40	3	4
			R.IWVYCGNGTPSDLGGDNIPAK.F	2234.05	0	0/0/0e+00/0e+00/0e+00/0e+00	1.34	40	2	2
			R.NGVFNFPPNGTHSWPYWNEQLVAMK.A	2933.38	0	0/0/8e+05/5e+05/9e+05/6e+05	1.34	40	3	5
O69699	Rv3732 Conserved protein	Rv3732			1.26	0.41	1.26	2	2	24
			R.ELIGNHGSYLTK.V	1330.69	1.55	1/1/6e+03/1e+03/2e+04/1e+03	1.26	2	2	4
			R.ISSDFTFGNAPNDDPYR.Q	1915.84	0.97	1/1/1e+05/1e+03/6e+04/8e+02	1.26	2	2	2
			R.DGWAFVAIR.L	1033.53	0	0/0/0e+00/3e+02/4e+04/5e+04	1.26	2	2	2
			R.LSVAAQEPQHVTIFTLSDHR.Q	2249.16	0	1/0/0e+00/1e+03/2e+04/2e+03	1.26	2	3	4
P9WGI1	sigA RNA polymerase sigma factor SigA	sigA			1.26	0	1.26	1	2	2
			K.VLEIQQYAR.E	1118.61	1.26	1/1/5e+04/6e+03/8e+04/1e+04	1.26	1	2	2
			K.ASGDFVWDEDESEALR.Q	1824.78	0	1/0/3e+04/5e+03/5e+04/7e+02	1.26	1	2	2
			K.NHLLEANLR.L	1078.59	0	0/0/3e+04/6e+02/0e+00/4e+03	1.26	1	2	4
			K.VALLNAEEEVELAK.R	1526.82	0	0/0/5e+04/4e+03/5e+04/2e+03	1.26	1	2	2
			R.ELLQDLGREPTPEELAK.E	1938.01	0	1/0/7e+04/5e+03/1e+05/2e+03	1.26	1	3	3
P9WHE3	rplL 50S ribosomal protein L7/L12	rplL			1.26	0.07	1.28	3	23	23
			K.DLVDGAPKPLLEK.V	1393.78	1.26	1/1/8e+04/3e+03/1e+05/6e+03	1.28	3	2	3
			K.DLVDGAPKPLLEK.V	1393.78	1.35	1/1/3e+04/6e+02/4e+04/8e+02	1.28	3	3	3
			K.LSTDELLDAFK.E	1250.64	1.22	1/1/1e+04/6e+03/2e+04/4e+03	1.28	3	2	2
			R.EIVSGLGLK.E	914.544	0	0/0/8e+04/6e+02/1e+05/4e+03	1.28	3	2	2
P9WHV1	proA Gamma-glutamyl phosphate reductase	proA			1.26	0	1.26	1	2	2
			R.DQILAANAEDLNAAR.E	1583.79	1.26	1/1/3e+04/1e+03/4e+04/1e+03	1.26	1	2	2
			K.WIAWGAGHTRPA.-	1321.67	0	0/0/4e+03/6e+02/6e+03/3e+02	1.26	1	2	5
P9WIP9	hbhA Heparin-binding hemagglutinin	hbhA			1.26	0.33	1.36	11	23	2345
			K.AAEGYLEAATSR.Y	1237.59	1.34	1/1/8e+04/4e+04/1e+05/5e+04	1.36	11	2	2
			K.AAEGYLEAATSR.Y	1237.59	1.31	1/1/3e+04/1e+03/2e+04/1e+03	1.36	11	2	3
			K.FTAEELRK.A	992.529	1.24	1/1/1e+05/8e+02/1e+05/9e+02	1.36	11	2	4
			K.LQEDLPEQLTELR.E	1582.82	1.26	1/1/6e+05/1e+05/3e+05/2e+05	1.36	11	2	2
			K.LVGIELPK.K	867.543	1.2	1/1/3e+05/5e+04/4e+05/5e+04	1.36	11	2	2
			R.AEGYVDQAVELTQEALGTVASQTR.A	2536.25	1.68	1/1/6e+04/9e+02/9e+04/1e+03	1.36	11	2	3
			R.AEGYVDQAVELTQEALGTVASQTR.A	2536.25	2.2	1/0/1e+05/4e+02/2e+05/9e+02	1.36	11	2	5
			R.AEGYVDQAVELTQEALGTVASQTR.A	2536.25	1.47	1/1/1e+06/1e+04/1e+06/1e+04	1.36	11	3	3
			R.AEGYVDQAVELTQEALGTVASQTR.A	2536.25	1.12	2/1/6e+04/3e+03/5e+04/7e+03	1.36	11	3	4
			R.EKFTAEELR.K	1121.57	1.2	1/1/4e+04/1e+03/5e+04/1e+03	1.36	11	2	3
			R.EKFTAEELRK.A	1249.67	0.96	1/1/1e+04/2e+02/8e+03/2e+02	1.36	11	2	4
			K.LQEDLPEQLTELR.E	1582.82	0	1/0/4e+04/3e+03/5e+04/5e+03	1.36	11	2	3
			K.LQEDLPEQLTELR.E	1582.82	0	0/0/1e+04/4e+03/0e+00/3e+02	1.36	11	2	4
			R.KAAEGYLEAATSR.Y	1365.69	0	1/0/7e+03/1e+02/9e+03/2e+03	1.36	11	2	4
			R.YNELVERGEAALER.L	1647.82	0	1/0/4e+04/2e+03/2e+04/2e+03	1.36	11	3	3
P9WJD9	espB ESX-1 secretion-associated protein EspB	espB			1.26	0	1.26	1	3	5
			R.AGGGAALGGGGMGMPMGAAHQGQGGAK.S	2254.02	1.26	1/1/7e+03/2e+02/1e+04/2e+02	1.26	1	3	5
			K.AASLGGGGGGGVPSAPLGSAIGGAESVRPAGAGDIAGLGQGR.A	3529.81	0	1/0/1e+04/1e+03/3e+04/1e+03	1.26	1	3	4
P9WKT7	Rv0500A Putative DNA-binding protein Rv0500A	Rv0500A			1.26	0.18	1.26	2	2	24
			K.AVHDMLETSYFDAG.-	1554.67	1.13	1/1/7e+04/1e+04/8e+04/6e+03	1.26	2	2	2
			R.LVHNGELPAVR.V	1203.67	1.39	1/1/6e+04/3e+03/9e+04/2e+04	1.26	2	2	4
P9WQK3	ettA Energy-dependent translational throttle protein Et	ettA			1.26	0.54	0.99	3	23	234
			K.TIVGLETPDSGSVK.V	1401.74	0.37	1/1/9e+04/1e+04/3e+04/4e+03	0.99	3	2	2
			R.KLDFEEIQIPVGPR.L	1639.89	1.34	1/1/6e+04/8e+02/9e+04/1e+03	0.99	3	3	4
			R.LGNVVVEVDHLDK.G	1435.77	1.26	1/1/1e+05/5e+02/1e+05/8e+02	0.99	3	3	3
O53423	Rv1075c Conserved exported protein	Rv1075c			1.27	0	1.27	1	3	5
			K.LDIPIHETPSRPGTATLEPGHTR.H	2495.3	1.27	1/1/2e+04/5e+02/2e+04/5e+02	1.27	1	3	5
			R.DALTEKLDIPIHETPSRPGTATLEPGHTR.H	3152.63	0	0/0/2e+03/1e+02/4e+03/1e+02	1.27	1	3	5
			R.NLLVGQATHAR.T	1178.65	0	0/0/3e+04/3e+03/3e+04/7e+02	1.27	1	2	5
O53728	Rv0443 Conserved protein	Rv0443			1.27	0	1.27	1	3	5
			R.APADLLSGYYHAVHK.L	1640.83	1.27	1/1/1e+04/2e+02/1e+04/3e+02	1.27	1	3	5
			R.APADLLSGYYHAVHK.L	1640.83	0	0/0/7e+03/3e+02/1e+04/1e+03	1.27	1	2	5
			R.VVDTSWNPPVTVSAR.L	1626.84	0	0/0/0e+00/8e+02/4e+04/2e+05	1.27	1	2	2
P9WJC1	espK ESX-1 secretion-associated protein EspK	espK			1.27	0	1.27	1	3	3
			R.SRLEVVDPSAAAQLADTTDQR.L	2243.12	1.27	1/1/2e+04/6e+02/2e+04/3e+03	1.27	1	3	3
			K.VYLASADHAIPVDEIAR.C	1839.96	0	1/0/3e+04/2e+03/4e+04/2e+03	1.27	1	3	3
			R.AYAAHSQEIALHQAHTATDAAVQR.V	2560.26	0	1/0/1e+04/5e+02/3e+04/8e+02	1.27	1	3	5
			R.HTAINSLVTATHGANVSLVAETAER.V	2562.32	0	1/0/0e+00/3e+02/9e+03/5e+03	1.27	1	3	5
			R.SSVGTAAASGAGSHAATGR.A	1614.77	0	1/0/5e+03/3e+02/0e+00/4e+01	1.27	1	2	4
P9WK87	nlhH Carboxylesterase NlhH	nlhH			1.27	0.11	1.3	29	234	2345
			K.MLLDTFPVTFTAADGVEVAR.A	2153.09	1.2	1/1/5e+05/2e+04/8e+05/7e+03	1.3	29	2	2
			K.MLLDTFPVTFTAADGVEVAR.A	2153.09	1.19	1/1/4e+04/2e+04/9e+04/2e+04	1.3	29	2	3
			K.MLLDTFPVTFTAADGVEVAR.A	2153.09	1.65	1/1/4e+04/1e+04/2e+05/1e+04	1.3	29	2	4
			K.MLLDTFPVTFTAADGVEVAR.A	2153.09	1.24	1/1/2e+04/8e+03/5e+04/7e+03	1.3	29	2	5
			K.MLLDTFPVTFTAADGVEVAR.A	2153.09	1.34	1/1/4e+05/2e+03/3e+05/3e+03	1.3	29	3	2
			K.MLLDTFPVTFTAADGVEVAR.A	2153.09	1.45	1/1/6e+04/4e+03/1e+05/7e+03	1.3	29	3	3
			K.TPPELLPELR.I	1163.65	1.23	1/1/1e+06/1e+05/1e+06/2e+05	1.3	29	2	2
			K.TPPELLPELR.I	1163.65	1.15	1/1/1e+05/1e+04/2e+05/1e+04	1.3	29	2	3
			M.TEPTVARPDIDPVLK.M	1649.9	1.2	1/1/6e+04/2e+03/9e+04/2e+03	1.3	29	2	3
			R.AHAVGAQAIVVSVDYR.L	1654.88	1.3	1/1/5e+04/2e+04/5e+04/2e+04	1.3	29	2	4
			R.AHAVGAQAIVVSVDYR.L	1654.88	1.27	1/1/5e+04/6e+03/5e+04/7e+03	1.3	29	2	5
			R.AHAVGAQAIVVSVDYR.L	1654.88	1.24	1/1/2e+05/2e+04/2e+05/3e+04	1.3	29	3	4
			R.AHAVGAQAIVVSVDYR.L	1654.88	1.26	1/1/4e+03/4e+03/4e+03/2e+03	1.3	29	3	5
			R.DNLPVVVYYHGGGW.S	1574.75	1.37	1/1/4e+04/2e+03/5e+04/2e+03	1.3	29	2	2
			R.DNLPVVVYYHGGGWSLGGLDTHDPVAR.A	2894.42	1.12	1/0/6e+04/7e+03/6e+04/1e+03	1.3	29	2	4
			R.DNLPVVVYYHGGGWSLGGLDTHDPVAR.A	2894.42	1.37	1/1/3e+05/5e+04/6e+05/6e+04	1.3	29	3	4
			R.DNLPVVVYYHGGGWSLGGLDTHDPVAR.A	2894.42	1.36	1/1/6e+04/9e+03/9e+04/1e+04	1.3	29	3	5
			R.DNLPVVVYYHGGGWSLGGLDTHDPVAR.A	2894.42	1.45	1/1/4e+05/5e+03/5e+05/6e+03	1.3	29	4	5
			R.LAPEHPYPAGIDDSWAALR.W	2079.03	1.38	1/1/1e+05/7e+03/1e+05/5e+03	1.3	29	2	3
			R.LAPEHPYPAGIDDSWAALR.W	2079.03	1.32	1/1/8e+05/5e+04/5e+05/1e+05	1.3	29	2	4
			R.LAPEHPYPAGIDDSWAALR.W	2079.03	1.4	1/1/4e+05/5e+04/5e+05/3e+04	1.3	29	3	3
			R.LAPEHPYPAGIDDSWAALR.W	2079.03	1.35	1/1/3e+06/2e+05/2e+06/8e+05	1.3	29	3	4
			R.TVGYDGLTDIPVR.V	1404.72	1.17	1/1/1e+06/1e+05/2e+06/2e+05	1.3	29	2	2
			R.VYWPPVVR.D	1014.57	1.17	1/1/4e+05/1e+05/5e+05/1e+05	1.3	29	2	2
			R.VYWPPVVR.D	1014.57	1.24	1/1/5e+04/6e+03/8e+04/7e+03	1.3	29	2	3
			R.VYWPPVVR.D	1014.57	1.26	1/1/5e+03/3e+03/1e+04/4e+03	1.3	29	2	4
			R.WVGENAAELGGDPSR.I	1556.72	1.21	1/1/4e+05/5e+04/5e+05/6e+04	1.3	29	2	2
			R.WVGENAAELGGDPSR.I	1556.72	1.37	1/1/9e+03/1e+03/2e+04/3e+03	1.3	29	2	3
			W.SLGGLDTHDPVAR.A	1336.67	1.37	1/1/2e+04/1e+03/4e+04/2e+03	1.3	29	2	3
			R.TVGYDGLTDIPVR.V	1404.72	0	0/0/4e+04/2e+03/4e+04/7e+03	1.3	29	2	3
			Y.YHGGGWSLGGLDTHDPVAR.A	1994.94	0	0/0/7e+03/4e+02/5e+03/1e+02	1.3	29	2	5
P9WLA5	Rv2557 Uncharacterized protein Rv2557	Rv2557			1.27	0.02	1.27	2	2	2
			K.VPADQVDQGIEYYK.S	1623.78	1.25	1/1/3e+05/6e+03/3e+05/6e+03	1.27	2	2	2
			R.AVSSATFDSFDAMER.N	1632.71	1.28	1/1/6e+04/7e+03/9e+04/7e+03	1.27	2	2	2
			K.VPADQVDQGIEYYK.S	1623.78	0	0/0/6e+03/1e+02/7e+03/9e+01	1.27	2	2	3
P9WKF5	adk Adenylate kinase	adk			1.28	0.26	1.27	4	2	23
			K.TVDAVGTMDEVFAR.A	1509.71	1.24	1/1/7e+04/3e+03/1e+05/5e+03	1.27	4	2	2
			R.GRADDTDDVILNR.M	1458.71	0.94	1/0/6e+03/2e+02/5e+03/2e+02	1.27	4	2	3
			R.LNNPDAANGFILDGYPR.S	1846.9	1.57	1/0/4e+04/2e+03/4e+04/7e+03	1.27	4	2	2
			R.VLLLGPPGAGK.G	1020.63	1.32	1/1/1e+04/5e+02/1e+04/8e+02	1.27	4	2	3
			K.ALHEMLER.R	997.501	0	0/0/0e+00/5e+02/2e+04/9e+02	1.27	4	2	4
			K.VYRDETAPLLEYYR.D	1787.89	0	0/0/2e+04/6e+02/6e+04/9e+02	1.27	4	3	3
			R.VLLLGPPGAGK.G	1020.63	0	0/0/1e+05/1e+03/1e+05/3e+03	1.27	4	2	2
			R.VLLLGPPGAGK.G	1020.63	0	0/0/2e+04/7e+02/3e+04/9e+02	1.27	4	2	4
P9WN83	gap Glyceraldehyde-3-phosphate dehydrogenase	gap			1.28	8.36	5.04	5	23	23
			K.AIGLVMPQLK.G	1068.64	1.42	1/1/1e+04/4e+03/9e+03/9e+03	5.04	5	2	2
			K.VLDDEFGIVK.G	1133.6	1.25	1/1/2e+05/2e+03/2e+05/5e+03	5.04	5	2	2
			K.YYDAPIVSSDIVTDPHSSIFDSGLTK.V	2827.36	20	0/0/0e+00/0e+00/1e+05/2e+03	5.04	5	3	3
			R.ASVDEINAAFK.A	1163.58	1.25	1/1/7e+04/8e+03/1e+05/3e+03	5.04	5	2	2
			R.LVDLVTLVGK.S	1055.66	1.28	1/1/5e+04/5e+03/9e+04/5e+03	5.04	5	2	2
			K.GKLDGYALR.V	991.545	0	0/0/1e+04/6e+02/2e+04/8e+02	5.04	5	2	4
			K.VVSWYDNEWGYSNR.L	1773.77	0	0/0/1e+05/2e+03/0e+00/7e+02	5.04	5	2	2
P9WPB5	cmaA2 Cyclopropane mycolic acid synthase 2	cmaA2			1.28	0.15	1.32	7	2	234
			K.AMFDEVDSPR.R	1165.51	1.33	1/1/9e+04/2e+03/1e+05/2e+03	1.32	7	2	2
			K.FYNLTPDDGR.M	1196.55	1.31	1/1/3e+04/6e+03/4e+04/1e+03	1.32	7	2	2
			K.KFYNLTPDDGR.M	1324.64	1.28	1/1/9e+03/5e+02/1e+04/8e+02	1.32	7	2	4
			M.TSQGDTTSGTQLKPPVEAVR.S	2072.06	1.65	1/1/3e+04/2e+03/3e+04/2e+03	1.32	7	2	3
			R.IQGWEEFDEPVDR.I	1618.73	1.21	1/1/4e+04/5e+03/5e+04/5e+03	1.32	7	2	2
			R.ISQVDYYSSNAGWK.V	1616.75	1.25	1/1/1e+05/8e+03/2e+05/2e+03	1.32	7	2	2
			R.YDTFFKK.F	947.475	1.23	1/1/2e+04/4e+02/2e+04/3e+02	1.32	7	2	4
			R.HAVAEYDVNVIGLTLSENQYAHDK.A	2686.31	0	0/0/5e+04/2e+03/0e+00/2e+02	1.32	7	3	4
			R.IVSLGAFEHFADGAGDAGFER.Y	2166.02	0	0/0/2e+05/8e+04/2e+05/1e+04	1.32	7	3	3
P9WPQ1	Rv3221c Biotinylated protein TB7.3	Rv3221c			1.28	0.29	1.3	9	23	2345
			K.VAVSVGDVIQAGDLIAVIS.-	1825.02	1.27	1/1/2e+05/2e+04/4e+05/2e+04	1.3	9	2	2
			K.VAVSVGDVIQAGDLIAVIS.-	1825.02	1.27	1/1/6e+04/3e+04/7e+04/4e+04	1.3	9	2	3
			K.VAVSVGDVIQAGDLIAVIS.-	1825.02	1.28	1/1/4e+04/2e+04/4e+04/2e+04	1.3	9	2	4
			K.VAVSVGDVIQAGDLIAVIS.-	1825.02	1.31	1/1/6e+04/2e+04/6e+04/3e+04	1.3	9	2	5
			R.AEIVASVLEVVVNEGDQIDK.G	2127.11	0.69	1/1/6e+04/9e+03/2e+04/4e+03	1.3	9	2	4
			R.AEIVASVLEVVVNEGDQIDK.G	2127.11	1.82	1/1/8e+04/2e+04/2e+05/1e+04	1.3	9	2	5
			R.AEIVASVLEVVVNEGDQIDK.G	2127.11	1.27	1/1/3e+04/7e+02/6e+04/7e+02	1.3	9	3	3
			R.AEIVASVLEVVVNEGDQIDK.G	2127.11	1.35	1/1/1e+05/5e+03/7e+04/6e+03	1.3	9	3	4
			R.AEIVASVLEVVVNEGDQIDK.G	2127.11	1.47	1/0/5e+04/1e+04/1e+05/1e+04	1.3	9	3	5
P9WPZ9	argC N-acetyl-gamma-glutamyl-phosphate reductase	argC			1.28	0	1.28	1	3	3
			R.AVTDRDVSVSFTPVLIPASR.G	2130.15	1.28	1/1/5e+04/9e+02/5e+04/2e+03	1.28	1	3	3
			K.VAVAGASGYAGGEILR.L	1489.79	0	0/0/4e+04/2e+03/3e+04/3e+03	1.28	1	2	2
I6Y8B5	echA3 Enoyl-CoA hydratase EchA3	echA3			1.29	0.31	1.47	3	2	234
			K.ILTSGEVQPAIDMLR.G	1641.88	1.29	1/1/2e+05/6e+03/3e+05/9e+03	1.47	3	2	2
			R.KDSIAVISMDDGK.V	1377.68	1.29	1/1/7e+03/5e+02/1e+04/5e+02	1.47	3	2	3
			R.SRADALTAIR.A	1072.6	1.82	1/1/1e+04/2e+03/2e+04/5e+03	1.47	3	2	4
I6Y8F7	Rv0678 Conserved protein	Rv0678			1.29	0.08	1.29	2	2	34
			R.DLLAYMENVVSDALGR.Y	1764.87	1.35	1/1/6e+03/5e+02/1e+04/4e+02	1.29	2	2	3
			R.DLLAYMENVVSDALGR.Y	1764.87	1.24	1/1/6e+03/1e+02/1e+04/1e+02	1.29	2	2	4
			R.AMAELQDLADVGLR.A	1500.76	0	1/0/4e+04/1e+04/1e+05/4e+03	1.29	2	2	2
P71737	Rv2406c Conserved protein	Rv2406c			1.29	0.17	1.31	4	2	235
			K.LIGIVSIGDVVK.S	1211.75	1.13	1/1/3e+04/3e+03/2e+04/4e+03	1.31	4	2	2
			K.LIGIVSIGDVVK.S	1211.75	1.25	1/1/8e+04/2e+03/8e+04/2e+03	1.31	4	2	3
			R.MGELEAEQQQLQSYITQG.-	2052.95	1.54	1/1/0e+00/6e+02/3e+03/7e+02	1.31	4	2	2
			R.QLHTYGASVLSRPVAK.I	1725.95	1.34	1/1/1e+04/2e+03/3e+04/1e+03	1.31	4	2	5
P9WF77	vapC30 Ribonuclease VapC30	vapC30			1.29	0.21	1.29	2	23	3
			R.AAVDLVAVHADQADAAR.A	1691.86	1.14	1/1/2e+03/1e+03/5e+03/8e+02	1.29	2	2	3
			R.AAVDLVAVHADQADAAR.A	1691.86	1.44	1/0/6e+03/4e+02/6e+03/8e+02	1.29	2	3	3
P9WFC9	Rv1636 Universal stress protein Rv1636	Rv1636			1.29	0.1	1.34	12	23	234
			K.ADLLVVGNVGLSTIAGR.L	1653.94	1.23	1/1/1e+04/3e+02/2e+04/6e+02	1.34	12	2	3
			K.LIIASAYLPQHEDAR.A	1695.89	1.28	1/1/4e+05/1e+04/5e+05/2e+04	1.34	12	2	4
			K.LIIASAYLPQHEDAR.A	1695.89	1.27	1/1/2e+04/1e+04/5e+04/2e+04	1.34	12	3	4
			K.NVEERPIVGAPVDALVNLADEEK.A	2477.28	1.58	1/1/1e+05/2e+04/4e+04/2e+04	1.34	12	3	3
			K.VTGTAPIYEILHDAK.E	1626.86	1.26	1/1/3e+04/2e+03/4e+04/7e+03	1.34	12	2	3
			K.VTGTAPIYEILHDAK.E	1626.86	1.25	1/1/3e+04/6e+03/6e+04/8e+03	1.34	12	2	4
			K.VTGTAPIYEILHDAK.E	1626.86	1.35	1/1/4e+04/8e+03/1e+05/1e+04	1.34	12	3	3
			K.VTGTAPIYEILHDAK.E	1626.86	1.27	1/1/2e+04/1e+04/6e+04/2e+04	1.34	12	3	4
			R.AADILKDESYK.V	1251.63	1.31	1/1/2e+05/7e+03/2e+05/1e+04	1.34	12	2	3
			R.AKVDVLIVHTT.-	1194.7	1.44	1/1/8e+03/3e+03/3e+04/4e+03	1.34	12	2	4
			R.LLGSVPANVSR.R	1111.63	1.38	1/1/2e+04/5e+03/4e+04/6e+03	1.34	12	2	2
			R.LLGSVPANVSR.R	1111.63	1.42	1/1/2e+04/4e+03/3e+04/5e+03	1.34	12	2	3
			K.VDVLIVHTT.-	995.565	0	0/0/2e+04/1e+02/2e+04/2e+02	1.34	12	2	2
			K.VDVLIVHTT.-	995.565	0	0/0/1e+04/3e+02/2e+04/4e+02	1.34	12	2	3
P9WKE7	thrB Homoserine kinase	thrB			1.29	0	1.29	1	2	5
			R.AVQHGLQAAGVSAAGLAVR.C	1774.98	1.29	1/1/3e+03/4e+02/6e+03/5e+02	1.29	1	2	5
			R.AVQHGLQAAGVSAAGLAVR.C	1774.98	0	1/0/6e+03/7e+02/1e+04/8e+02	1.29	1	3	5
P9WLR5	Rv1829 Uncharacterized protein Rv1829	Rv1829			1.29	0.21	1.29	2	23	3
			K.FKEFLDSVSPDDFK.A	1672.8	1.44	1/1/2e+04/1e+03/2e+04/3e+03	1.29	2	2	3
			K.FKEFLDSVSPDDFK.A	1672.8	1.15	1/1/4e+04/7e+02/4e+04/1e+03	1.29	2	3	3
			K.VSARPSDSVAIALR.V	1440.8	0	1/0/2e+04/6e+02/3e+04/1e+03	1.29	2	2	4
P9WNM9	Rv0120c Elongation factor G-like protein	Rv0120c			1.29	0.04	1.27	3	23	34
			K.GVHAGYPVVDIR.V	1281.68	1.29	1/1/1e+04/7e+03/1e+04/2e+03	1.27	3	2	4
			K.TTLIEALLVAAK.V	1241.76	1.22	1/1/3e+04/2e+02/3e+04/2e+02	1.27	3	2	3
			K.VILLEPIDEISVLVPDDFVGAVLGDLSSR.R	3080.67	1.29	1/1/4e+03/1e+02/6e+03/5e+02	1.27	3	3	4
			R.SVGLAVASLAYDGIK.V	1462.8	0	1/0/1e+04/8e+02/4e+04/2e+03	1.27	3	2	2
P9WNU7	pafA Pup--protein ligase	pafA			1.29	0	1.29	1	2	2
			R.GIFDLLQR.K	960.539	1.29	1/1/5e+03/3e+02/6e+03/4e+02	1.29	1	2	2
			R.AEHIWEGVSSATTR.S	1542.74	0	0/0/1e+04/9e+02/1e+04/4e+02	1.29	1	2	4
P9WNW7	hsaC Iron-dependent extradiol dioxygenase	hsaC			1.29	0.06	1.29	2	23	3
			R.DDAEALHFYR.D	1235.56	1.25	1/1/2e+04/4e+02/2e+04/5e+02	1.29	2	2	3
			R.ESTAVSLWGHDFTVGAR.G	1832.89	1.34	1/1/1e+04/1e+03/1e+04/9e+02	1.29	2	3	3
			R.PADGPPAWLR.F	1078.56	0	0/0/0e+00/8e+03/2e+04/1e+03	1.29	2	2	2
L0TB61	Rv2037c Conserved transmembrane protein	Rv2037c			1.3	0.22	1.27	25	234	2345
			R.AVHASSAIPFVFEPVR.V	1725.92	1.16	1/1/0e+00/2e+04/2e+04/3e+04	1.27	25	2	4
			R.AVHASSAIPFVFEPVR.V	1725.92	1.22	1/1/5e+05/3e+03/8e+05/3e+03	1.27	25	2	5
			R.AVHASSAIPFVFEPVR.V	1725.92	1.21	1/1/3e+05/4e+04/2e+05/5e+04	1.27	25	3	4
			R.GATWVDGGLLSNFPVALFDR.T	2135.09	1.35	1/1/8e+04/4e+03/8e+04/2e+03	1.27	25	2	3
			R.GATWVDGGLLSNFPVALFDR.T	2135.09	1.04	1/1/3e+04/4e+03/3e+04/1e+03	1.27	25	3	3
			R.GAYLEQLLGGLLADLGVHTFGDLR.T	2528.35	1.42	1/1/1e+04/8e+02/2e+04/9e+02	1.27	25	3	5
			R.GIGLVGAVDALADAGYR.F	1616.85	1.13	1/1/2e+05/3e+03/2e+05/3e+03	1.27	25	2	3
			R.GIGLVGAVDALADAGYR.F	1616.85	1.19	1/1/2e+05/1e+03/3e+05/1e+03	1.27	25	3	3
			R.GIGLVGAVDALADAGYRFPR.V	2018.08	1.54	1/1/0e+00/1e+03/3e+04/2e+03	1.27	25	2	4
			R.GIGLVGAVDALADAGYRFPR.V	2018.08	1.5	1/1/1e+05/1e+04/2e+05/1e+04	1.27	25	3	4
			R.IPWDLDSYGIHPDDFSVAR.A	2203.04	1.25	1/1/7e+05/2e+04/9e+05/2e+04	1.27	25	2	3
			R.IPWDLDSYGIHPDDFSVAR.A	2203.04	1.39	1/1/6e+06/1e+05/7e+06/1e+05	1.27	25	3	3
			R.IPWDLDSYGIHPDDFSVAR.A	2203.04	1.29	1/1/1e+05/1e+04/1e+05/4e+03	1.27	25	3	4
			R.RTIFVPAHDVSPIDFDITAEQR.E	2527.29	0.39	1/0/4e+04/3e+04/0e+00/2e+04	1.27	25	3	4
			R.RTIFVPAHDVSPIDFDITAEQR.E	2527.29	1.42	1/1/2e+04/1e+03/2e+04/1e+03	1.27	25	4	4
			R.TGEAPEQFAWSLVVTASDLSR.R	2264.12	1.52	1/1/6e+04/7e+02/8e+04/7e+02	1.27	25	2	3
			R.TGEAPEQFAWSLVVTASDLSR.R	2264.12	1.36	1/1/5e+04/2e+03/6e+04/2e+03	1.27	25	2	5
			R.TGEAPEQFAWSLVVTASDLSR.R	2264.12	1.36	1/1/6e+04/4e+03/8e+04/4e+03	1.27	25	3	3
			R.TGEAPEQFAWSLVVTASDLSR.R	2264.12	1.3	1/1/5e+04/2e+03/5e+04/2e+03	1.27	25	3	4
			R.TGEAPEQFAWSLVVTASDLSR.R	2264.12	1.37	1/1/6e+04/6e+03/8e+04/6e+03	1.27	25	3	5
			R.TIFVPAHDVSPIDFDITAEQR.E	2371.19	1.35	1/1/4e+04/1e+04/1e+05/2e+04	1.27	25	2	3
			R.TIFVPAHDVSPIDFDITAEQR.E	2371.19	1.33	1/1/3e+05/1e+05/6e+05/1e+05	1.27	25	3	3
			R.TIFVPAHDVSPIDFDITAEQR.E	2371.19	1.26	1/1/8e+03/4e+03/1e+04/5e+02	1.27	25	3	5
			R.WPTFGIR.L	875.465	1.18	1/1/4e+05/3e+04/4e+05/4e+04	1.27	25	2	2
			R.WPTFGIR.L	875.465	1.22	1/1/6e+04/5e+03/6e+04/5e+03	1.27	25	2	4
			R.GATWVDGGLLSNFPVALFDR.T	2135.09	0	0/0/1e+04/2e+02/1e+04/4e+02	1.27	25	2	4
			R.NLIGHVPLIGGGLSLLLSDGVYR.G	2363.34	0	1/0/9e+04/9e+02/6e+04/7e+03	1.27	25	3	5
			R.WPTFGIR.L	875.465	0	0/0/4e+04/5e+03/4e+04/5e+03	1.27	25	2	3
O65936	Rv1751 Oxidoreductase	Rv1751			1.3	0.18	1.3	2	2	23
			R.AFPTAVTQAVQR.V	1287.69	1.17	1/1/3e+03/4e+02/1e+04/2e+02	1.3	2	2	3
			R.LLDELGLWER.F	1242.66	1.43	1/1/4e+04/2e+03/6e+04/3e+03	1.3	2	2	2
P9WF23	vapB47 Antitoxin VapB47	vapB47			1.3	0.1	1.34	3	2	24
			R.EALIESGVLIPAR.R	1366.78	1.27	1/1/8e+04/2e+03/1e+05/3e+03	1.34	3	2	2
			R.RPQNLLDVTAEPAR.G	1578.85	1.46	1/1/5e+04/1e+03/5e+04/2e+03	1.34	3	2	4
			R.TLSDVLNEMRDEQ.-	1548.71	1.3	1/1/8e+04/2e+03/1e+05/2e+03	1.34	3	2	2
P9WFP7	Rv1461 UPF0051 protein Rv1461	Rv1461			1.3	0	1.3	1	2	2
			K.VSENQLFYLMSR.G	1485.73	1.3	1/1/9e+03/3e+02/2e+04/4e+02	1.3	1	2	2
			K.MLHLAPNTSSNIVSK.S	1610.85	0	1/0/0e+00/6e+02/6e+03/8e+02	1.3	1	2	5
			K.WGSNLDGIDFDNIK.Y	1592.75	0	0/0/0e+00/7e+03/2e+04/1e+03	1.3	1	2	2
P9WFY7	trmD tRNA (guanine-N(1)-)-methyltransferase	trmD			1.3	0	1.3	1	3	5
			R.WTHDVHHSVDDAPYGGGPGMVMK.A	2493.1	1.3	1/1/7e+03/1e+02/1e+04/1e+02	1.3	1	3	5
			R.GLDVPEVLLSGDHAR.I	1576.82	0	1/0/0e+00/2e+03/3e+04/2e+03	1.3	1	3	3
P9WGC7	sucD Succinyl-CoA ligase [ADP-forming] subunit alpha	sucD			1.3	0.39	1.39	6	234	245
			K.DAIIEAIDAEIPLLVVITEGIPVQDTAYAWAYNLEAGHK.T	4223.2	1.68	1/1/2e+04/1e+02/1e+04/1e+03	1.39	6	4	5
			K.LPVFGSVAEAMEK.T	1376.7	1.3	1/1/2e+05/9e+03/2e+05/1e+04	1.39	6	2	2
			K.TNVSKPVVGYVAGFTAPEGK.T	2021.07	1.13	1/1/8e+04/2e+03/5e+04/2e+03	1.39	6	2	4
			K.TNVSKPVVGYVAGFTAPEGK.T	2021.07	0.92	1/1/1e+05/1e+04/2e+05/7e+03	1.39	6	3	4
			K.VIVQGITGSEATVHTAR.M	1737.94	1.3	1/1/3e+04/3e+03/5e+04/3e+03	1.39	6	2	4
			K.VIVQGITGSEATVHTAR.M	1737.94	2	1/1/2e+04/6e+02/2e+04/7e+02	1.39	6	3	4
			K.SGTLTYQMMFELR.D	1575.74	0	0/0/5e+04/1e+03/4e+04/2e+04	1.39	6	2	3
P9WH25	rpsI 30S ribosomal protein S9	rpsI			1.3	0.11	1.36	7	23	245
			M.TETTPAPQTPAAPAGPAQSFVLERPIQTVGR.R	3188.67	1.5	1/1/1e+05/6e+03/1e+05/8e+03	1.36	7	3	4
			R.ALILVSPEDRPALK.K	1520.89	1.27	1/1/4e+04/5e+03/5e+04/5e+03	1.36	7	2	4
			R.ALILVSPEDRPALK.K	1520.89	1.3	1/1/4e+04/4e+03/6e+04/5e+03	1.36	7	3	4
			R.ALILVSPEDRPALKK.A	1648.99	1.29	1/1/3e+04/2e+03/3e+04/2e+03	1.36	7	2	5
			R.ALILVSPEDRPALKK.A	1648.99	1.29	1/1/3e+04/3e+03/4e+04/3e+03	1.36	7	3	5
			R.SLEDYFPNK.V	1111.52	1.37	1/1/3e+05/6e+03/4e+05/9e+03	1.36	7	2	2
			R.VESFDIFAHLGGGGPSGQAGALR.L	2243.12	1.53	1/1/3e+05/7e+03/3e+05/8e+03	1.36	7	3	4
			K.APLVTVDRVESFDIFAHLGGGGPSGQAGALR.L	3094.6	0	0/0/4e+04/2e+03/4e+04/2e+03	1.36	7	3	5
			K.KAGFLTR.D	791.465	0	0/0/0e+00/0e+00/2e+03/2e+02	1.36	7	2	5
P9WH83	rplE 50S ribosomal protein L5	rplE			1.3	0.21	1.3	2	23	24
			K.LINGAVNDLALITGQKPEVR.R	2121.2	1.45	1/1/6e+04/8e+03/1e+05/4e+04	1.3	2	3	4
			K.QFGYGNVMQIPTVTK.V	1681.85	1.15	1/1/6e+04/2e+03/6e+04/1e+04	1.3	2	2	2
			K.VVVNMGVGEAAR.D	1200.63	0	0/0/5e+04/2e+03/7e+04/3e+03	1.3	2	2	2
			R.KQFGYGNVMQIPTVTK.V	1810.95	0	0/0/1e+04/3e+03/1e+04/7e+02	1.3	2	2	5
			R.MWEFLDR.L	995.453	0	0/0/4e+04/2e+03/6e+04/3e+03	1.3	2	2	2
P9WHD9	rplN 50S ribosomal protein L14	rplN			1.3	0.07	1.32	5	23	234
			K.FDENAAVIIKPDNDPR.G	1812.9	1.36	1/1/9e+04/5e+03/8e+04/6e+03	1.32	5	2	3
			K.FDENAAVIIKPDNDPR.G	1812.9	1.3	1/1/3e+04/5e+03/5e+04/3e+03	1.32	5	3	3
			R.RYAGIGDVIVATVK.D	1460.84	1.26	1/1/5e+04/1e+03/9e+04/3e+03	1.32	5	2	4
			R.RYAGIGDVIVATVK.D	1460.84	1.42	1/1/1e+04/2e+03/2e+04/2e+03	1.32	5	3	4
			R.YAGIGDVIVATVK.D	1304.73	1.25	1/1/1e+05/8e+03/2e+05/1e+04	1.32	5	2	2
P9WLA3	Rv2558 Uncharacterized protein Rv2558	Rv2558			1.3	0	1.3	1	3	3
			R.VEEWDIALLHR.D	1379.72	1.3	1/1/8e+03/5e+02/1e+04/6e+02	1.3	1	3	3
			R.STTIEAQPLSVDIGIAHVR.D	2007.08	0	1/0/1e+04/5e+02/3e+04/5e+02	1.3	1	3	4
P9WNX3	serA D-3-phosphoglycerate dehydrogenase	serA			1.3	0.06	1.28	3	23	235
			K.LLAAVPEADALLVR.S	1449.86	1.33	1/1/5e+04/2e+03/5e+04/3e+03	1.28	3	2	2
			K.TKPGVIIVNAAR.G	1237.75	1.3	1/1/1e+04/5e+02/2e+04/2e+03	1.28	3	2	5
			R.GGLVDEAALADAITGGHVR.A	1820.94	1.22	1/1/1e+04/6e+03/4e+04/3e+03	1.28	3	3	3
			R.ADFISVHLPK.T	1125.62	0	0/0/1e+04/6e+03/3e+04/2e+04	1.28	3	2	4
			R.AQGINLIIHYVDRPGALGK.I	2035.14	0	0/0/5e+03/2e+02/1e+04/2e+02	1.28	3	3	5
O86353	Rv2054 Carboxymethylenebutenolidase	Rv2054			1.31	0	1.31	1	2	2
			R.GFGATAPFYGTPLPR.H	1550.79	1.31	1/1/2e+05/8e+03/3e+05/9e+03	1.31	1	2	2
			R.ALDDILAAR.D	956.529	0	0/0/1e+05/4e+03/1e+05/7e+03	1.31	1	2	2
			R.GFGATAPFYGTPLPR.H	1550.79	0	0/0/2e+04/1e+03/4e+04/1e+04	1.31	1	2	4
			R.IAGFGYNEAATEDAWR.R	1769.8	0	1/0/6e+04/1e+04/0e+00/3e+03	1.31	1	2	2
P9WHC5	rplT 50S ribosomal protein L20	rplT			1.31	0	1.31	2	2	45
			K.AKEQQLHSLNYAYR.D	1719.87	1.31	1/1/1e+04/2e+03/2e+04/5e+03	1.31	2	2	5
			K.EQQLHSLNYAYR.D	1520.74	1.31	1/1/1e+05/2e+03/1e+05/2e+03	1.31	2	2	4
P9WHD5	rplP 50S ribosomal protein L16	rplP			1.31	0.22	1.4	5	23	45
			K.GSPEWWVANVKPGR.V	1581.81	1.31	1/1/1e+04/4e+03/3e+04/4e+03	1.4	5	2	4
			K.VWINIFPDRPLTK.K	1597.9	1.22	1/1/2e+04/1e+03/2e+04/7e+03	1.4	5	2	4
			K.VWINIFPDRPLTK.K	1597.9	1.29	1/1/6e+04/4e+03/7e+04/4e+03	1.4	5	3	4
			R.GIASGGTTVNFGDYGIQALEHAYVTNR.Q	2811.37	1.39	1/1/5e+04/8e+03/8e+04/1e+04	1.4	5	3	4
			R.GIASGGTTVNFGDYGIQALEHAYVTNR.Q	2811.37	1.78	1/1/1e+05/7e+02/2e+05/9e+02	1.4	5	3	5
			K.GSPEWWVANVKPGR.V	1581.81	0	0/0/2e+04/2e+03/2e+04/2e+03	1.4	5	2	5
			R.AIHKLPIK.A	918.601	0	0/0/1e+04/6e+02/3e+04/6e+02	1.4	5	2	5
P9WHD7	rplO 50S ribosomal protein L15	rplO			1.31	0.21	1.4	5	23	24
			K.QVPVTFEGGQMPIHMR.L	1825.9	1.26	1/0/5e+04/1e+03/8e+04/3e+03	1.4	5	2	4
			K.QVPVTFEGGQMPIHMR.L	1825.9	1.76	1/1/8e+04/2e+03/2e+05/5e+03	1.4	5	3	4
			R.FRTEYEIVNVGDINR.L	1823.92	1.39	1/1/4e+04/2e+03/7e+04/4e+03	1.4	5	2	4
			R.FRTEYEIVNVGDINR.L	1823.92	1.29	1/1/4e+04/2e+03/7e+04/6e+03	1.4	5	3	4
			R.LFPQGGAVGVDDLVAK.G	1584.85	1.31	1/1/1e+05/1e+04/2e+05/4e+04	1.4	5	2	2
P9WIC9	gpmA 2,3-bisphosphoglycerate-dependent phosphoglycerate	gpmA			1.31	0.11	1.34	5	23	2345
			K.HLDQMSDDEIVGLNIPTGIPLR.Y	2433.24	1.31	1/1/1e+05/4e+03/2e+05/4e+03	1.34	5	3	3
			K.TVLIVAHGNSLR.A	1278.74	1.23	1/1/6e+04/2e+03/8e+04/2e+03	1.34	5	2	5
			R.AITTAHLALDSADR.L	1453.75	1.47	1/1/2e+04/7e+02/3e+04/1e+03	1.34	5	2	4
			R.HYGALQGLDK.A	1100.56	1.43	1/1/2e+04/2e+03/4e+04/1e+03	1.34	5	2	4
			R.YGEEQFMAWR.R	1315.57	1.25	1/1/1e+05/2e+03/1e+05/3e+03	1.34	5	2	2
			R.GGTYLDPEAAAAGAAAVAGQGR.G	1973.96	0	1/0/3e+04/6e+03/8e+04/1e+03	1.34	5	2	2
P9WN51	gcvT Aminomethyltransferase	gcvT			1.31	0.46	1.52	3	2	234
			M.SDVPELIHGPLEDR.H	1575.79	1.21	1/1/7e+04/2e+03/1e+05/2e+03	1.52	3	2	3
			R.GPGAAQFVNSALTNDLGR.I	1786.9	2.05	1/1/8e+04/3e+03/2e+05/5e+03	1.52	3	2	2
			R.TAVGLFDVSHLGK.A	1342.72	1.31	1/1/6e+04/3e+03/8e+04/3e+03	1.52	3	2	4
			R.GPGAAQFVNSALTNDLGR.I	1786.9	0	1/0/9e+04/5e+03/2e+05/2e+04	1.52	3	2	3
			R.TEMGYPLHGHELSLDISPLQAR.C	2464.22	0	0/0/4e+04/2e+03/6e+04/2e+03	1.52	3	3	4
			R.TEMGYPLHGHELSLDISPLQAR.C	2464.22	0	1/0/5e+04/2e+03/8e+04/2e+03	1.52	3	4	4
Q79FX8	mmaA4 Hydroxymycolate synthase MmaA4	mmaA4			1.31	0.42	1.49	7	24	2345
			K.AGFTVPEPLSLRPH.Y	1519.81	1.24	1/1/7e+04/7e+02/6e+04/1e+03	1.49	7	2	5
			K.AGFTVPEPLSLRPHYIK.T	1925.06	1.27	1/1/1e+05/6e+02/1e+05/5e+02	1.49	7	4	5
			R.FDVNVIGLTLSK.N	1304.73	1.65	1/1/1e+04/5e+02/3e+04/8e+02	1.49	7	2	2
			R.FDVNVIGLTLSK.N	1304.73	1.24	1/1/6e+04/1e+03/8e+04/1e+03	1.49	7	2	3
			R.IWGDTLQSNKDK.A	1403.7	1.31	1/1/8e+03/7e+02/2e+04/1e+03	1.49	7	2	3
			R.LPSTEMMVEHGEK.A	1486.68	1.34	1/1/3e+04/2e+03/5e+04/8e+02	1.49	7	2	3
			R.MTVQSSVSYHPYEMAAR.G	1956.89	2.38	1/1/2e+04/3e+03/3e+04/2e+03	1.49	7	2	4
I6Y9E8	Rv2475c Conserved protein	Rv2475c			1.32	0.03	1.31	3	23	234
			M.SVGFVTPVGVR.W	1116.63	1.32	1/1/1e+05/3e+03/2e+05/3e+03	1.31	3	2	2
			M.SVGFVTPVGVR.W	1116.63	1.28	1/1/2e+04/3e+02/2e+04/3e+02	1.31	3	2	3
			R.SVNAEPDSRPAVIAESQLAAFHIEEQR.L	2964.48	1.34	1/1/6e+04/2e+03/1e+05/2e+03	1.31	3	3	4
O53905	Rv1531 4-carboxymuconolactone decarboxylase	Rv1531			1.32	0.51	1.52	3	23	24
			R.TFNDLLATMLWHGTLDSR.L	2091.03	2.1	1/1/4e+04/5e+02/4e+04/6e+02	1.52	3	3	4
			R.VASGLGVSADDLLGVR.D	1527.83	1.15	1/1/2e+05/7e+03/3e+05/5e+03	1.52	3	2	2
			R.VPLLPVDEAK.A	1079.62	1.32	1/1/6e+04/3e+03/1e+05/3e+03	1.52	3	2	2
P71699	Rv0042c Possible transcriptional regulatory protein (Proba	Rv0042c			1.32	0.06	1.32	2	2	23
			R.AALAALLSQLPR.S	1222.74	1.28	1/1/2e+04/1e+03/3e+04/8e+02	1.32	2	2	3
			R.AVLVDITPQGR.A	1167.66	1.36	1/1/5e+04/2e+03/7e+04/9e+03	1.32	2	2	2
P9WFI9	Rv0281 Putative S-adenosyl-L-methionine-dependent methylt	Rv0281			1.32	0.3	1.41	3	234	4
			K.STDFGEHFVNFQGAR.T	1710.78	1.32	1/1/3e+04/2e+03/2e+04/7e+02	1.41	3	2	4
			K.STDFGEHFVNFQGAR.T	1710.78	1.17	1/1/4e+04/1e+03/4e+04/6e+02	1.41	3	3	4
			R.AVGGSWADVLDGKLPDHK.L	1864.95	1.75	1/1/2e+04/4e+03/4e+04/4e+02	1.41	3	4	4
			R.AAIAEGAEEHPFFQLVYNER.C	2291.11	0	1/0/3e+04/2e+03/5e+04/1e+03	1.41	3	3	3
			R.LFTGIDALAGR.R	1132.62	0	0/0/2e+04/3e+03/5e+04/3e+03	1.41	3	2	2
P9WJF1	dprE1 Probable decaprenylphosphoryl-beta-D-ribose oxidas	dprE1			1.32	0	1.32	1	2	4
			R.TTAETFHAMYPR.V	1423.66	1.32	1/1/2e+04/7e+02/3e+04/7e+02	1.32	1	2	4
			R.YTYSSAWFDAISAPPK.L	1803.85	0	0/0/6e+03/3e+02/6e+03/2e+02	1.32	1	2	2
P9WNM1	tsf Elongation factor Ts	tsf			1.32	0.22	1.32	7	23	23
			K.DAVLLEQASVSDNKK.T	1615.84	1.5	1/1/2e+04/1e+03/3e+04/2e+03	1.32	7	2	3
			K.TVEQAIAELSAK.I	1258.68	1.01	1/0/9e+04/7e+03/2e+05/6e+03	1.32	7	2	2
			R.GDDAAAAHAVALQIAALR.A	1732.92	1.32	1/1/6e+04/5e+02/6e+04/3e+03	1.32	7	2	3
			R.GDDAAAAHAVALQIAALR.A	1732.92	1.47	1/1/1e+05/4e+03/2e+05/6e+03	1.32	7	3	3
			R.SADLPPAVGVLVEYR.G	1584.85	1.09	1/1/2e+04/9e+03/3e+04/6e+03	1.32	7	2	2
			R.YLSRDDVPEDIVASER.R	1862.9	1.59	1/1/8e+03/6e+02/2e+04/6e+02	1.32	7	2	3
			R.YLSRDDVPEDIVASER.R	1862.9	1.25	1/1/8e+03/8e+02/2e+04/6e+02	1.32	7	3	3
			K.NALAETDGDFDKAVEALR.I	1934.94	0	0/0/5e+04/7e+02/5e+04/9e+02	1.32	7	2	3
P9WNP7	fadB2 3-hydroxybutyryl-CoA dehydrogenase	fadB2			1.32	0.05	1.33	3	2	235
			K.AVVAGLSHPMGPLR.L	1403.77	1.29	1/1/7e+03/9e+02/2e+04/1e+03	1.33	3	2	5
			R.VGVVGAGQMGSGIAEVSAR.A	1743.89	1.38	1/1/4e+04/2e+03/1e+05/5e+03	1.33	3	2	2
			R.VGVVGAGQMGSGIAEVSAR.A	1743.89	1.32	1/1/1e+04/1e+03/2e+04/8e+02	1.33	3	2	3
			R.VVTDPDAVLASNTSSIPIMK.V	2058.07	0	1/0/1e+05/2e+03/1e+05/4e+03	1.33	3	2	2
P9WQ75	ilvE Branched-chain-amino-acid aminotransferase	ilvE			1.32	0.03	1.3	3	2	24
			R.GTFADTHGWMAR.L	1348.6	1.32	1/1/1e+04/9e+02/2e+04/6e+02	1.3	3	2	4
			R.LVTPELSGSLLPGITR.D	1651.95	1.32	1/1/1e+05/2e+03/1e+05/2e+03	1.3	3	2	2
			R.YLLIASPAGAYFK.G	1412.77	1.27	1/1/1e+04/1e+03/5e+03/1e+03	1.3	3	2	2
			-.MTSGSLQFTVLRAVNPATDAQR.E	2363.21	0	0/0/0e+00/0e+00/4e+04/2e+03	1.3	3	2	3
O05294	Rv1192 Uncharacterized protein	Rv1192			1.33	0.12	1.34	34	234	2345
			K.VLSPLFPRPDTPAEAVSTPQTR.P	2379.26	1.35	1/1/3e+04/5e+03/7e+04/5e+03	1.34	34	2	4
			K.VLSPLFPRPDTPAEAVSTPQTR.P	2379.26	1.39	1/1/1e+06/4e+04/1e+06/4e+04	1.34	34	3	4
			K.VLSPLFPRPDTPAEAVSTPQTR.P	2379.26	1.37	1/1/2e+04/3e+02/2e+04/7e+02	1.34	34	3	5
			K.VLSPLFPRPDTPAEAVSTPQTRPA.-	2547.35	1.42	1/1/1e+06/6e+04/1e+06/7e+04	1.34	34	2	4
			K.VLSPLFPRPDTPAEAVSTPQTRPA.-	2547.35	1.66	1/1/1e+04/1e+03/2e+04/1e+03	1.34	34	2	5
			K.VLSPLFPRPDTPAEAVSTPQTRPA.-	2547.35	1.39	1/1/2e+06/6e+05/2e+06/7e+05	1.34	34	3	4
			K.VLSPLFPRPDTPAEAVSTPQTRPA.-	2547.35	1.49	1/1/2e+05/1e+04/2e+05/1e+04	1.34	34	3	5
			K.VLSPLFPRPDTPAEAVSTPQTRPA.-	2547.35	1.42	1/1/2e+05/2e+04/2e+05/3e+04	1.34	34	4	4
			R.AGVEYGQLLAVLPLQR.M	1725.98	1.21	1/1/2e+06/2e+04/2e+06/2e+04	1.34	34	2	2
			R.AGVEYGQLLAVLPLQR.M	1725.98	1.24	1/1/7e+04/3e+04/3e+05/4e+04	1.34	34	2	3
			R.AGVEYGQLLAVLPLQR.M	1725.98	1.19	1/1/9e+05/6e+03/1e+06/8e+03	1.34	34	2	4
			R.AGVEYGQLLAVLPLQR.M	1725.98	1.2	1/1/8e+05/9e+03/1e+06/1e+04	1.34	34	3	2
			R.AGVEYGQLLAVLPLQR.M	1725.98	1.26	1/1/2e+05/1e+04/1e+05/2e+04	1.34	34	3	3
			R.DLLDKLHSR.Y	1095.6	1.41	1/1/8e+03/4e+03/1e+04/6e+03	1.34	34	2	4
			R.HELPLEMESEPLPVPTTAIYSR.C	2509.26	1.31	1/0/8e+06/6e+05/5e+06/6e+05	1.34	34	3	3
			R.HELPLEMESEPLPVPTTAIYSR.C	2509.26	1.32	1/1/2e+05/6e+04/8e+04/3e+04	1.34	34	3	4
			R.LAQPQGAWAPFRPPK.V	1662.9	1.21	1/1/3e+05/2e+05/4e+05/2e+05	1.34	34	2	5
			R.LAQPQGAWAPFRPPK.V	1662.9	1.19	1/1/1e+05/1e+05/1e+05/2e+05	1.34	34	3	5
			R.LGYAAYGWGLGR.N	1282.65	1.26	1/1/4e+06/2e+05/3e+06/2e+05	1.34	34	2	2
			R.LGYAAYGWGLGR.N	1282.65	1.26	1/1/1e+05/3e+04/2e+05/3e+04	1.34	34	2	3
			R.LGYAAYGWGLGR.N	1282.65	1.22	1/1/4e+04/2e+03/2e+04/1e+03	1.34	34	2	5
			R.MLPAGDGHPVLVLPGLLAGDGSTWILR.R	2755.49	1.48	1/1/1e+05/9e+04/4e+05/1e+05	1.34	34	3	4
			R.MLPAGDGHPVLVLPGLLAGDGSTWILR.R	2755.49	1.45	1/1/3e+05/7e+03/5e+05/1e+04	1.34	34	4	4
			R.QVITLGSPFGMR.D	1304.69	1.27	1/1/0e+00/1e+05/2e+05/2e+05	1.34	34	2	2
			R.QVITLGSPFGMR.D	1304.69	1.28	1/1/4e+05/2e+04/4e+05/3e+04	1.34	34	2	3
			R.QVITLGSPFGMR.D	1304.69	1.24	1/1/6e+04/3e+04/1e+05/3e+04	1.34	34	2	4
			R.RLGYAAYGWGLGR.N	1438.75	1.14	1/1/1e+04/5e+03/1e+04/3e+03	1.34	34	2	5
			R.SAWSFNR.Y	866.404	1.36	1/1/3e+05/3e+04/3e+05/3e+04	1.34	34	2	2
			R.SAWSFNR.Y	866.404	1.35	1/1/1e+05/2e+04/2e+05/2e+04	1.34	34	2	3
			R.SSHIGYGHNPPVVW.A	1548.75	1.27	1/1/2e+04/2e+03/3e+04/2e+03	1.34	34	2	5
			R.SSHIGYGHNPPVVWAIADR.L	2076.04	1.5	1/1/5e+05/3e+04/5e+05/3e+04	1.34	34	2	5
			R.SSHIGYGHNPPVVWAIADR.L	2076.04	1.48	1/1/4e+06/2e+05/3e+06/2e+05	1.34	34	3	5
			R.SSHIGYGHNPPVVWAIADR.L	2076.04	1.49	1/1/6e+05/5e+04/6e+05/5e+04	1.34	34	4	5
			R.YAHLHTER.H	1025.5	1.34	1/1/2e+05/4e+03/2e+05/5e+03	1.34	34	2	5
			R.AGVEYGQLLAVLPLQR.M	1725.98	0	1/0/3e+04/3e+02/3e+04/3e+02	1.34	34	3	5
			R.CDGMVAWQTCMNSPSER.A	2028.8	0	0/0/0e+00/0e+00/0e+00/0e+00	1.34	34	2	2
			R.HELPLEMESEPLPVPTTAIYSR.C	2509.26	0	1/0/5e+05/4e+04/3e+05/4e+04	1.34	34	2	3
			R.HELPLEMESEPLPVPTTAIYSR.C	2509.26	0	1/0/0e+00/7e+02/5e+04/9e+02	1.34	34	2	4
			R.RLGYAAYGWGLGR.N	1438.75	0	1/0/6e+03/5e+02/1e+04/6e+02	1.34	34	3	5
			R.SAWSFNR.Y	866.404	0	0/0/4e+04/2e+03/4e+04/2e+03	1.34	34	2	4
			Y.AAYGWGLGR.N	949.477	0	0/0/2e+05/4e+03/2e+05/1e+04	1.34	34	2	2
			Y.AAYGWGLGR.N	949.477	0	0/0/6e+03/6e+02/1e+04/3e+03	1.34	34	2	3
O53666	fadE5 Acyl-CoA dehydrogenase FadE5	fadE5			1.33	0.12	1.34	4	23	235
			K.ALGHGEFSDVDVDTAR.D	1687.78	1.21	1/1/8e+03/1e+03/1e+04/7e+02	1.34	4	2	3
			K.THSVMLPESFKK.S	1402.73	1.27	1/1/2e+04/8e+02/2e+04/1e+03	1.34	4	2	5
			K.VGIDEALGGMPMPK.A	1413.7	1.47	1/1/0e+00/9e+02/5e+04/5e+03	1.34	4	2	2
			R.LAEGPVAESFVEGDRNPPVFDPK.T	2470.22	1.39	1/1/7e+04/4e+03/1e+05/2e+03	1.34	4	3	3
			K.AIATLSTGYLNALQYAK.S	1797.97	0	0/0/2e+04/6e+02/0e+00/1e+03	1.34	4	2	2
			K.ALTDVQGMAAALTGYLMAAQQDVTSLYK.V	2930.46	0	0/0/5e+03/5e+02/8e+03/5e+01	1.34	4	3	3
P9WGD5	ssb Single-stranded DNA-binding protein	ssb			1.33	0.24	1.38	13	23	234
			K.DGEALFLR.C	919.476	1.28	1/1/2e+05/1e+04/3e+05/1e+04	1.38	13	2	2
			M.AGDTTITIVGNLTADPELR.F	1957.02	1.29	1/1/2e+05/5e+03/2e+05/2e+03	1.38	13	2	2
			M.AGDTTITIVGNLTADPELR.F	1957.02	1.57	1/1/2e+04/2e+03/5e+04/3e+03	1.38	13	2	3
			M.AGDTTITIVGNLTADPELR.F	1957.02	1.94	1/1/3e+04/9e+02/4e+04/2e+03	1.38	13	2	4
			R.EAAENVAESLTR.G	1288.63	1.5	1/1/2e+04/2e+04/8e+04/2e+04	1.38	13	2	2
			R.EAAENVAESLTR.G	1288.63	1.51	1/1/2e+04/9e+02/2e+04/9e+02	1.38	13	2	3
			R.FTPSGAAVANFTVASTPR.I	1792.91	1.49	1/1/3e+04/2e+03/3e+04/3e+02	1.38	13	2	2
			R.FTPSGAAVANFTVASTPR.I	1792.91	1.28	1/1/2e+05/3e+03/2e+05/5e+03	1.38	13	2	3
			R.FTPSGAAVANFTVASTPR.I	1792.91	1.34	1/1/2e+04/8e+02/2e+04/2e+03	1.38	13	2	4
			R.FTPSGAAVANFTVASTPR.I	1792.91	1.22	1/1/2e+04/1e+02/2e+04/2e+02	1.38	13	3	2
			R.FTPSGAAVANFTVASTPR.I	1792.91	1.28	1/1/5e+04/9e+02/7e+04/3e+03	1.38	13	3	3
			R.TVIEVEVDEIGPSLR.Y	1654.88	1.33	1/1/3e+04/2e+03/5e+04/3e+03	1.38	13	2	3
			R.TVIEVEVDEIGPSLR.Y	1654.88	0.88	1/1/3e+04/7e+03/4e+04/2e+04	1.38	13	2	4
			R.FTPSGAAVANFTVASTPR.I	1792.91	0	1/0/6e+03/6e+02/7e+03/4e+02	1.38	13	2	5
			R.QTGEWKDGEALFLR.C	1648.82	0	0/0/2e+04/2e+03/7e+04/2e+03	1.38	13	3	3
			R.SGGFGSGSRPAPAQTSSASGDDPWGSAPASGSFGGGDDEPPF.-	3912.66	0	0/0/9e+04/3e+03/4e+04/2e+03	1.38	13	3	2
			R.SGGFGSGSRPAPAQTSSASGDDPWGSAPASGSFGGGDDEPPF.-	3912.66	0	1/0/1e+04/6e+02/4e+04/6e+02	1.38	13	3	3
			R.TVIEVEVDEIGPSLR.Y	1654.88	0	1/0/2e+05/2e+03/4e+05/1e+05	1.38	13	2	2
P9WGM1	prrA Transcriptional regulatory protein PrrA	prrA			1.33	0	1.33	1	3	3
			R.GSTATSSSETITVGPLEVDIPGRR.A	2430.24	1.33	1/1/1e+05/4e+03/1e+05/3e+03	1.33	1	3	3
			R.LSGFEVATAVDGAEALR.S	1704.87	0	1/0/4e+04/3e+03/7e+04/2e+03	1.33	1	2	2
			R.VNGVDVDLTKR.E	1214.66	0	1/0/7e+04/1e+03/3e+04/5e+02	1.33	1	2	3
P9WHE7	rplJ 50S ribosomal protein L10	rplJ			1.33	0.11	1.37	5	23	23
			K.ATAVADIAAQFK.E	1204.65	1.32	1/1/5e+04/8e+03/1e+05/4e+03	1.37	5	2	2
			K.ESTATLITEYR.G	1282.64	1.53	1/1/7e+04/5e+03/1e+05/5e+03	1.37	5	2	2
			K.GGYMDGHPLTVAEVER.I	1729.81	1.33	1/1/2e+04/7e+03/5e+04/1e+04	1.37	5	2	3
			K.GGYMDGHPLTVAEVER.I	1729.81	1.25	1/1/4e+04/3e+03/7e+04/3e+03	1.37	5	3	3
			R.GLTVANLAELR.R	1155.66	1.44	1/1/8e+04/2e+04/1e+05/1e+04	1.37	5	2	2
			K.AAGLFNAPASQLAR.L	1385.74	0	1/0/3e+05/6e+03/3e+05/7e+03	1.37	5	2	2
P9WHR9	Rv3671c Serine protease Rv3671c	Rv3671c			1.33	0.19	1.39	3	23	2
			K.TGADVVVLGYPGGGNFTATPAR.I	2120.07	1.6	1/1/3e+04/7e+03/9e+04/8e+03	1.39	3	2	2
			R.LSGPDIYGDPEPVTR.D	1614.79	1.23	1/1/2e+05/5e+03/3e+05/6e+03	1.39	3	2	2
			R.TPVIPVASPDPALVNNPVVAATEPSVVK.I	2781.54	1.33	1/1/4e+04/1e+03/6e+04/6e+03	1.39	3	3	2
			K.VLEGTGFVISPDR.V	1388.73	0	0/0/2e+05/8e+03/3e+05/7e+03	1.39	3	2	2
P9WKV5	Rv0481c Uncharacterized protein Rv0481c	Rv0481c			1.33	0.16	1.37	3	23	25
			R.LAETPVDVATLESIR.V	1612.87	1.23	1/1/6e+04/1e+03/7e+04/4e+03	1.37	3	2	2
			R.SHNLPGLVTQLHR.G	1470.81	1.54	1/0/7e+03/3e+02/2e+04/1e+03	1.37	3	2	5
			R.SHNLPGLVTQLHR.G	1470.81	1.33	1/1/4e+03/1e+02/6e+03/1e+02	1.37	3	3	5
P9WMJ7	htpG Chaperone protein HtpG	htpG			1.33	0.09	1.35	6	23	234
			K.EEVSEQEYKEFYK.H	1706.77	1.28	1/1/5e+03/2e+02/1e+04/3e+02	1.35	6	2	3
			K.GVVDAQDMSLNVSR.E	1489.72	1.48	1/1/8e+04/9e+02/1e+05/2e+03	1.35	6	2	2
			K.SLAETAELLYGTALLAEGGALEDPAR.F	2631.35	1.31	1/1/3e+04/3e+02/5e+04/2e+02	1.35	6	3	3
			R.EEVVDLIGTLAK.S	1285.71	1.34	1/1/2e+04/3e+03/6e+04/4e+03	1.35	6	2	2
			R.ILELNPSHPLVTGLR.Q	1657.95	1.25	1/1/2e+04/8e+02/4e+04/5e+03	1.35	6	2	4
			R.ILELNPSHPLVTGLR.Q	1657.95	1.42	1/1/3e+04/1e+03/6e+04/2e+03	1.35	6	3	4
P9WNX7	gabD2 Putative succinate-semialdehyde dehydrogenase [NAD	gabD2			1.33	0	1.33	1	2	5
			R.KAQPLLPGIGK.T	1120.7	1.33	1/1/4e+03/6e+02/1e+04/7e+02	1.33	1	2	5
			R.TIDEVFTGKPLTTIPVGTAADVEAAFAEAR.A	3090.6	0	0/0/2e+04/4e+02/6e+04/1e+04	1.33	1	3	3
P9WPI3	eccA3 ESX-3 secretion system protein EccA3	eccA3			1.33	0.35	1.44	11	23	2345
			K.ANHVVSGITER.R	1181.62	1.32	1/1/3e+04/5e+02/3e+04/6e+02	1.44	11	2	4
			K.LLTPMVNDPDLDEAFSHAAK.I	2184.06	1.33	1/1/2e+05/1e+04/4e+05/1e+04	1.44	11	3	3
			K.TNAIIDSALDGVLFLDEAYALVATGAK.N	2751.44	1.78	1/1/1e+03/1e+02/3e+03/2e+02	1.44	11	3	4
			M.AGVGEGDSGGVERDDIGMVAASPVASR.V	2559.21	1.46	1/1/0e+00/1e+03/8e+03/2e+03	1.44	11	3	3
			R.ADLIGQHIGETEAK.T	1480.75	1.19	1/1/6e+03/6e+03/2e+04/1e+04	1.44	11	2	3
			R.ADLIGQHIGETEAK.T	1480.75	1.19	1/1/1e+04/1e+03/2e+04/1e+03	1.44	11	3	3
			R.ATGPDDFHLAYAAALASTGGPEEFAK.A	2607.23	1.34	1/1/0e+00/1e+04/2e+04/1e+04	1.44	11	3	3
			R.DSVFEQSALHDLEALFAK.L	2020	1.33	1/1/6e+04/2e+03/7e+04/6e+02	1.44	11	3	4
			R.LGMFAPALSYLEEPDGPVAVAAVDGALAK.A	2872.48	2.38	1/1/0e+00/8e+02/0e+00/1e+03	1.44	11	3	3
			R.TDPWDPATEPGAEDFVDPAAHER.K	2523.1	1.35	1/1/1e+05/6e+03/2e+05/6e+03	1.44	11	3	2
			R.THHLVFAGPPGTGK.T	1417.75	1.2	1/1/5e+03/2e+03/8e+03/1e+03	1.44	11	2	5
			K.ITLGTALAR.L	914.555	0	1/0/6e+04/2e+03/9e+04/7e+03	1.44	11	2	2
			K.TNAIIDSALDGVLFLDEAYALVATGAK.N	2751.44	0	1/0/3e+03/5e+02/7e+03/5e+02	1.44	11	3	5
			R.AHVDEESASEVLQDLYAAHPENEQVEQALSDTSFGIVTTTAGR.I	4616.17	0	1/0/1e+04/8e+02/7e+04/5e+03	1.44	11	4	5
			R.ALGIAVYQR.K	989.566	0	0/0/5e+04/2e+03/7e+04/8e+02	1.44	11	2	2
			R.ALGIAVYQR.K	989.566	0	0/0/1e+04/3e+02/2e+04/2e+02	1.44	11	2	3
			R.KRPPDLAAAR.S	1093.64	0	0/0/2e+03/9e+01/2e+03/6e+02	1.44	11	2	5
			R.TDPWDPATEPGAEDFVDPAAHER.K	2523.1	0	0/0/3e+04/1e+03/2e+04/2e+03	1.44	11	3	3
			R.WLAVVINYR.A	1132.64	0	0/0/1e+04/3e+03/2e+04/5e+02	1.44	11	2	3
I6X7G4	Rv3493c Conserved hypothetical Mce associated alanine and	Rv3493c			1.34	0.11	1.34	2	23	3
			R.VTVADIDGVNKPSMPYR.L	1861.94	1.27	1/1/2e+04/2e+02/2e+04/2e+02	1.34	2	2	3
			R.VTVADIDGVNKPSMPYR.L	1861.94	1.42	1/1/1e+04/2e+02/2e+04/2e+02	1.34	2	3	3
I6Y7V6	fadD31 Acyl-CoA ligase FadD31	fadD31			1.34	0.24	1.37	17	23	2345
			K.AFAPYGLPR.T	990.529	1.17	1/1/2e+05/1e+04/2e+05/1e+04	1.37	17	2	2
			K.AFAPYGLPR.T	990.529	1.27	1/1/1e+04/1e+03/1e+04/2e+03	1.37	17	2	3
			K.AGTVAVPLFAPELPGHAER.L	1932.03	1.39	1/1/4e+04/1e+03/4e+04/1e+03	1.37	17	2	4
			K.AGTVAVPLFAPELPGHAER.L	1932.03	1.38	1/1/2e+04/4e+03/3e+04/4e+03	1.37	17	3	4
			K.NAVEGFLNNVPR.L	1328.68	1.33	1/1/7e+04/6e+03/1e+05/1e+04	1.37	17	2	2
			K.YVGDLVAYR.Y	1054.54	1.23	1/1/2e+05/4e+03/2e+05/5e+03	1.37	17	2	2
			R.GYWGRPEETR.M	1249.58	1.4	1/1/7e+03/1e+03/2e+04/9e+02	1.37	17	2	4
			R.HGLSVADLSFLPAGAIPR.T	1821	1.48	1/1/4e+04/5e+03/7e+04/5e+03	1.37	17	3	4
			R.LQSPLAEGSHADGSAIDDTWLR.T	2339.12	1.34	1/1/3e+04/1e+03/5e+04/9e+02	1.37	17	2	3
			R.LQSPLAEGSHADGSAIDDTWLR.T	2339.12	1.43	1/1/2e+05/6e+03/2e+05/7e+03	1.37	17	3	3
			R.LRKPTVLVIDQIPDR.E	1762.05	2.21	1/1/7e+03/4e+02/1e+04/4e+02	1.37	17	2	5
			R.LRKPTVLVIDQIPDR.E	1762.05	1.14	1/1/7e+03/2e+02/1e+04/3e+02	1.37	17	3	5
			R.NHYPQDIEATAAEASPMVR.R	2099.98	1.28	1/1/2e+04/1e+03/3e+04/1e+03	1.37	17	2	3
			R.NHYPQDIEATAAEASPMVR.R	2099.98	1.38	1/1/4e+04/7e+03/7e+04/1e+04	1.37	17	3	3
			R.VVTAAPNFAYEWAAQR.G	1793.89	1.38	1/1/3e+04/3e+03/6e+04/4e+03	1.37	17	2	2
			R.VVTAAPNFAYEWAAQR.G	1793.89	1.22	1/1/5e+04/2e+03/7e+04/3e+03	1.37	17	3	2
			R.WIQALSEGSR.T	1145.58	1.19	1/1/8e+04/3e+03/9e+04/5e+03	1.37	17	2	2
I6Y946	Rv0925c Conserved protein	Rv0925c			1.34	0.09	1.34	2	2	35
			R.ALFINATLKR.S	1145.69	1.4	1/1/2e+04/6e+02/2e+04/8e+02	1.34	2	2	5
			R.SPELSHTDGLIER.S	1452.72	1.27	1/1/2e+04/2e+03/3e+04/4e+03	1.34	2	2	3
O53896	pepD Probable serine protease PepD (Serine proteinase)	pepD			1.34	0.01	1.34	2	2	2
			R.TAPFTVVGADPTSDIAVVR.V	1916.01	1.33	1/0/6e+04/3e+03/7e+04/4e+03	1.34	2	2	2
			R.VQGVSGLTPISLGSSSDLR.V	1872	1.35	1/1/4e+04/5e+02/6e+04/1e+03	1.34	2	2	2
P9WH55	rpsO 30S ribosomal protein S15	rpsO			1.34	0.35	1.18	3	2	35
			R.IADLTEHLK.V	1038.57	1.34	1/1/3e+04/6e+03/6e+04/7e+03	1.18	3	2	3
			R.RGLLLLVGR.R	995.66	1.42	1/1/1e+05/2e+03/2e+05/2e+03	1.18	3	2	5
			R.SYGLHETDTGSPEAQIALLTK.R	2231.12	0.78	1/1/1e+05/2e+04/8e+04/1e+04	1.18	3	2	3
			K.YISQIDVER.Y	1121.57	0	0/0/5e+04/4e+03/5e+04/5e+03	1.18	3	2	2
			R.SYGLHETDTGSPEAQIALLTK.R	2231.12	0	1/0/2e+05/3e+04/2e+05/4e+04	1.18	3	3	3
P9WHX5	ppe63 Uncharacterized PPE family protein PPE63	ppe63			1.34	0	1.34	1	3	5
			R.ITVPGASPVHAATLLPFIGR.L	2017.16	1.34	1/1/3e+04/2e+03/7e+04/2e+03	1.34	1	3	5
			A.MLNYHAVASAVGAR.L	1458.74	0	1/0/5e+04/1e+03/3e+03/7e+02	1.34	1	2	5
			A.MLNYHAVASAVGAR.L	1458.74	0	0/0/4e+03/2e+02/3e+03/6e+01	1.34	1	3	5
P9WK29	Rv1899c Uncharacterized protein Rv1899c	Rv1899c			1.34	0.06	1.34	2	2	23
			K.APIGLGEAVETTAGDMPAR.Y	1854.91	1.3	1/1/0e+00/3e+03/7e+04/2e+03	1.34	2	2	2
			S.MIELEVHQADVTK.L	1511.77	1.39	1/1/4e+03/3e+02/9e+03/6e+02	1.34	2	2	3
			K.LELDAITNAANTR.L	1400.73	0	1/0/5e+04/3e+05/2e+04/3e+04	1.34	2	2	2
			R.HAGGVAAAIAR.A	992.552	0	0/0/9e+03/1e+03/1e+04/1e+03	1.34	2	2	5
			R.SLALVAFGTGVGGFPLDDAAR.L	2034.06	0	0/0/1e+04/3e+02/0e+00/6e+02	1.34	2	2	3
			R.VVFAVHGDAAER.A	1269.65	0	0/0/2e+04/2e+03/2e+04/2e+03	1.34	2	2	4
P9WN93	fumC Fumarate hydratase class II	fumC			1.34	0.2	1.34	2	2	4
			K.ALDWHTVVK.S	1067.58	1.2	1/1/4e+03/1e+03/2e+04/1e+03	1.34	2	2	4
			R.RLDVLAMAK.A	1015.58	1.48	1/1/2e+04/2e+02/3e+04/1e+03	1.34	2	2	4
P9WNG9	etfA Electron transfer flavoprotein subunit alpha	etfA			1.34	0.19	1.44	3	23	24
			K.YLITPAVDVLAGLAESSAPAGVLIAATADGK.E	2954.6	1.31	1/1/0e+00/2e+02/4e+03/7e+02	1.44	3	3	4
			R.AAVDSGYYPGQFQVGQTGK.T	1972.94	1.66	1/1/2e+04/3e+03/7e+04/8e+03	1.44	3	2	2
			R.IGSGLLVDVVDVR.E	1340.77	1.34	1/1/2e+04/3e+03/5e+04/3e+03	1.44	3	2	2
			K.IYVAESDLVDK.Y	1250.64	0	0/0/7e+04/4e+03/5e+04/2e+03	1.44	3	2	2
			K.VSAELITAAR.A	1029.58	0	0/0/4e+04/2e+03/0e+00/3e+03	1.44	3	2	2
			K.YLITPAVDVLAGLAESSAPAGVLIAATADGK.E	2954.6	0	1/0/5e+03/2e+02/8e+03/5e+02	1.44	3	3	3
P9WPC3	clpP2 ATP-dependent Clp protease proteolytic subunit 2	clpP2			1.34	0.17	1.34	2	2	24
			R.TLMETTLAR.H	1034.54	1.22	1/1/4e+04/4e+04/6e+04/3e+03	1.34	2	2	2
			R.YILPSFIEHSSFGVK.E	1723.9	1.46	1/1/2e+05/2e+03/3e+05/2e+03	1.34	2	2	4
			R.YILPSFIEHSSFGVK.E	1723.9	0	1/0/7e+03/2e+02/1e+04/3e+02	1.34	2	2	5
P9WPD5	gltA2 Citrate synthase 1	gltA2			1.34	0.1	1.34	3	23	34
			K.SVGQPFLYPDNSLTLVENFLR.L	2409.24	1.24	1/1/1e+04/4e+02/2e+04/3e+02	1.34	3	3	3
			K.TGHTTFDVGFANTAAAK.S	1707.82	1.34	1/1/0e+00/2e+03/2e+04/2e+03	1.34	3	2	4
			R.YRGYPIDQLAEK.S	1451.74	1.44	1/1/1e+04/1e+03/2e+04/2e+03	1.34	3	2	4
			K.LYPNVDFYTGLIYR.A	1733.89	0	0/0/1e+04/1e+03/1e+04/1e+03	1.34	3	2	3
			R.LTFGFPAEPYQADPEVVR.A	2036.01	0	0/0/2e+05/1e+04/3e+05/6e+03	1.34	3	2	2
			R.LTFGFPAEPYQADPEVVR.A	2036.01	0	1/0/1e+04/3e+03/1e+04/5e+02	1.34	3	3	2
P9WPQ9	bfr Bacterioferritin	bfr			1.34	0.15	1.4	4	23	34
			K.MQDNWGFTELAAHTR.A	1775.81	1.29	1/1/2e+04/1e+03/3e+04/2e+03	1.4	4	2	4
			K.MQDNWGFTELAAHTR.A	1775.81	1.3	1/1/2e+04/3e+03/5e+04/4e+03	1.4	4	3	4
			R.EKQDTTSAVLLEK.I	1460.77	1.38	1/1/5e+03/1e+03/9e+03/2e+03	1.4	4	2	3
			R.LLNEQLTSELTAINQYFLHSK.M	2462.29	1.61	1/1/6e+04/4e+03/2e+05/2e+04	1.4	4	3	4
			K.IVADEEEHIDYLETQLELMDK.L	2533.2	0	1/0/1e+04/2e+03/2e+04/9e+02	1.4	4	3	3
			R.ILLLDGLPNYQR.I	1413.8	0	0/0/2e+04/6e+03/3e+04/2e+04	1.4	4	2	2
P9WQA7	Rv2298 Uncharacterized oxidoreductase Rv2298	Rv2298			1.34	0.09	1.34	3	23	235
			K.VFPVAPFPAVIK.N	1283.76	1.43	1/1/2e+04/7e+02/2e+04/1e+03	1.34	3	2	2
			R.ILGEALGDDRTEVVVASK.V	1871	1.26	1/0/7e+03/1e+02/1e+04/4e+02	1.34	3	2	3
			R.IPLYQIHQPNPVVPDSVIMPGMR.D	2601.36	1.34	1/1/2e+04/5e+02/2e+04/7e+02	1.34	3	3	5
I6XES4	Rv2622 Methyltransferase	Rv2622			1.35	0.01	1.35	2	2	5
			R.FAGNLLIHR.A	1039.59	1.34	1/1/7e+03/2e+02/2e+04/3e+02	1.35	2	2	5
			R.LTAVAIVAHKPHVDS.-	1556.87	1.35	1/1/3e+04/4e+02/4e+04/7e+02	1.35	2	2	5
P71718	mbtC Mycobactin polyketide synthetase MbtC	mbtC			1.35	0	1.35	1	3	5
			K.VILAAQHAAIPPTLHVDEPSR.E	2235.22	1.35	1/1/1e+04/9e+02/9e+03/1e+03	1.35	1	3	5
			K.SNIGHAQAAAGGLGLVK.V	1562.85	0	0/0/8e+03/1e+02/9e+03/3e+03	1.35	1	2	5
			R.AIAQAAVVPADVGMVEGHGTATR.L	2221.14	0	0/0/0e+00/1e+03/8e+03/7e+02	1.35	1	3	4
P9WG67	trxA Thioredoxin	trxA			1.35	0	1.35	1	2	2
			K.MVAPVLEEIATER.A	1456.76	1.35	1/1/0e+00/2e+04/3e+04/3e+04	1.35	1	2	2
			R.NFQVVSIPTLILFK.D	1617.95	0	1/0/0e+00/1e+03/1e+05/3e+03	1.35	1	2	3
P9WGZ1	rpoA DNA-directed RNA polymerase subunit alpha	rpoA			1.35	4.98	2.7	14	234	2345
			K.LHQLGLSLK.D	1007.61	1.32	1/1/8e+03/1e+03/1e+04/1e+03	2.7	14	2	5
			K.QGPGEVTAGDIVPPAGVTVHNPGMHIATLNDK.G	3192.61	1.39	1/1/0e+00/2e+03/2e+04/2e+03	2.7	14	3	4
			K.QGPGEVTAGDIVPPAGVTVHNPGMHIATLNDK.G	3192.61	1.34	1/1/1e+04/1e+03/1e+04/1e+03	2.7	14	4	4
			K.SLVVSSEEDEPVTMYLR.K	1953.94	1.29	1/1/4e+04/6e+03/8e+04/3e+03	2.7	14	2	2
			K.TLVELFGLAR.E	1117.65	1.35	1/1/2e+04/5e+02/3e+04/6e+02	2.7	14	2	3
			-.MLISQRPTLSEDVLTDNR.S	2088.07	1.57	1/1/5e+04/8e+02/6e+04/7e+03	2.7	14	2	4
			-.MLISQRPTLSEDVLTDNR.S	2088.07	1.48	1/1/5e+04/3e+03/9e+04/4e+03	2.7	14	3	4
			R.IDGVLHEFTTVPGVK.E	1610.87	1.24	1/1/4e+04/9e+02/4e+04/1e+03	2.7	14	2	4
			R.IDGVLHEFTTVPGVK.E	1610.87	1.43	1/1/2e+04/9e+02/4e+04/1e+03	2.7	14	3	4
			R.IPVDSIYSPVLK.V	1329.75	1.26	1/1/3e+05/6e+03/4e+05/7e+03	2.7	14	2	2
			R.IPVDSIYSPVLKVTYK.V	1822.03	20	0/0/0e+00/0e+00/6e+05/1e+04	2.7	14	2	3
			R.KQGPGEVTAGDIVPPAGVTVHNPGMHIATLNDK.G	3320.7	1.34	1/1/3e+04/7e+02/2e+04/1e+03	2.7	14	3	5
			R.TESDLLDIR.N	1060.54	1.52	1/1/2e+04/2e+03/6e+04/9e+03	2.7	14	2	2
			R.TLLSSIPGAAVTSIR.I	1484.86	1.29	1/1/1e+04/5e+03/5e+04/6e+03	2.7	14	2	2
			K.LILDVETK.N	929.543	0	0/0/6e+04/1e+03/7e+04/2e+03	2.7	14	2	2
			R.EGVHTVGELVAR.T	1265.67	0	1/0/2e+04/1e+03/4e+04/4e+03	2.7	14	2	4
			R.IPVDSIYSPVLKVTYK.V	1822.03	0	0/0/0e+00/5e+01/5e+04/7e+04	2.7	14	2	4
			R.TDFDKLILDVETK.N	1535.81	0	0/0/2e+04/1e+03/3e+04/5e+02	2.7	14	3	3
			R.TLLSSIPGAAVTSIR.I	1484.86	0	1/0/4e+04/6e+02/4e+04/7e+02	2.7	14	3	2
P9WH79	rplI 50S ribosomal protein L9	rplI			1.35	0.09	1.32	3	23	234
			K.AAIEALGPIALPVK.T	1361.83	1.35	1/1/1e+05/1e+04/2e+05/2e+04	1.32	3	2	2
			K.LFGSVTAADVVAAIKK.A	1588.92	1.21	1/1/5e+04/3e+03/9e+04/4e+03	1.32	3	3	4
			K.LILTADVDHLGSIGDTVEVK.D	2095.12	1.39	1/1/5e+05/4e+03/7e+05/5e+03	1.32	3	3	3
			K.AAIEALGPIALPVK.T	1361.83	0	0/0/4e+04/7e+02/5e+04/8e+02	1.32	3	2	3
P9WHD3	rplQ 50S ribosomal protein L17	rplQ			1.35	0.01	1.35	3	23	4
			K.AILANLATSLFEHGR.I	1611.87	1.34	1/1/1e+05/6e+03/2e+05/7e+03	1.35	3	3	4
			R.KGDNAPMAVIELVR.E	1511.81	1.36	1/1/0e+00/5e+03/5e+04/7e+03	1.35	3	2	4
			R.KGDNAPMAVIELVR.E	1511.81	1.35	1/1/2e+04/7e+03/7e+04/9e+03	1.35	3	3	4
			K.AILANLATSLFEHGR.I	1611.87	0	0/0/4e+04/9e+02/8e+04/3e+03	1.35	3	2	4
			K.AILANLATSLFEHGR.I	1611.87	0	0/0/0e+00/3e+02/3e+04/7e+02	1.35	3	3	5
			R.LGGSSSHQK.A	899.446	0	0/0/2e+04/2e+02/2e+04/3e+02	1.35	3	2	5
P9WHH9	lpdC Dihydrolipoyl dehydrogenase	lpdC			1.35	0.09	1.35	4	2	245
			K.KLGVTILTATK.V	1143.72	1.24	1/1/6e+03/4e+02/1e+04/6e+02	1.35	4	2	5
			K.VLQAIGFAPNVEGYGLDK.A	1890.99	1.47	1/1/6e+04/2e+04/1e+05/2e+04	1.35	4	2	2
			R.NAELVHIFTK.D	1170.64	1.35	1/1/5e+04/2e+03/9e+04/3e+03	1.35	4	2	4
			R.VAGVHFLMK.K	1000.55	1.35	1/1/5e+03/7e+02/8e+03/9e+02	1.35	4	2	5
			K.AHGVGDPSGFVK.L	1169.58	0	0/0/1e+04/1e+03/2e+04/3e+03	1.35	4	2	4
			M.THYDVVVLGAGPGGYVAAIR.A	2015.07	0	0/0/3e+04/8e+02/3e+04/7e+02	1.35	4	2	4
			R.ALPNEDADVSKEIEK.Q	1656.82	0	1/0/9e+03/6e+02/8e+03/1e+03	1.35	4	2	3
P9WHR5	caeB Carboxylesterase B	caeB			1.35	0.16	1.32	5	23	235
			H.FDLVGFDPR.G	1064.53	1.43	1/1/3e+05/1e+05/8e+05/2e+05	1.32	5	2	2
			H.FDLVGFDPR.G	1064.53	1.45	1/1/6e+04/2e+03/5e+04/3e+03	1.32	5	2	3
			K.VVVVSTTHDPATPYQSGVDLAR.Q	2312.18	1.35	1/1/2e+04/2e+02/2e+04/9e+02	1.32	5	2	3
			K.VVVVSTTHDPATPYQSGVDLAR.Q	2312.18	1.34	1/1/2e+04/1e+03/4e+04/5e+03	1.32	5	3	3
			R.YHALVDPLVQKPGK.T	1563.88	1.05	1/1/8e+03/5e+02/1e+04/5e+02	1.32	5	2	5
			H.FDLVGFDPR.G	1064.53	0	0/0/2e+04/2e+02/1e+04/4e+02	1.32	5	2	5
			R.YHALVDPLVQKPGK.T	1563.88	0	0/0/5e+03/4e+02/4e+03/2e+02	1.32	5	3	5
P9WI57	pnp Polyribonucleotide nucleotidyltransferase	pnp			1.35	0.18	1.39	3	23	34
			K.EHFDFFPLTVDVEER.M	1879.88	1.59	1/1/3e+04/2e+03/4e+04/2e+03	1.39	3	3	3
			K.TTDFGAFVSLLPGR.D	1479.77	1.35	1/1/2e+04/2e+02/3e+04/2e+03	1.39	3	2	3
			R.AHGSALFER.G	986.493	1.24	1/1/1e+04/3e+02/1e+04/3e+02	1.39	3	2	4
			K.VEDVVNVGDKLR.V	1341.73	0	0/0/1e+04/1e+03/2e+04/4e+02	1.39	3	2	3
			R.LALQAAGAVVAYLDDDNMLLSATTASKNPKEHF.D	3475.76	0	0/0/0e+00/0e+00/9e+03/1e+02	1.39	3	3	5
P9WM45	Rv1269c Protein Rv1269c	Rv1269c			1.35	0.01	1.35	2	2	23
			A.ADVYGAIAYSGNGSWGR.S	1742.8	1.34	1/1/8e+03/1e+03/2e+04/4e+02	1.35	2	2	3
			R.AYQGGVGPTLAAAMK.D	1433.73	1.35	1/1/7e+04/6e+03/1e+05/5e+03	1.35	2	2	2
P9WPU7	atpA ATP synthase subunit alpha	atpA			1.35	0.23	1.38	14	23	234
			K.GFAATGGGSVVPDEHVEALDEDKLAK.E	2612.28	1.06	1/1/2e+04/2e+03/2e+04/2e+03	1.38	14	3	3
			K.HVLIIFDDLTK.Q	1312.74	1.31	1/1/8e+04/2e+03/8e+04/8e+03	1.38	14	2	4
			K.KGFAATGGGSVVPDEHVEALDEDKLAK.E	2740.37	1	1/1/5e+04/2e+03/4e+04/1e+03	1.38	14	3	4
			K.LSDDLGGGSLTGLPIIETK.A	1886.01	1.86	1/1/0e+00/1e+04/0e+00/8e+03	1.38	14	2	2
			K.LTEEAADKLTEVIK.N	1558.85	1.39	1/1/3e+05/2e+03/5e+05/3e+03	1.38	14	2	3
			K.LTEEAADKLTEVIK.N	1558.85	1.4	1/1/3e+05/1e+03/3e+05/2e+03	1.38	14	3	3
			K.WLAPYTGSAIAQHWMYEGK.H	2209.05	1.68	1/1/4e+05/5e+03/6e+05/5e+03	1.38	14	3	4
			R.ALELQAPSVVHR.Q	1318.74	1.37	1/1/6e+04/3e+03/1e+05/7e+03	1.38	14	2	4
			R.ALELQAPSVVHR.Q	1318.74	1.32	1/1/2e+04/8e+02/2e+04/8e+02	1.38	14	3	4
			R.EAYPGDVFYLHSR.L	1552.73	1.32	1/1/1e+04/8e+02/1e+04/7e+02	1.38	14	2	4
			R.FETELLDHMR.A	1289.61	1.41	1/1/2e+04/7e+02/3e+04/1e+03	1.38	14	2	3
			R.TGEVLSVPVGDGFLGR.V	1601.84	1.3	1/1/5e+04/1e+04/9e+04/3e+04	1.38	14	2	2
			R.VVNPLGQPIDGR.G	1263.69	1.21	1/1/1e+05/3e+03/1e+05/4e+03	1.38	14	2	2
			R.VVNPLGQPIDGR.G	1263.69	1.68	1/1/2e+04/3e+02/2e+04/3e+03	1.38	14	2	3
			K.AIDAMTPIGR.G	1043.54	0	1/0/5e+04/1e+04/7e+04/3e+03	1.38	14	2	2
			K.GFAATGGGSVVPDEHVEALDEDK.L	2300.06	0	1/0/0e+00/1e+02/1e+04/2e+03	1.38	14	3	3
			R.ASEEEILTEIR.D	1288.65	0	1/0/0e+00/6e+03/2e+05/9e+03	1.38	14	2	2
			R.EAYPGDVFYLHSR.L	1552.73	0	0/0/2e+04/2e+03/0e+00/1e+03	1.38	14	2	3
			R.RFETELLDHMR.A	1445.71	0	1/0/1e+04/5e+02/1e+04/5e+02	1.38	14	3	4
P9WQF7	fadE10 Probable acyl-CoA dehydrogenase FadE10	fadE10			1.35	0.19	1.43	5	2	235
			R.EAVDAHLTAAGDLANPK.A	1691.85	1.28	1/1/8e+03/1e+03/2e+04/1e+03	1.43	5	2	3
			R.ESGWDKPSFAK.E	1250.59	1.29	1/1/4e+04/6e+02/5e+04/8e+02	1.43	5	2	3
			R.IFEGSSEIMR.L	1167.56	1.75	1/1/5e+04/4e+03/7e+04/2e+03	1.43	5	2	2
			R.MASTATPIDDGQAYELEGVK.L	2095.98	1.46	1/1/5e+04/9e+03/8e+04/2e+04	1.43	5	2	2
			R.VQWGKPVGQHEAVASK.I	1719.91	1.35	1/1/2e+04/1e+03/3e+04/2e+03	1.43	5	2	5
I6Y231	mas Mycocerosic acid synthase membrane-associated Mas	mas			1.36	7.07	4	7	23	345
			K.VLIHSATGGVGQAAISIAR.A	1820.03	1.22	1/1/0e+00/2e+02/3e+03/4e+02	4	7	2	5
			R.AALAAAGVQPETVGVVEAHGTGTPIGDPIEYR.S	3146.61	1.36	1/1/3e+04/2e+03/2e+04/3e+03	4	7	3	3
			R.GLLTELHR.A	937.534	2.11	1/1/1e+04/2e+02/2e+04/4e+02	4	7	2	4
			R.LVDAPLPAWTHAR.L	1445.78	1.12	1/1/3e+04/5e+02/4e+04/5e+02	4	7	3	4
			R.RTIDADRSFIEYGLDSLGMLEMR.T	2688.31	20	0/0/0e+00/0e+00/1e+05/2e+04	4	7	3	4
			R.VFAELSPHPLLTHAVEQTGR.S	2202.16	1.39	1/1/5e+03/1e+03/1e+04/3e+03	4	7	3	5
			R.VGDPDEHSLLAGR.E	1364.67	0.81	1/1/3e+04/8e+02/2e+04/4e+03	4	7	2	3
			R.DMGVEHVYDSR.S	1306.56	0	0/0/1e+04/4e+02/2e+04/5e+02	4	7	2	3
			R.EVADGDALYDAAVGHGDR.G	1829.82	0	1/0/4e+03/6e+02/1e+04/7e+02	4	7	2	3
			R.LVDAPLPAWTHAR.L	1445.78	0	0/0/3e+04/4e+02/3e+04/5e+02	4	7	2	4
			R.TTLIDVDEHTDVER.V	1641.78	0	0/0/3e+03/2e+02/7e+03/4e+02	4	7	2	3
			R.VAVSSFGMSGTNVHAIVEEAPAEASAPESSPGDAEVGPR.L	3810.79	0	0/0/0e+00/2e+02/3e+04/3e+02	4	7	3	3
O33272	Rv2969c Possible conserved membrane or secreted protein	Rv2969c			1.36	0.12	1.36	2	2	45
			K.VDGLAAAVNVHATPTVR.V	1689.92	1.45	1/1/0e+00/3e+03/1e+04/4e+03	1.36	2	2	4
			R.FHAALFSK.D	919.492	1.28	1/1/1e+04/3e+02/1e+04/3e+02	1.36	2	2	5
			K.DIQPAELGKDFPDNAR.L	1784.87	0	0/0/1e+04/3e+02/1e+04/1e+03	1.36	2	2	3
			K.VDGLAAAVNVHATPTVR.V	1689.92	0	1/0/2e+04/1e+03/2e+04/4e+03	1.36	2	3	4
			R.VNGTEYEWSTPAALVAK.I	1835.91	0	1/0/4e+04/2e+03/4e+04/5e+03	1.36	2	2	2
O53281	Rv3034c Putative acetyltransferase Rv3034c	Rv3034c			1.36	0	1.36	1	2	2
			R.GAIPDYSIAVGAPAK.V	1428.76	1.36	1/1/3e+04/3e+03/8e+04/2e+03	1.36	1	2	2
			K.GVEIHATPELAQLEIGR.W	1831.98	0	1/0/1e+04/3e+02/2e+04/3e+02	1.36	1	2	4
P9WG33	tal Transaldolase	tal			1.36	0.21	1.38	5	23	234
			K.IVDRPNLFIK.I	1213.72	1.23	1/1/3e+04/6e+02/4e+04/7e+02	1.38	5	2	4
			K.IVDRPNLFIK.I	1213.72	1.71	1/1/3e+04/3e+02/4e+04/4e+02	1.38	5	3	4
			K.NPDYSDTLYVTELVAPHTVNTMPEK.T	2834.35	1.36	1/1/2e+04/3e+03/2e+04/3e+03	1.38	5	3	3
			K.SVVGVTTNPSIFQK.A	1475.8	1.19	1/1/8e+04/3e+03/6e+04/2e+03	1.38	5	2	2
			K.TIQQAIELWK.I	1228.68	1.4	1/1/2e+05/2e+03/2e+05/6e+03	1.38	5	2	2
			K.IHSVASFFVSR.V	1248.66	0	1/0/3e+04/2e+03/1e+04/8e+02	1.38	5	2	5
			K.IHSVASFFVSR.V	1248.66	0	0/0/0e+00/6e+01/5e+03/1e+02	1.38	5	3	5
P9WH39	rpsB 30S ribosomal protein S2	rpsB			1.36	0.26	1.37	7	23	2345
			K.ELEAMEQTGGFEGR.T	1552.68	1.36	1/1/1e+04/1e+03/3e+04/1e+03	1.37	7	2	2
			K.ETVAHGGSVLFVGTK.K	1500.79	1.16	1/1/2e+04/1e+03/3e+04/9e+02	1.37	7	2	4
			K.QLLDSGTHFGHQTR.R	1595.78	1.27	1/1/4e+04/5e+02/6e+04/6e+02	1.37	7	2	5
			K.VPSAIWVVDTNKEHIAVGEAR.K	2291.21	1.39	1/0/2e+04/4e+02/8e+03/8e+02	1.37	7	3	5
			R.LKELEAMEQTGGFEGR.T	1793.86	1.43	1/1/3e+04/2e+03/5e+04/4e+03	1.37	7	2	3
			R.VIASAVAEGLQAR.A	1283.72	1.1	1/1/5e+04/1e+04/6e+04/2e+04	1.37	7	2	2
			R.VIASAVAEGLQAR.A	1283.72	1.88	1/1/1e+04/3e+02/4e+04/2e+03	1.37	7	2	3
			K.VPSAIWVVDTNKEHIAVGEAR.K	2291.21	0	0/0/4e+04/2e+03/0e+00/7e+01	1.37	7	3	4
			K.VPSAIWVVDTNKEHIAVGEAR.K	2291.21	0	1/0/5e+04/2e+03/0e+00/9e+02	1.37	7	4	4
P9WHF7	sseA Putative thiosulfate sulfurtransferase SseA	sseA			1.36	0.15	1.41	4	23	345
			M.PLPADPSPTLSAYAHPER.L	1918.96	1.63	1/1/2e+04/2e+03/3e+04/3e+03	1.41	4	2	4
			R.AGHIPTAVHIPWGK.A	1482.81	1.37	1/1/4e+03/2e+03/9e+03/1e+03	1.41	4	2	5
			R.AGHIPTAVHIPWGK.A	1482.81	1.3	1/1/1e+04/3e+02/2e+04/4e+02	1.41	4	3	5
			R.THMPDYPEEGALR.A	1514.68	1.34	1/1/1e+04/4e+02/1e+04/2e+02	1.41	4	2	3
			R.NYDGSWTEWGNAVR.V	1653.72	0	1/0/3e+04/2e+03/5e+04/2e+03	1.41	4	2	2
P9WJL3	murE UDP-N-acetylmuramoyl-L-alanyl-D-glutamate--2,6-dia	murE			1.36	0.06	1.36	3	23	245
			R.AAVPVLVHPAPR.G	1225.73	1.42	1/1/5e+04/6e+02/6e+04/9e+02	1.36	3	2	5
			R.GAVAVLTDPAGVAEIAGR.A	1665.9	1.36	1/1/5e+04/1e+03/1e+05/2e+03	1.36	3	2	2
			R.GVLGGLAATVYGHPSER.L	1682.87	1.31	1/1/4e+04/9e+02/4e+04/3e+03	1.36	3	3	4
			R.AADAITVSAADRPAHWR.A	1806.91	0	1/0/1e+04/1e+03/1e+04/2e+02	1.36	3	3	4
			R.ATDVAPTDAGGQQFTAIDPAGVGHHIGIR.L	2872.43	0	0/0/1e+04/1e+03/3e+04/6e+03	1.36	3	3	4
			R.GVLGGLAATVYGHPSER.L	1682.87	0	1/0/1e+04/3e+02/2e+04/2e+03	1.36	3	2	4
Q6MX39	umaA Mycolic acid synthase UmaA	umaA			1.36	0.25	1.38	4	23	345
			K.VQLLQQHYAR.T	1254.68	1.68	1/1/2e+04/1e+03/2e+04/8e+02	1.38	4	2	5
			R.LQGWDEFTDKVDR.I	1607.76	1.26	1/1/7e+04/5e+02/1e+05/8e+02	1.38	4	2	3
			R.LQGWDEFTDKVDR.I	1607.76	1.11	1/1/7e+04/5e+02/9e+04/5e+02	1.38	4	3	3
			R.TLNIWAANLEANKDR.A	1727.9	1.46	1/1/1e+04/8e+02/3e+04/5e+03	1.38	4	2	4
			R.KGISNVGQFTLTK.-	1391.78	0	1/0/8e+03/7e+02/0e+00/2e+03	1.38	4	2	5
O53531	Rv2257c Conserved protein	Rv2257c			1.37	0.11	1.39	32	234	2345
			A.AAAAVIGPAGVLATHGDTAR.V	1817.97	1.23	1/1/2e+04/5e+02/2e+04/6e+02	1.39	32	2	4
			A.AAVIGPAGVLATHGDTAR.V	1675.9	1.36	1/1/9e+03/3e+02/1e+04/4e+02	1.39	32	2	4
			H.TSGLAMHSDQALAR.P	1456.71	1.28	1/1/7e+04/3e+03/7e+04/4e+03	1.39	32	2	4
			H.TSGLAMHSDQALARPGTR.R	1867.93	1.29	1/1/1e+04/2e+03/2e+04/2e+03	1.39	32	3	5
			K.ADLALVVLTAR.D	1140.69	1.31	1/1/9e+04/1e+05/1e+05/1e+05	1.39	32	2	2
			K.ADLALVVLTAR.D	1140.69	1.26	1/1/4e+04/9e+04/1e+05/1e+05	1.39	32	2	3
			K.ADLALVVLTAR.D	1140.69	1.29	1/1/1e+06/4e+04/1e+06/5e+04	1.39	32	2	4
			M.TALEVLGGWPVPAAAAAVIGPAGVLATHGDTAR.V	3109.68	1.34	1/1/8e+04/4e+05/5e+04/4e+05	1.39	32	3	4
			M.TALEVLGGWPVPAAAAAVIGPAGVLATHGDTAR.V	3109.68	1.28	1/1/4e+05/1e+05/7e+05/1e+05	1.39	32	3	5
			M.TALEVLGGWPVPAAAAAVIGPAGVLATHGDTAR.V	3109.68	1.36	1/1/1e+06/8e+04/1e+06/8e+04	1.39	32	4	4
			R.AAQVAVEEGVVNLDTPAGPPGSTVR.H	2434.25	1.41	1/1/1e+06/1e+05/1e+06/1e+05	1.39	32	2	2
			R.AAQVAVEEGVVNLDTPAGPPGSTVR.H	2434.25	1.46	1/1/0e+00/3e+03/2e+04/4e+03	1.39	32	2	3
			R.AAQVAVEEGVVNLDTPAGPPGSTVR.H	2434.25	1.4	1/1/6e+04/1e+04/1e+05/1e+04	1.39	32	3	2
			R.AAQVAVEEGVVNLDTPAGPPGSTVR.H	2434.25	1.4	1/1/3e+04/1e+04/6e+04/1e+04	1.39	32	3	3
			R.AAQVAVEEGVVNLDTPAGPPGSTVR.H	2434.25	1.72	1/1/1e+04/7e+03/2e+04/8e+03	1.39	32	3	4
			R.ESGIEFGR.Y	893.424	1.37	1/1/6e+04/1e+03/6e+04/1e+03	1.39	32	2	3
			R.HLLAHTSGLAMHSDQALAR.P	2029.04	1.45	1/1/9e+03/2e+03/3e+04/2e+03	1.39	32	4	5
			R.LDGGPAAAGFGATSTVADLAVFAGDLLR.P	2633.35	1.41	1/1/2e+04/2e+03/4e+04/2e+03	1.39	32	3	3
			R.LDGGPAAAGFGATSTVADLAVFAGDLLR.P	2633.35	1.34	1/1/6e+03/1e+03/1e+04/2e+03	1.39	32	3	4
			R.LDGGPAAAGFGATSTVADLAVFAGDLLR.P	2633.35	1.53	1/1/6e+04/4e+02/8e+04/6e+02	1.39	32	3	5
			R.MYSNYGFTVLAESVQR.E	1864.89	1.36	1/1/3e+05/2e+04/6e+05/1e+04	1.39	32	2	2
			R.MYSNYGFTVLAESVQR.E	1864.89	1.33	1/1/8e+05/4e+04/4e+05/4e+04	1.39	32	2	3
			R.MYSNYGFTVLAESVQR.E	1864.89	1.37	1/1/1e+05/3e+04/1e+05/4e+04	1.39	32	2	4
			R.MYSNYGFTVLAESVQR.E	1864.89	1.47	1/1/4e+04/1e+04/2e+04/1e+04	1.39	32	2	5
			R.MYSNYGFTVLAESVQR.E	1864.89	1.3	1/1/8e+05/9e+03/1e+06/9e+03	1.39	32	3	2
			R.MYSNYGFTVLAESVQR.E	1864.89	1.32	1/1/9e+04/3e+04/2e+05/4e+04	1.39	32	3	3
			R.MYSNYGFTVLAESVQR.E	1864.89	1.41	1/1/8e+04/2e+04/9e+04/3e+04	1.39	32	3	4
			R.MYSNYGFTVLAESVQR.E	1864.89	1.52	1/1/4e+04/5e+03/4e+04/6e+03	1.39	32	3	5
			R.PSTVSAQMHADATTVQFPGLDGVLPGYGVQRPNDWGLGFEIR.N	4485.21	1.72	1/1/4e+04/3e+03/7e+04/3e+03	1.39	32	4	4
			R.TFGHFGQSGGFIWVDPK.A	1879.91	1.44	2/2/8e+05/1e+05/1e+06/1e+05	1.39	32	2	5
			R.TFGHFGQSGGFIWVDPK.A	1879.91	1.4	2/2/8e+05/1e+05/8e+05/1e+05	1.39	32	3	5
			Y.SNYGFTVLAESVQR.E	1569.78	1.37	1/1/6e+04/2e+03/4e+04/3e+03	1.39	32	2	2
			K.ADLALVVLTAR.D	1140.69	0	0/0/5e+03/3e+03/6e+03/3e+03	1.39	32	2	5
			R.AAQVAVEEGVVNLDTPAGPPGSTVR.H	2434.25	0	1/0/2e+04/6e+02/2e+04/8e+02	1.39	32	2	4
			R.AAQVAVEEGVVNLDTPAGPPGSTVR.H	2434.25	0	1/0/1e+04/2e+03/7e+03/4e+02	1.39	32	3	5
			R.DFGDWALDLWPAISDAVLAEYT.-	2468.16	0	1/0/6e+03/3e+02/7e+03/3e+02	1.39	32	2	3
			R.DFGDWALDLWPAISDAVLAEYT.-	2468.16	0	1/0/5e+03/5e+02/8e+03/5e+02	1.39	32	2	4
			R.DFGDWALDLWPAISDAVLAEYT.-	2468.16	0	0/0/6e+03/2e+02/6e+03/1e+02	1.39	32	2	5
			R.HLLAHTSGL.A	947.519	0	0/0/1e+04/3e+02/2e+04/3e+02	1.39	32	2	5
			R.HLLAHTSGLAMH.S	1286.66	0	1/0/1e+04/3e+02/2e+04/1e+03	1.39	32	2	5
			R.HLLAHTSGLAMHSDQAL.A	1800.89	0	0/0/4e+03/2e+02/2e+03/8e+01	1.39	32	2	5
			R.HLLAHTSGLAMHSDQALAR.P	2029.04	0	1/0/2e+04/1e+04/1e+05/1e+04	1.39	32	2	5
			R.HLLAHTSGLAMHSDQALAR.P	2029.04	0	1/0/3e+05/5e+04/1e+06/5e+04	1.39	32	3	5
			R.LDGGPAAAGFGATSTVADLAVFAGDLLR.P	2633.35	0	1/0/8e+03/6e+02/7e+03/2e+02	1.39	32	2	3
			R.LDGGPAAAGFGATSTVADLAVFAGDLLR.P	2633.35	0	1/0/7e+03/2e+03/6e+03/7e+01	1.39	32	2	4
			R.LDGGPAAAGFGATSTVADLAVFAGDLLR.P	2633.35	0	0/0/3e+03/4e+01/6e+03/5e+01	1.39	32	4	3
			R.TFGHFGQSGGFIWVDPK.A	1879.91	0	1/0/5e+04/5e+03/3e+04/3e+03	1.39	32	3	4
P95137	Rv2955c Conserved protein	Rv2955c			1.37	0.5	1.65	3	23	24
			R.AYGYEPFVYADDAGLQPYQR.H	2323.06	2.23	1/1/4e+04/1e+03/6e+04/2e+03	1.65	3	2	2
			R.LAPVVALEPAPGTHSR.L	1613.89	1.37	1/1/2e+04/8e+02/2e+04/1e+03	1.65	3	2	4
			R.LAPVVALEPAPGTHSR.L	1613.89	1.36	1/1/2e+04/7e+02/4e+04/9e+02	1.65	3	3	4
P96399	lipW Esterase LipW	lipW			1.37	0.25	1.38	10	234	2345
			R.ALIVVAGLR.M	910.596	1.66	1/1/7e+04/5e+02/9e+04/8e+02	1.38	10	2	3
			R.ALIVVAGLR.M	910.596	1.46	1/1/2e+04/8e+02/3e+04/1e+03	1.38	10	2	4
			R.GGITPAFQLLVYPMLDDRPSIAPANPHYR.L	3209.65	1.38	1/1/3e+05/4e+03/6e+05/4e+04	1.38	10	4	5
			R.LGITVASVDYR.L	1192.65	1.24	1/1/5e+05/3e+04/7e+05/1e+04	1.38	10	2	2
			R.LGITVASVDYR.L	1192.65	1	1/1/1e+04/6e+02/9e+03/9e+02	1.38	10	2	4
			R.RDDLGGLAPAWIGVGTHDLLHDEDLAYAER.L	3275.6	1.65	1/1/0e+00/3e+03/1e+05/3e+03	1.38	10	4	4
			R.TPPDIEVLTLESGVGVR.L	1780.96	1.36	1/1/3e+04/5e+03/8e+04/7e+03	1.38	10	2	2
			R.TPPDIEVLTLESGVGVR.L	1780.96	1.03	1/0/4e+04/1e+03/0e+00/3e+03	1.38	10	2	3
			R.TPPDIEVLTLESGVGVR.L	1780.96	1.33	1/1/9e+03/5e+03/2e+04/7e+03	1.38	10	3	2
			R.TPPDIEVLTLESGVGVR.L	1780.96	1.71	1/1/5e+04/1e+03/7e+04/3e+03	1.38	10	3	3
			L.HDEDLAYAERLTAAGVPCQVEVVEGAFHGFDR.V	3559.67	0	0/0/2e+04/5e+02/0e+00/0e+00	1.38	10	3	5
			R.ALIVVAGLR.M	910.596	0	0/0/5e+04/4e+03/6e+04/6e+03	1.38	10	2	2
			R.ALIVVAGLR.M	910.596	0	0/0/3e+03/2e+02/0e+00/2e+02	1.38	10	2	5
			R.DDLGGLAPAWIGVGTHDLLHDEDLAYAER.L	3119.5	0	1/0/6e+04/1e+04/8e+04/7e+03	1.38	10	3	4
			R.DRGGITPAFQLLVYPMLDDRPSIAPANPHYR.L	3481.78	0	1/0/8e+04/2e+03/4e+04/3e+03	1.38	10	3	5
			R.RDDLGGLAPAWIGVGTHDLLHDEDLAYAER.L	3275.6	0	0/0/1e+05/1e+03/9e+04/1e+03	1.38	10	3	4
P9WG45	gyrB DNA gyrase subunit B	gyrB			1.37	0.36	1.19	3	23	4
			K.NAIHSSIVDFSGK.G	1373.69	0.78	1/1/8e+04/4e+03/6e+04/1e+03	1.19	3	2	4
			K.NTEVQAIITALGTGIHDEFDIGK.L	2442.25	1.37	1/1/2e+04/1e+03/3e+04/1e+03	1.19	3	3	4
			R.TFHYPGGLVDFVK.H	1478.76	1.42	1/1/3e+04/2e+03/4e+04/9e+02	1.19	3	3	4
			K.AVSSAQARIAARKARELVRRKSATDIGGLPGK.L	3333.93	0	0/0/0e+00/0e+00/0e+00/0e+00	1.19	3	3	5
			K.NAIHSSIVDFSGK.G	1373.69	0	1/0/1e+04/1e+02/2e+04/2e+02	1.19	3	3	4
			R.GIPVATHASGIPTVDVVMTQLHAGGK.F	2556.36	0	0/0/2e+04/1e+03/3e+04/3e+03	1.19	3	3	5
			R.KSELYVVEGDSAGGSAK.S	1695.83	0	0/0/5e+04/5e+02/0e+00/0e+00	1.19	3	2	3
P9WGH9	sigH ECF RNA polymerase sigma factor SigH	sigH			1.37	0	1.37	1	2	2
			R.SAEVEALEALPDTEIK.E	1713.87	1.37	1/1/7e+04/7e+02/1e+05/1e+03	1.37	1	2	2
			R.NPADAEDLLQETMVK.A	1672.8	0	1/0/5e+04/3e+03/6e+04/9e+03	1.37	1	2	2
			R.QPAEYPTEQITDWQLASNAEHSSTGLR.S	3029.42	0	1/0/9e+03/5e+02/2e+04/7e+02	1.37	1	3	3
P9WGQ5	Rv0927c Uncharacterized oxidoreductase Rv0927c	Rv0927c			1.37	0.14	1.31	7	23	2345
			K.LDIVVNNVGGTMPNTLLSTSTK.D	2274.2	1.37	1/1/3e+04/3e+03/8e+04/4e+03	1.31	7	2	2
			-.MILDMFR.L	924.456	1.14	1/1/8e+04/5e+03/1e+05/8e+03	1.31	7	2	2
			R.AHTVAADLAHPEVTAQLAGQAVGAFGK.L	2630.36	1.39	1/1/2e+04/4e+03/3e+04/4e+03	1.31	7	3	4
			R.GLGAAIALAFAQAGADVLIASR.T	2056.15	1.45	1/1/4e+03/3e+02/7e+03/3e+02	1.31	7	3	5
			R.LGDPVDIAAAAVYLASPAGSFLTGK.T	2404.27	1.1	1/1/5e+04/4e+03/5e+04/2e+03	1.31	7	3	3
			R.TSSELDAVAEQIR.A	1417.7	1.42	1/1/3e+05/7e+03/7e+05/1e+04	1.31	7	2	2
			R.VNAIAPGSILTSALEVVAANDELRAPMEQATPLR.R	3518.87	1.27	1/1/1e+04/2e+02/2e+04/2e+02	1.31	7	3	4
			R.AHTVAADLAHPEVTAQLAGQAVGAFGK.L	2630.36	0	1/0/6e+04/4e+03/1e+05/4e+03	1.31	7	4	4
P9WH85	rplD 50S ribosomal protein L4	rplD			1.37	0.14	1.42	7	23	45
			K.KMIAAALR.G	872.527	1.56	1/1/3e+04/1e+03/4e+04/1e+03	1.42	7	2	5
			K.VDGAIELPAELFDVPANIALMHQVVTAQR.A	3117.64	1.3	1/1/6e+04/1e+03/1e+05/2e+03	1.42	7	3	4
			R.IHAITELVEGQNPSTK.S	1735.91	1.26	1/1/2e+04/4e+03/7e+04/6e+03	1.42	7	2	4
			R.IHAITELVEGQNPSTK.S	1735.91	1.31	1/1/9e+04/4e+03/2e+05/5e+03	1.42	7	3	4
			R.KQVLVVIGR.S	1010.66	1.37	1/1/1e+04/1e+03/3e+04/1e+03	1.42	7	2	5
			R.NLPGVHILAPDQLNTYDVLR.A	2248.2	1.56	1/1/2e+05/3e+03/2e+05/3e+03	1.42	7	2	4
			R.NLPGVHILAPDQLNTYDVLR.A	2248.2	1.59	1/1/2e+05/3e+04/1e+05/1e+04	1.42	7	3	4
			R.AFLASLTER.K	1006.54	0	0/0/1e+04/3e+02/1e+04/9e+02	1.42	7	2	3
P9WJY3	Rv1410c MFS-type drug efflux transporter P55	Rv1410c			1.37	0.01	1.37	2	23	5
			R.VVPSAQHGIASAAVVVAR.M	1730.98	1.36	1/1/1e+04/4e+03/1e+04/5e+03	1.37	2	2	5
			R.VVPSAQHGIASAAVVVAR.M	1730.98	1.37	1/1/9e+03/5e+03/3e+04/8e+03	1.37	2	3	5
			R.TIQGVASGALLPITLALGADLWSQR.N	2551.42	0	1/0/1e+04/2e+02/2e+04/9e+02	1.37	2	3	3
P9WMN5	Rv2204c Protein Rv2204c	Rv2204c			1.37	0	1.37	1	2	4
			K.THGVILTEAAAAK.A	1280.71	1.37	1/1/2e+04/1e+03/4e+04/4e+03	1.37	1	2	4
			R.YNLFFDDR.T	1088.49	0	0/0/2e+04/2e+03/4e+04/2e+03	1.37	1	2	2
P9WP13	Rv1261c Putative nitroreductase Rv1261c	Rv1261c			1.37	0.09	1.39	8	23	235
			R.DGDAYLIVASK.G	1150.59	1.25	1/1/6e+04/3e+03/8e+04/4e+03	1.39	8	2	2
			R.HVGVQLLR.L	920.556	1.34	1/1/6e+04/3e+03/1e+05/4e+03	1.39	8	2	5
			R.IPGAPPSLLLHTTGAK.T	1571.9	1.35	1/1/1e+05/7e+03/2e+05/9e+03	1.39	8	2	5
			R.LWQIVNENNANR.Y	1469.74	1.36	1/1/1e+05/3e+03/2e+05/3e+04	1.39	8	2	2
			R.LWQIVNENNANR.Y	1469.74	1.44	1/1/5e+04/6e+03/7e+04/2e+03	1.39	8	2	3
			R.SPGWYHNLK.A	1100.54	1.46	1/1/4e+04/1e+03/6e+04/3e+03	1.39	8	2	5
			R.TSRPIPVVVLTR.R	1336.82	1.53	1/1/2e+04/3e+03/5e+04/4e+03	1.39	8	2	5
			R.TSRPIPVVVLTR.R	1336.82	1.37	1/1/5e+03/4e+02/1e+04/4e+02	1.39	8	3	5
P96227	Rv3850 Conserved protein	Rv3850			1.38	0.28	1.38	2	34	34
			R.LTDLSAAVAAAEHMPAKR.R	1850.97	1.18	1/1/3e+04/8e+02/3e+04/1e+03	1.38	2	4	4
			R.TAHSAISSQLDGIEADLMAR.L	2086.02	1.57	1/1/4e+05/7e+03/5e+05/4e+03	1.38	2	3	3
			R.RADQLGVPLAQIGR.F	1492.85	0	1/0/9e+04/1e+03/1e+05/3e+03	1.38	2	2	4
			R.RADQLGVPLAQIGR.F	1492.85	0	1/0/1e+04/6e+02/3e+04/8e+02	1.38	2	3	4
P96825	Rv0148 Putative short-chain type dehydrogenase/reductase	Rv0148			1.38	0.28	1.45	10	23	235
			K.VHLYGGYHVLR.A	1312.7	1.31	1/1/1e+04/6e+02/2e+04/8e+02	1.45	10	2	5
			K.YNIHANALAPIAATR.M	1594.86	1.21	1/1/1e+04/2e+03/4e+04/2e+03	1.45	10	2	5
			R.AVANYDSVATEDGAANIIK.T	1921.95	1.29	1/1/2e+05/3e+03/2e+05/5e+03	1.45	10	2	2
			R.DGTGAGSAMADEVVAEIR.D	1747.8	1.18	1/1/4e+04/3e+03/7e+04/4e+03	1.45	10	2	2
			R.EYALTLAGEGASVVVNDLGGAR.D	2162.1	1.39	1/1/9e+03/9e+02/1e+04/1e+03	1.45	10	3	3
			R.VALFGNDGANFDKPPSVQDVAAR.W	2388.19	1.83	1/1/8e+03/4e+02/8e+03/6e+02	1.45	10	2	3
			R.VALFGNDGANFDKPPSVQDVAAR.W	2388.19	1.45	1/1/2e+05/8e+03/2e+05/9e+03	1.45	10	3	3
			R.VIVVTGAGGGLGR.E	1154.68	1.36	1/1/2e+04/2e+03/2e+04/3e+03	1.45	10	2	3
			R.VVVATSTSGLFGNFGQTNYGAAK.L	2289.15	2.05	1/1/6e+04/1e+03/8e+04/2e+03	1.45	10	2	2
			R.VVVATSTSGLFGNFGQTNYGAAK.L	2289.15	1.4	1/1/2e+04/4e+02/3e+04/4e+02	1.45	10	2	3
			K.LGLVGLINTLALEGAK.Y	1580.95	0	1/0/6e+04/8e+02/8e+04/4e+03	1.45	10	2	3
			K.TALDEFGAVHGVVSNAGILR.D	2026.07	0	0/0/9e+04/1e+03/9e+04/1e+03	1.45	10	2	4
			R.EYALTLAGEGASVVVNDLGGAR.D	2162.1	0	0/0/9e+03/6e+02/0e+00/3e+02	1.45	10	2	3
			R.VIVVTGAGGGLGR.E	1154.68	0	0/0/7e+04/3e+03/0e+00/1e+03	1.45	10	2	2
			R.WAEITDLSGAK.I	1189.6	0	1/0/3e+05/9e+04/2e+05/5e+03	1.45	10	2	2
P96831	fadE2 Acyl-CoA dehydrogenase FadE2	fadE2			1.38	6.89	4.74	8	234	2345
			K.AIDYRTRLSDFMTEHVFGAEADYDDYR.R	3256.46	10.08	1/1/3e+04/1e+03/2e+05/1e+04	4.74	8	4	3
			R.AAGPADHTAPPIIEELK.T	1728.9	1.26	1/1/3e+04/2e+03/3e+04/3e+03	4.74	8	2	4
			R.AQWLRPLLDGK.I	1295.73	1.2	1/1/2e+04/3e+02/3e+04/3e+02	4.74	8	3	4
			R.LYGWHR.A	830.419	1.35	1/1/1e+04/2e+02/2e+04/2e+02	4.74	8	2	5
			R.SAFSMTEPAVASSDAR.N	1625.74	1.19	1/1/3e+04/2e+03/4e+04/2e+03	4.74	8	2	2
			R.VAFGRPLAEQGVVQQAIAQSR.N	2225.21	20	0/0/0e+00/7e+03/3e+04/4e+03	4.74	8	3	5
			R.VPATNLLGEEGSGFAIAQAR.L	2001.04	1.41	1/1/2e+05/4e+03/2e+05/4e+03	4.74	8	2	2
			R.VPATNLLGEEGSGFAIAQAR.L	2001.04	1.41	1/1/7e+04/3e+03/1e+05/3e+03	4.74	8	3	2
			R.AQWLRPLLDGK.I	1295.73	0	1/0/2e+04/3e+02/3e+04/5e+02	4.74	8	2	4
			R.LSDFMTEHVFGAEADYDDYRR.A	2537.1	0	1/0/6e+04/4e+03/5e+04/1e+03	4.74	8	4	3
P9WFZ1	trmI tRNA (adenine(58)-N(1))-methyltransferase TrmI	trmI			1.38	0.01	1.38	2	2	5
			R.GHTAFLVATR.R	1071.58	1.38	1/1/8e+03/2e+02/1e+04/4e+02	1.38	2	2	5
			R.YTMSLTPGAEFHTHR.G	1746.81	1.37	1/1/7e+03/5e+03/1e+04/2e+02	1.38	2	2	5
			K.DAAQIVHEGDIFPGAR.V	1694.84	0	1/0/3e+04/5e+02/5e+04/4e+03	1.38	2	2	3
			R.GSIAHDAVIGLEQGSVVK.S	1778.95	0	1/0/3e+04/4e+02/4e+04/1e+03	1.38	2	2	4
			R.LVVSDLADSELPDGSVDR.A	1885.93	0	1/0/3e+04/1e+03/5e+04/1e+03	1.38	2	2	2
P9WGT3	fabG1 3-oxoacyl-[acyl-carrier-protein] reductase FabG1	fabG1			1.38	0	1.38	1	2	5
			R.IQQGALQFIPAKR.V	1468.85	1.38	1/1/6e+04/1e+03/7e+04/1e+03	1.38	1	2	5
			K.VINANLTGAFR.V	1174.65	0	0/0/0e+00/2e+03/2e+05/3e+04	1.38	1	2	2
			M.TATATEGAKPPFVSR.S	1531.8	0	0/0/2e+04/1e+03/2e+04/2e+03	1.38	1	2	4
P9WGY9	rpoB DNA-directed RNA polymerase subunit beta	rpoB			1.38	0.29	1.35	13	23	2345
			K.ESAQTLLENLFFK.E	1538.8	0.83	1/1/1e+05/7e+02/1e+05/7e+02	1.35	13	2	3
			K.NLLVAIMPWEGHNYEDAIILSNR.L	2668.35	1.85	1/1/1e+05/3e+03/2e+05/3e+03	1.35	13	3	4
			K.SQTVFMGDFPMMTEK.G	1747.76	1.25	1/1/3e+04/4e+03/7e+04/4e+03	1.35	13	2	2
			R.FGFSEIMR.S	985.469	1.48	1/1/6e+04/2e+03/7e+04/3e+03	1.35	13	2	2
			R.KAGEVEYVPSSEVDYMDVSPR.Q	2357.09	1.53	1/1/1e+04/4e+02/2e+04/4e+02	1.35	13	2	3
			R.KAGEVEYVPSSEVDYMDVSPR.Q	2357.09	1.56	1/1/1e+04/7e+02/3e+04/9e+02	1.35	13	3	3
			R.LHEGQTTMTVPGGVEVPVETDDIDHFGNR.R	3150.48	1.55	1/1/2e+04/1e+03/2e+04/1e+03	1.35	13	3	3
			R.LHEGQTTMTVPGGVEVPVETDDIDHFGNRR.L	3306.58	1.38	1/0/2e+04/7e+02/2e+04/8e+02	1.35	13	3	4
			R.QMVSVATAMIPFLEHDDANR.A	2245.07	1.49	1/1/2e+04/2e+03/2e+04/2e+03	1.35	13	3	3
			R.RQPVTVLLK.A	1052.67	1.37	1/1/1e+04/1e+03/2e+04/2e+03	1.35	13	2	5
			R.SEAPLVGTGMELR.A	1358.69	1.08	1/1/3e+04/1e+04/9e+04/5e+03	1.35	13	2	2
			R.SPGVYFDETIDKSTDK.T	1800.84	1.36	1/1/2e+04/3e+02/3e+04/6e+02	1.35	13	2	3
			R.STGPYSMITQQPLGGK.A	1663.82	0.87	1/1/5e+04/5e+03/9e+04/1e+04	1.35	13	2	2
			K.AGEVEYVPSSEVDYMDVSPR.Q	2229	0	1/0/5e+04/2e+03/2e+05/6e+03	1.35	13	2	2
			K.LRPGEPPTK.E	993.561	0	0/0/3e+04/8e+02/3e+04/3e+02	1.35	13	2	5
			R.AAANLGINLSR.N	1098.61	0	0/0/6e+03/2e+02/9e+03/7e+02	1.35	13	2	3
			R.ALMGANMQR.Q	990.474	0	0/0/3e+03/9e+02/4e+03/4e+02	1.35	13	2	3
			R.LSALGPGGLSR.E	1026.58	0	0/0/2e+04/7e+02/3e+04/9e+02	1.35	13	2	3
			R.SPGVYFDETIDK.S	1369.64	0	0/0/1e+04/2e+04/2e+04/1e+04	1.35	13	2	2
			R.STLEKDNTVGTDEALLDIYR.K	2253.12	0	0/0/0e+00/4e+03/0e+00/1e+04	1.35	13	3	3
			R.VFSREDEDELPAGVNELVR.V	2174.07	0	0/0/4e+04/9e+02/0e+00/1e+03	1.35	13	2	3
P9WH29	rpsG 30S ribosomal protein S7	rpsG			1.38	0.16	1.44	9	23	2345
			K.RPLVNDPVYGSQLVTQLVNK.V	2240.24	1.65	1/1/2e+04/2e+03/6e+04/9e+03	1.44	9	2	4
			K.RPLVNDPVYGSQLVTQLVNK.V	2240.24	1.58	1/1/3e+04/2e+04/1e+05/7e+04	1.44	9	3	4
			R.DKTGTDPVITLK.R	1286.71	1.29	1/1/3e+04/7e+03/7e+04/8e+03	1.44	9	2	3
			R.IVYGALEQAR.D	1118.61	1.33	1/1/7e+04/7e+03/1e+05/1e+04	1.44	9	2	2
			R.LANEILDASNGLGASVK.R	1670.88	1.22	1/0/4e+04/8e+02/6e+04/9e+02	1.44	9	3	2
			R.RVGGATYQVPVEVRPDR.S	1899.02	1.62	1/1/2e+04/6e+02/1e+04/7e+02	1.44	9	3	5
			R.VGGATYQVPVEVRPDR.S	1741.91	1.38	1/1/5e+04/3e+03/6e+04/4e+03	1.44	9	2	4
			R.WLVGYSR.Q	879.46	1.31	1/1/2e+05/1e+04/2e+05/4e+03	1.44	9	2	2
			R.WLVGYSR.Q	879.46	1.55	1/1/1e+04/3e+02/2e+04/4e+02	1.44	9	2	3
			R.ALDNVKPALEVR.S	1323.75	0	0/0/3e+04/6e+03/3e+04/8e+03	1.44	9	2	4
			R.DKTGTDPVITLKR.A	1442.81	0	1/0/0e+00/5e+02/8e+03/9e+02	1.44	9	2	4
			R.IVYGALEQAR.D	1118.61	0	0/0/0e+00/1e+02/0e+00/4e+02	1.44	9	2	3
P9WH31	rpsF 30S ribosomal protein S6	rpsF			1.38	0.2	1.43	4	23	345
			-.MRPYEIMVILDPTLDER.T	2091.06	1.37	1/1/2e+05/5e+03/2e+05/7e+03	1.43	4	3	4
			-.MRPYEIMVILDPTLDER.T	2091.06	1.38	1/1/3e+04/7e+02/3e+04/8e+02	1.43	4	3	5
			R.QLSLNESVLR.T	1157.64	1.71	1/1/2e+04/2e+03/2e+04/7e+02	1.43	4	2	3
			R.TVAPSLETFLNVVR.K	1544.86	1.25	1/1/3e+05/2e+03/3e+05/9e+03	1.43	4	2	3
			R.RLAYEIAK.H	962.555	0	1/0/1e+04/5e+02/3e+04/6e+02	1.43	4	2	4
P9WKZ3	Rv3404c Uncharacterized protein Rv3404c	Rv3404c			1.38	0	1.38	1	3	4
			R.HGDMDVYQSPIGQLPGVPR.C	2066.01	1.38	1/1/2e+04/5e+02/2e+04/9e+02	1.38	1	3	4
			K.VGVTIHEIDDQLDHGPIIAQR.E	2326.21	0	1/0/2e+04/1e+03/1e+04/7e+02	1.38	1	3	4
			R.GTFGHFLNR.L	1047.53	0	0/0/1e+04/1e+02/9e+03/5e+02	1.38	1	2	5
P9WNQ3	eccD3 ESX-3 secretion system protein eccD3	eccD3			1.38	0.29	1.51	3	23	23
			R.FPLPVIPAPGDPTPSAPPLR.L	2039.13	1.38	1/1/3e+04/2e+03/4e+04/3e+03	1.51	3	3	3
			R.LLEDLPR.R	854.486	1.84	1/1/5e+04/6e+03/2e+05/1e+04	1.51	3	2	2
			R.LTEMALPAELPLR.E	1452.8	1.31	1/1/4e+04/4e+02/5e+04/6e+02	1.51	3	3	2
			R.FPLPVIPAPGDPTPSAPPLR.L	2039.13	0	1/0/8e+04/3e+03/8e+04/7e+03	1.51	3	2	3
			R.FPLPVIPAPGDPTPSAPPLR.L	2039.13	0	0/0/5e+04/3e+03/2e+04/9e+03	1.51	3	2	4
			R.LKPWGIAHIQR.G	1317.77	0	1/0/1e+04/4e+02/8e+03/2e+02	1.51	3	2	5
			R.SGIALSIAALVPIGAALALAVPGK.F	2173.33	0	0/0/3e+03/3e+01/3e+03/4e+01	1.51	3	3	3
			R.SGIALSIAALVPIGAALALAVPGK.F	2173.33	0	0/0/9e+03/8e+01/0e+00/2e+01	1.51	3	3	5
P9WQ97	amiB2 Putative amidase AmiB2	amiB2			1.38	0.37	1.47	46	2345	2345
			K.DDVDIAGEVTTYGSAGHGPAATSDAEVVRR.L	3016.42	2.27	1/1/1e+04/5e+02/2e+04/5e+02	1.47	46	3	3
			K.QELAAVHQAGALLR.D	1475.82	1.33	1/1/4e+04/2e+04/2e+05/2e+04	1.47	46	2	4
			K.QELAAVHQAGALLR.D	1475.82	1.35	1/1/0e+00/1e+04/2e+04/1e+04	1.47	46	3	4
			K.TNVPELMIMPFTESLAFGATR.N	2325.16	1.36	1/1/5e+04/5e+03/1e+05/6e+03	1.47	46	3	3
			K.TNVPELMIMPFTESLAFGATR.N	2325.16	1.34	1/1/9e+04/7e+02/9e+04/8e+02	1.47	46	3	4
			-.MDPTDLAFAGAAAQAR.M	1604.76	0.99	1/1/7e+04/1e+03/8e+04/7e+02	1.47	46	2	2
			-.MDPTDLAFAGAAAQAR.M	1604.76	1.3	1/1/5e+04/1e+03/9e+04/1e+03	1.47	46	2	3
			-.MDPTDLAFAGAAAQAR.M	1604.76	1.32	1/1/1e+04/2e+03/2e+04/8e+02	1.47	46	2	4
			-.MDPTDLAFAGAAAQAR.M	1604.76	1.49	1/1/1e+04/2e+02/2e+04/7e+02	1.47	46	3	2
			M.IMPFTESLAFGATR.N	1539.78	1.26	1/1/6e+04/3e+03/8e+04/3e+03	1.47	46	2	2
			R.AAEVVLSSR.I	930.513	1.28	1/1/1e+04/2e+02/1e+04/2e+02	1.47	46	2	3
			R.AAGAVIIGK.T	798.496	1.27	1/1/5e+03/4e+02/5e+03/3e+02	1.47	46	2	3
			R.AEAEAAQQR.L	972.462	1.83	1/1/5e+04/5e+02/6e+04/3e+02	1.47	46	2	2
			R.DLGHDVVVR.D	1008.54	1.35	1/1/4e+04/5e+03/5e+04/6e+03	1.47	46	2	3
			R.DLGHDVVVRDPDYPASTYAN.Y	2204.02	1.55	1/1/9e+03/5e+02/1e+04/2e+03	1.47	46	2	3
			R.DLGHDVVVRDPDYPASTYANYLPR.F	2733.32	1.41	1/1/3e+04/2e+03/5e+04/6e+03	1.47	46	2	3
			R.DLGHDVVVRDPDYPASTYANYLPR.F	2733.32	1.42	1/1/9e+05/6e+04/9e+05/6e+04	1.47	46	3	3
			R.DLGHDVVVRDPDYPASTYANYLPR.F	2733.32	1.75	1/1/1e+04/6e+03/2e+04/2e+03	1.47	46	3	4
			R.DLGHDVVVRDPDYPASTYANYLPR.F	2733.32	1.45	1/1/4e+05/6e+04/7e+05/6e+04	1.47	46	4	3
			R.DPDYPASTYANYLPR.F	1741.79	1.22	1/1/5e+04/1e+04/7e+04/1e+04	1.47	46	2	2
			R.DRISLEPHDGAWQGLSVNGPIAR.S	2488.27	2.55	1/1/2e+04/3e+03/4e+04/2e+04	1.47	46	3	4
			R.DRISLEPHDGAWQGLSVNGPIAR.S	2488.27	2.6	1/1/2e+04/2e+03/6e+04/2e+04	1.47	46	4	4
			R.GISDDADAQAHPDR.L	1466.64	1.23	1/1/1e+05/3e+02/2e+05/4e+02	1.47	46	2	3
			R.GISDDADAQAHPDRLEAR.T	1935.9	1.28	1/1/1e+04/1e+03/1e+04/1e+03	1.47	46	2	3
			R.GISDDADAQAHPDRLEAR.T	1935.9	1.3	1/1/2e+04/5e+02/2e+04/2e+03	1.47	46	3	3
			R.IQSIFDDVDVVVTPGAATGPSR.I	2244.15	1.37	1/1/1e+05/1e+04/2e+05/1e+04	1.47	46	2	2
			R.IQSIFDDVDVVVTPGAATGPSR.I	2244.15	1.55	1/1/8e+03/1e+03/1e+04/2e+03	1.47	46	2	3
			R.IQSIFDDVDVVVTPGAATGPSR.I	2244.15	1.49	1/1/4e+05/8e+03/5e+05/8e+03	1.47	46	3	2
			R.IQSIFDDVDVVVTPGAATGPSR.I	2244.15	1.45	1/1/3e+04/5e+03/6e+04/6e+03	1.47	46	3	3
			R.IQSIFDDVDVVVTPGAATGPSR.I	2244.15	1.66	1/1/6e+04/3e+03/5e+04/7e+03	1.47	46	3	4
			R.ISLEPHDGAWQGLSVNGPIAR.S	2217.14	1.52	1/1/5e+05/5e+04/4e+05/4e+04	1.47	46	2	4
			R.ISLEPHDGAWQGLSVNGPIAR.S	2217.14	2.28	1/1/6e+04/8e+03/1e+05/5e+03	1.47	46	3	3
			R.ISLEPHDGAWQGLSVNGPIAR.S	2217.14	1.5	1/1/4e+06/3e+05/4e+06/3e+05	1.47	46	3	4
			R.LDAGERLPLLGVPIAIKDDVDIAGEVTTYGSAGHGPAATSDAEVVR.R	4617.38	0.62	1/1/6e+04/1e+04/4e+04/4e+03	1.47	46	5	4
			R.LGSFFSDR.R	927.445	1.31	1/1/1e+06/3e+04/1e+06/3e+04	1.47	46	2	2
			R.LPLLGVPIAIKDDVDIAGEVTTYGSAGHGPAATSDAEVVR.R	3976.07	1.6	2/2/1e+05/2e+04/1e+05/6e+04	1.47	46	4	4
			R.LPLLGVPIAIKDDVDIAGEVTTYGSAGHGPAATSDAEVVR.R	3976.07	1.65	1/1/4e+05/5e+03/5e+05/2e+04	1.47	46	4	5
			R.LPLLGVPIAIKDDVDIAGEVTTYGSAGHGPAATSDAEVVRR.L	4132.17	1.85	1/1/9e+04/6e+03/9e+04/5e+03	1.47	46	5	4
			R.MLADGALTAPMLLEVYLQR.I	2105.11	1.09	1/1/2e+05/4e+03/2e+05/1e+03	1.47	46	2	3
			R.MLADGALTAPMLLEVYLQR.I	2105.11	1.29	1/1/6e+05/5e+03/5e+05/5e+03	1.47	46	3	3
			R.MLADGALTAPMLLEVYLQR.I	2105.11	1.34	1/1/4e+05/2e+03/5e+05/2e+03	1.47	46	3	4
			R.SVMDAALLLDATTTVPGPEGEFVAAAAR.Q	2773.4	1.38	1/1/1e+06/7e+03/2e+06/8e+03	1.47	46	3	3
			R.SVMDAALLLDATTTVPGPEGEFVAAAAR.Q	2773.4	1.39	2/2/8e+04/5e+03/1e+05/7e+03	1.47	46	3	4
			R.SVMDAALLLDATTTVPGPEGEFVAAAAR.Q	2773.4	1.05	1/1/2e+05/7e+03/2e+05/1e+03	1.47	46	3	5
			R.VPTPLPVR.C	877.538	1.54	1/1/2e+05/2e+04/1e+05/3e+04	1.47	46	2	3
			R.VPTPLPVR.C	877.538	1.35	1/1/1e+05/1e+04/1e+05/2e+04	1.47	46	2	4
			K.TNVPELMIMPFTESLAFGATR.N	2325.16	0	1/0/8e+04/7e+02/6e+04/5e+02	1.47	46	2	4
			R.DLGHDVVVRDPDYPASTYAN.Y	2204.02	0	1/0/2e+04/4e+02/2e+04/5e+02	1.47	46	2	2
			R.DLGHDVVVRDPDYPASTYAN.Y	2204.02	0	1/0/4e+04/4e+02/2e+04/2e+03	1.47	46	3	2
			R.GAVSTLLLVVQR.V	1254.77	0	0/0/9e+03/3e+02/1e+04/4e+02	1.47	46	2	3
			R.GAVSTLLLVVQR.V	1254.77	0	0/0/5e+04/5e+02/4e+04/6e+02	1.47	46	3	3
			R.IQSIFDDVDVVVTPGAATGPSR.I	2244.15	0	0/0/2e+04/1e+03/1e+04/6e+02	1.47	46	2	5
			R.LPLLGVPIAIKDDVDIAGEVTTYGSAGHGPAATSDAEVVR.R	3976.07	0	0/0/2e+04/3e+03/2e+04/5e+03	1.47	46	5	4
			R.VPTPLPVR.C	877.538	0	0/0/2e+04/3e+02/2e+04/4e+02	1.47	46	2	2
P9WQP5	pgl 6-phosphogluconolactonase	pgl			1.38	0.16	1.38	2	2	23
			R.LVGAIGAAVAAR.G	1067.65	1.27	1/1/6e+04/1e+03/7e+04/1e+03	1.38	2	2	2
			R.LVGAIGAAVAAR.G	1067.65	1.49	1/1/1e+04/4e+02/2e+04/4e+02	1.38	2	2	3
			K.ADAVAAAIGGADPVSVPAAGAVGR.Q	2063.08	0	1/0/5e+04/8e+02/4e+04/8e+02	1.38	2	2	2
			K.ADAVAAAIGGADPVSVPAAGAVGR.Q	2063.08	0	1/0/7e+04/1e+03/3e+04/8e+02	1.38	2	3	2
I6Y9I3	Rv2509 Probable short-chain type dehydrogenase/reductase	Rv2509			1.39	0.11	1.39	2	23	35
			R.GSGVHVTVLAPGPVR.T	1444.82	1.31	1/1/2e+04/4e+02/3e+04/2e+03	1.39	2	2	5
			R.VTVDVRPADLADPQER.S	1779.91	1.47	1/1/4e+03/1e+03/1e+04/1e+03	1.39	2	3	3
			K.AFVNTFSESLR.G	1269.64	0	0/0/4e+04/1e+03/5e+04/3e+03	1.39	2	2	2
			R.KAGGILISGSAAGNSPIPYNATYAATK.A	2593.36	0	1/0/1e+04/4e+02/1e+04/4e+02	1.39	2	3	5
O33271	Rv1742 Uncharacterized protein	Rv1742			1.39	0	1.39	1	2	5
			R.WVHPIGPGNR.S	1131.59	1.39	1/1/8e+03/1e+02/1e+04/2e+02	1.39	1	2	5
			R.EGVAVEEGAPWQQEGETWR.R	2157.98	0	0/0/3e+04/4e+02/6e+04/9e+02	1.39	1	2	2
P71538	accA2 Acetyl-/propionyl-coenzyme A carboxylase alpha cha	accA2			1.39	2.59	1.76	52	234	2345
			D.PAHGWQPQAGVMHTIEVPGVR.A	2267.15	1.39	1/1/1e+04/2e+03/2e+04/4e+02	1.76	52	3	5
			K.IIEEAPSPLVER.V	1351.73	1.23	1/1/6e+04/3e+04/2e+05/5e+04	1.76	52	2	2
			K.IIEEAPSPLVER.V	1351.73	1.31	1/1/1e+04/4e+02/3e+04/4e+03	1.76	52	2	3
			K.KLMAAAGVPVLEELDPDAVTTAQLPVLVK.A	2988.67	1.32	1/1/2e+05/2e+04/4e+05/3e+04	1.76	52	3	4
			K.KLMAAAGVPVLEELDPDAVTTAQLPVLVK.A	2988.67	1.15	1/0/1e+05/1e+03/9e+04/1e+03	1.76	52	4	4
			K.LMAAAGVPVLEELDPDAVTTAQLPVLVK.A	2860.57	1.49	1/1/3e+05/4e+03/5e+05/7e+03	1.76	52	3	3
			M.RVVHELSALPAEVEAAR.R	1847.01	1.51	1/1/4e+03/2e+03/6e+03/2e+03	1.76	52	3	5
			R.ASAGVFSSIPSGWR.N	1420.71	1.14	1/1/6e+05/5e+04/1e+06/5e+04	1.76	52	2	2
			R.ASAGVFSSIPSGWR.N	1420.71	20	0/0/0e+00/0e+00/2e+04/1e+03	1.76	52	2	4
			R.EGEFYFLEMNTR.L	1534.68	1.16	1/1/1e+05/8e+03/1e+05/8e+03	1.76	52	2	2
			R.EGEFYFLEMNTR.L	1534.68	1.4	1/1/8e+04/3e+03/1e+05/2e+03	1.76	52	2	4
			R.ELLVNVLR.H	954.586	1.29	1/1/5e+05/4e+04/4e+05/5e+04	1.76	52	2	2
			R.FPEPSSAVEQGSLVAPMPGNVIR.I	2382.21	1.34	1/1/2e+05/3e+04/1e+05/4e+04	1.76	52	2	2
			R.FPEPSSAVEQGSLVAPMPGNVIR.I	2382.21	1.52	1/1/1e+05/6e+03/9e+04/7e+03	1.76	52	2	3
			R.FPEPSSAVEQGSLVAPMPGNVIR.I	2382.21	1.28	1/1/3e+05/2e+04/2e+05/3e+04	1.76	52	3	2
			R.FPEPSSAVEQGSLVAPMPGNVIR.I	2382.21	1.51	1/1/1e+05/5e+03/1e+05/7e+03	1.76	52	3	3
			R.GPVHLVALSR.F	1047.62	1.29	1/1/2e+05/3e+04/4e+05/4e+04	1.76	52	2	5
			R.HGPDVYVDSAR.G	1214.57	1.36	1/1/1e+04/1e+03/1e+04/2e+03	1.76	52	2	3
			R.HPAFLDGATDTGFFDTHGMAELSTPLADTATLR.L	3477.64	1.55	1/1/4e+05/1e+04/6e+05/1e+04	1.76	52	3	4
			R.HPAFLDGATDTGFFDTHGMAELSTPLADTATLR.L	3477.64	1.47	1/1/7e+04/1e+04/1e+05/6e+03	1.76	52	3	5
			R.HPAFLDGATDTGFFDTHGMAELSTPLADTATLR.L	3477.64	1.56	1/1/3e+05/3e+04/7e+05/3e+04	1.76	52	4	4
			R.LAASAIGYTGAGTVEFLADDSPGR.E	2339.15	2.14	1/1/2e+04/2e+03/4e+04/2e+03	1.76	52	2	3
			R.LAASAIGYTGAGTVEFLADDSPGR.E	2339.15	1.22	1/1/6e+05/2e+04/5e+05/5e+03	1.76	52	3	2
			R.LAASAIGYTGAGTVEFLADDSPGR.E	2339.15	1.22	1/1/3e+04/3e+03/6e+04/2e+03	1.76	52	3	4
			R.LDSGIVDGSTVSIHYDPMLAK.V	2218.1	1.47	1/1/1e+05/2e+03/1e+05/3e+03	1.76	52	2	2
			R.LDSGIVDGSTVSIHYDPMLAK.V	2218.1	1.44	1/1/3e+04/2e+03/0e+00/2e+03	1.76	52	2	4
			R.LDSGIVDGSTVSIHYDPMLAK.V	2218.1	1.34	1/1/1e+05/6e+04/2e+05/1e+04	1.76	52	3	2
			R.LDSGIVDGSTVSIHYDPMLAK.V	2218.1	1.44	1/1/1e+05/2e+04/1e+05/2e+04	1.76	52	3	3
			R.LDSGIVDGSTVSIHYDPMLAK.V	2218.1	1.55	1/1/0e+00/9e+03/2e+04/4e+03	1.76	52	3	4
			R.LDTEPPPAQGYSIEAR.L	1742.85	1.15	1/1/4e+04/3e+04/5e+04/3e+04	1.76	52	2	2
			R.LGLGTVAVYTDPDAAAPHVAEADAR.V	2480.24	1.42	1/1/3e+05/5e+03/3e+05/5e+03	1.76	52	2	3
			R.LGLGTVAVYTDPDAAAPHVAEADAR.V	2480.24	1.38	1/1/5e+04/4e+04/4e+04/5e+04	1.76	52	3	3
			R.LGLGTVAVYTDPDAAAPHVAEADAR.V	2480.24	1.35	1/1/7e+03/3e+03/3e+04/4e+03	1.76	52	3	4
			R.LSAIAAALADAEHNR.A	1521.79	1.23	1/1/1e+05/2e+04/2e+04/2e+04	1.76	52	2	4
			R.LSAIAAALADAEHNR.A	1521.79	1.29	1/1/3e+05/4e+04/1e+05/5e+04	1.76	52	3	4
			R.LYAEDPAHGWQPQAGVMHTIEVPGVR.A	2858.4	1.49	1/1/1e+06/3e+04/1e+06/4e+04	1.76	52	3	4
			R.NLASGYQVK.T	978.513	1.91	1/1/8e+03/5e+02/8e+03/8e+02	1.76	52	2	3
			R.QAALVLADALVR.A	1238.73	1.26	1/1/7e+05/4e+04/1e+06/4e+04	1.76	52	2	2
			R.QAALVLADALVR.A	1238.73	1.3	1/1/8e+04/4e+03/6e+04/5e+03	1.76	52	2	3
			R.RLGLGTVAVYTDPDAAAPHVAEADAR.V	2636.34	1.37	1/1/1e+05/1e+04/1e+05/1e+04	1.76	52	3	4
			R.RLGLGTVAVYTDPDAAAPHVAEADAR.V	2636.34	1.43	1/1/9e+04/7e+03/7e+04/8e+03	1.76	52	4	4
			R.RQAALVLADALVR.A	1394.84	1.56	1/1/6e+04/2e+03/1e+05/2e+03	1.76	52	2	4
			R.RQAALVLADALVR.A	1394.84	1.39	1/1/9e+04/3e+03/9e+04/4e+03	1.76	52	3	4
			R.TGLALPGDPVVQLVSADVDQVVLAQDGVAHGFTVAR.H	3615.92	1.78	1/0/0e+00/2e+03/9e+04/1e+03	1.76	52	3	5
			R.TGLALPGDPVVQLVSADVDQVVLAQDGVAHGFTVAR.H	3615.92	1.66	1/1/1e+04/5e+03/8e+03/6e+03	1.76	52	4	4
			R.TGLALPGDPVVQLVSADVDQVVLAQDGVAHGFTVAR.H	3615.92	1.49	1/1/2e+05/2e+03/2e+05/1e+03	1.76	52	4	5
			R.VVHELSALPAEVEAAR.R	1689.9	1.22	1/1/2e+05/1e+04/3e+05/2e+04	1.76	52	2	4
			R.VVHELSALPAEVEAAR.R	1689.9	1.2	1/1/1e+05/2e+04/2e+05/2e+04	1.76	52	3	4
			R.VVHELSALPAEVEAARR.E	1847.01	1.46	1/1/4e+04/6e+03/4e+04/7e+03	1.76	52	2	4
			R.VVHELSALPAEVEAARR.E	1847.01	1.44	1/1/9e+04/2e+04/1e+05/2e+04	1.76	52	3	4
			R.YLPTGHHVEVQVMADTHGTVWAVGER.E	2889.41	1.22	1/1/6e+04/3e+03/1e+05/1e+03	1.76	52	3	5
			R.YLPTGHHVEVQVMADTHGTVWAVGER.E	2889.41	1.48	1/1/9e+04/2e+03/1e+05/1e+03	1.76	52	4	5
			M.RVVHELSALPAEVEAAR.R	1847.01	0	1/0/0e+00/1e+03/6e+03/9e+02	1.76	52	2	5
			R.AQFDSLGQR.T	1020.5	0	0/0/7e+04/4e+03/1e+05/5e+03	1.76	52	2	2
			R.AQFDSLGQR.T	1020.5	0	0/0/6e+03/4e+02/8e+03/3e+02	1.76	52	2	3
			R.ASAGVFSSIPSGWR.N	1420.71	0	0/0/4e+04/8e+03/8e+04/2e+04	1.76	52	2	3
			R.EGEFYFLEMNTR.L	1534.68	0	0/0/1e+05/5e+03/2e+05/6e+03	1.76	52	2	3
			R.LAASAIGYTGAGTVEFLADDSPGR.E	2339.15	0	0/0/9e+04/1e+03/0e+00/1e+03	1.76	52	2	2
			R.LAASAIGYTGAGTVEFLADDSPGREGEFYFLEMNTR.L	3856.82	0	0/0/5e+04/8e+04/8e+04/5e+03	1.76	52	4	4
			R.LDSGIVDGSTVSIHYDPMLAK.V	2218.1	0	1/0/2e+04/2e+03/1e+04/2e+03	1.76	52	2	3
			R.LYAEDPAHGWQPQAGVMH.T	2006.91	0	1/0/1e+04/9e+02/1e+04/9e+02	1.76	52	2	4
			R.LYAEDPAHGWQPQAGVMHTIEVPGVR.A	2858.4	0	0/0/3e+04/5e+02/2e+04/6e+02	1.76	52	2	4
P96272	Rv0426c Possible transmembrane protein	Rv0426c			1.39	0.31	1.39	2	23	34
			K.LAPVPDKPAAAK.E	1176.69	1.17	1/1/1e+04/4e+03/2e+04/2e+03	1.39	2	2	4
			R.TVSGAATATTAAAGAVGGAAVSGIVGGVTGAAK.G	2672.42	1.61	1/1/1e+04/2e+03/1e+04/6e+03	1.39	2	3	3
			R.TVSGAATATTAAAGAVGGAAVSGIVGGVTGAAK.G	2672.42	0	1/0/5e+03/4e+02/3e+04/5e+02	1.39	2	3	5
P9WH27	rpsH 30S ribosomal protein S8	rpsH			1.39	0.15	1.46	9	23	2345
			K.ANIAQILK.N	869.534	1.37	1/1/6e+04/2e+04/1e+05/8e+03	1.46	9	2	2
			K.LKANIAQILK.N	1110.71	1.4	1/1/4e+04/1e+03/5e+04/1e+03	1.46	9	2	5
			K.NEGYISDFR.T	1099.49	1.37	1/1/4e+04/4e+03/7e+04/5e+03	1.46	9	2	2
			K.NEGYISDFRTEDAR.V	1671.75	1.39	1/1/1e+04/4e+02/3e+04/4e+02	1.46	9	2	3
			M.TMTDPIADFLTR.L	1379.68	1.35	1/1/1e+05/2e+03/2e+05/2e+03	1.46	9	2	2
			R.NANSAYHDEVSLPHSK.L	1767.82	1.34	1/1/3e+04/1e+03/4e+04/1e+03	1.46	9	2	4
			R.VLGGLGVAIISTSSGLLTDR.Q	1929.1	1.56	1/0/4e+04/9e+02/9e+04/2e+03	1.46	9	2	4
			R.VLGGLGVAIISTSSGLLTDR.Q	1929.1	1.73	1/1/9e+04/6e+02/1e+05/8e+02	1.46	9	3	3
			R.VLGGLGVAIISTSSGLLTDR.Q	1929.1	1.66	1/1/6e+04/7e+02/6e+04/4e+03	1.46	9	3	4
			K.NEGYISDFR.T	1099.49	0	0/0/6e+03/6e+01/8e+03/3e+02	1.46	9	2	3
P9WH81	rplF 50S ribosomal protein L6	rplF			1.39	0.18	1.34	7	23	234
			K.GSNLEFALGYSHPVVIEAPEGITFAVQAPTK.F	3242.67	1.5	1/1/6e+03/2e+03/4e+04/3e+03	1.34	7	3	3
			K.GSNLEFALGYSHPVVIEAPEGITFAVQAPTK.F	3242.67	1.47	1/1/9e+04/7e+03/2e+05/9e+03	1.34	7	3	4
			K.GTLGLTVAEPIK.V	1197.7	1.39	1/1/8e+04/7e+03/2e+05/9e+03	1.34	7	2	2
			K.MEIFGVGYR.V	1070.52	1.13	1/1/2e+05/9e+03/2e+05/9e+03	1.34	7	2	2
			K.QPIPVPAGVDVTIEGQSISVK.G	2134.17	1.35	1/1/5e+04/4e+02/6e+04/6e+02	1.34	7	2	2
			K.QPIPVPAGVDVTIEGQSISVK.G	2134.17	1.49	1/1/2e+04/8e+02/3e+04/6e+02	1.34	7	2	3
			R.TLVSNLVTGVTQGYTTK.M	1780.96	1.07	1/1/3e+05/3e+03/5e+05/4e+03	1.34	7	3	2
P9WHB5	rplY 50S ribosomal protein L25	rplY			1.39	0.1	1.34	3	23	4
			R.HSGTNAVLTLDIAGK.E	1495.8	1.22	1/1/2e+04/2e+03/2e+04/2e+03	1.34	3	3	4
			R.TIQHADLLVVR.R	1263.73	1.39	1/1/1e+04/6e+03/3e+04/7e+03	1.34	3	2	4
			R.TIQHADLLVVR.R	1263.73	1.4	1/1/7e+03/2e+03/2e+04/2e+03	1.34	3	3	4
			K.IPAVLYGHGAEPQHLELPGHDYAAVLR.H	2923.52	0	0/0/3e+04/4e+03/0e+00/4e+03	1.34	3	3	5
			R.HSGTNAVLTLDIAGK.E	1495.8	0	1/0/8e+04/4e+03/8e+04/6e+03	1.34	3	2	4
P9WKS5	Rv0634A Uncharacterized protein Rv0634A	Rv0634A			1.39	8.31	5.13	5	234	23
			K.RVEIEVDDDLIQK.V	1570.82	1.37	1/1/2e+05/5e+03/3e+05/7e+03	5.13	5	2	3
			K.RVEIEVDDDLIQK.V	1570.82	1.5	1/1/3e+04/3e+03/6e+04/4e+03	5.13	5	3	3
			R.TLLGEADTAEHGHDDEYDEFSDPNAWVPR.R	3286.42	1.39	1/1/1e+05/3e+04/2e+05/1e+04	5.13	5	3	3
			R.TLLGEADTAEHGHDDEYDEFSDPNAWVPR.R	3286.42	1.39	1/1/6e+05/3e+04/4e+05/3e+04	5.13	5	4	3
			R.VEIEVDDDLIQK.V	1414.72	20	0/0/0e+00/1e+03/1e+05/2e+03	5.13	5	2	2
P9WNK7	esxA 6 kDa early secretory antigenic target	esxA			1.39	0.2	1.42	7	23	234
			A.IQGNVTSIHSLLDEGK.Q	1709.89	1.39	1/1/2e+04/1e+03/3e+04/2e+03	1.42	7	2	4
			F.AGIEAAASAIQGNVTSIHSLLDEGK.Q	2452.26	1.76	1/1/3e+04/1e+03/6e+04/2e+03	1.42	7	3	3
			K.LAAAWGGSGSEAYQGVQQK.W	1907.92	1.41	1/1/4e+04/1e+04/9e+04/1e+04	1.42	7	2	2
			K.LAAAWGGSGSEAYQGVQQK.W	1907.92	1.61	1/1/2e+04/4e+03/2e+04/4e+03	1.42	7	2	3
			K.LAAAWGGSGSEAYQGVQQK.W	1907.92	1.32	1/1/1e+04/3e+03/3e+04/3e+03	1.42	7	3	2
			N.FAGIEAAASAIQGNVTSIHSLLDEGK.Q	2599.33	1.21	1/1/3e+05/1e+03/3e+05/1e+03	1.42	7	3	4
			R.TISEAGQAMASTEGNVTGMFA.-	2072.92	1.22	1/1/6e+03/6e+02/4e+03/6e+02	1.42	7	2	2
			S.AIQGNVTSIHSLLDEGK.Q	1780.93	0	0/0/0e+00/0e+00/2e+04/8e+02	1.42	7	2	4
P9WNP1	echA6 Probable enoyl-CoA hydratase echA6	echA6			1.39	0.17	1.42	5	2	2345
			K.AWGSQDVIEAQVAR.M	1528.76	1.39	1/1/4e+04/6e+03/8e+04/2e+03	1.42	5	2	2
			K.LTAEIALHTGMANR.I	1496.78	1.67	1/1/1e+04/3e+03/2e+04/5e+02	1.42	5	2	4
			R.LAPLAIQHAK.R	1060.64	1.34	1/1/4e+04/2e+03/6e+04/3e+03	1.42	5	2	5
			R.VLNDDGAIEEAWPAHK.E	1763.85	1.48	1/1/5e+03/8e+02/1e+04/2e+03	1.42	5	2	3
			R.VVAPDAFFQFPTSK.Y	1552.79	1.21	1/1/2e+04/3e+03/2e+04/5e+03	1.42	5	2	2
			K.YGLALDNWSIR.R	1306.67	0	0/0/0e+00/1e+04/4e+04/1e+03	1.42	5	2	2
P9WQF3	acpM Meromycolate extension acyl carrier protein	acpM			1.39	0.23	1.47	5	234	235
			K.IPDEDLAGLR.T	1097.57	1.88	1/1/0e+00/1e+04/3e+05/2e+04	1.47	5	2	2
			M.PVTQEEIIAGIAEIIEEVTGIEPSEITPEK.S	3234.68	1.35	1/1/4e+04/1e+03/7e+04/1e+03	1.47	5	3	5
			M.PVTQEEIIAGIAEIIEEVTGIEPSEITPEK.S	3234.68	1.3	1/1/5e+03/1e+03/1e+04/1e+03	1.47	5	4	5
			R.AKIESENPDAVANVQAR.L	1810.92	1.39	1/1/2e+04/2e+03/2e+04/3e+03	1.47	5	2	3
			R.TVGDVVAYIQK.L	1191.65	1.44	1/1/2e+06/3e+04/3e+06/3e+04	1.47	5	2	2
			K.IPDEDLAGLR.T	1097.57	0	0/0/8e+03/2e+02/1e+04/4e+02	1.47	5	2	3
L0TAD5	Rv1703c Probable catechol-O-methyltransferase	Rv1703c			1.4	0.1	1.4	2	2	2
			K.SMLINVGDEK.G	1104.55	1.47	1/1/8e+04/5e+03/1e+05/2e+03	1.4	2	2	2
			R.VYSVELAEANASNAR.R	1592.78	1.33	1/1/1e+04/1e+03/2e+04/1e+03	1.4	2	2	2
			R.GWLHPGSIVVADNVR.V	1618.86	0	1/0/2e+04/6e+02/1e+04/2e+03	1.4	2	2	5
			R.GWLHPGSIVVADNVR.V	1618.86	0	1/0/7e+03/4e+02/9e+03/4e+02	1.4	2	3	5
L7N655	pepN Aminopeptidase PepN	pepN			1.4	0	1.4	1	2	2
			R.DLSNWGEQWLK.T	1374.66	1.4	1/1/2e+04/2e+03/3e+04/4e+02	1.4	1	2	2
			K.VISNGAPLAAANGVHTFATTPR.M	2165.14	0	1/0/8e+03/4e+02/5e+03/2e+02	1.4	1	2	5
			K.VISNGAPLAAANGVHTFATTPR.M	2165.14	0	1/0/3e+03/3e+02/8e+03/3e+02	1.4	1	3	5
O06389	Rv0523c Conserved protein	Rv0523c			1.4	0.17	1.35	3	2	25
			R.LPFDEAVLLTK.A	1244.7	1.16	1/1/1e+05/5e+03/1e+05/2e+04	1.35	3	2	2
			R.TPLNVFSADVDGR.A	1389.69	1.4	1/1/3e+04/3e+03/5e+04/7e+03	1.35	3	2	2
			R.WRPVFAR.L	930.519	1.49	1/1/6e+03/4e+02/9e+03/5e+02	1.35	3	2	5
O06803	Rv1770 Conserved protein	Rv1770			1.4	0.05	1.41	4	23	23
			K.AAEWIVER.L	972.503	1.39	1/1/6e+04/2e+03/8e+04/3e+03	1.41	4	2	2
			M.TPITALPTELAAMR.E	1483.81	1.36	1/1/1e+04/7e+03/4e+04/1e+04	1.41	4	2	2
			M.TPITALPTELAAMR.E	1483.81	1.41	1/1/8e+03/6e+02/2e+04/9e+02	1.41	4	3	2
			R.SPVVPGANDNLSAVALLVALAER.L	2276.26	1.47	1/1/4e+04/4e+02/5e+04/6e+02	1.41	4	3	3
			R.IDTQLPNWWGPILAPALAGVGALR.G	2529.39	0	0/0/1e+04/1e+02/4e+04/2e+04	1.41	4	3	4
			R.IEEEQYLDGYPR.L	1510.69	0	0/0/2e+04/2e+03/3e+04/3e+03	1.41	4	2	2
O53521	fadD15 Long-chain-fatty-acid--CoA ligase FadD15	fadD15			1.4	0.08	1.39	10	23	245
			K.IGTVGKPVPGNSLR.I	1393.8	1.42	1/1/9e+03/7e+02/1e+04/1e+03	1.39	10	2	5
			K.QANLAVSHAESIR.K	1394.73	1.37	1/1/2e+04/4e+02/2e+04/6e+02	1.39	10	2	4
			K.TGDLGAVDEDGFLTITGR.K	1835.89	1.39	1/1/3e+04/2e+03/7e+04/2e+03	1.39	10	2	2
			R.AISMAAFHSK.V	1061.53	1.43	1/1/3e+04/1e+03/4e+04/1e+03	1.39	10	2	5
			R.AYHPTLLR.K	969.54	1.4	1/1/3e+04/7e+02/5e+04/9e+02	1.39	10	2	5
			R.EVLQIAGSGPNALDR.L	1538.81	1.19	1/1/5e+04/4e+03/5e+04/5e+03	1.39	10	2	2
			R.LTEAGASVDPAELTAR.L	1599.81	1.47	1/1/8e+04/3e+03/1e+05/1e+04	1.39	10	2	2
			R.NEQATTEAFTDGWFK.T	1743.77	1.32	1/1/7e+04/6e+03/8e+04/9e+03	1.39	10	2	2
			R.STDPATLIYTSGTTGRPK.G	1864.95	1.41	1/1/2e+04/3e+03/3e+04/4e+03	1.39	10	2	4
			R.STDPATLIYTSGTTGRPK.G	1864.95	1.46	1/1/3e+04/7e+02/2e+04/1e+03	1.39	10	3	4
			R.ILPVDFTEDTGELTPTMK.V	2007	0	1/0/0e+00/5e+03/5e+04/6e+03	1.39	10	2	2
O53580	fadD32 Long-chain-fatty-acid--AMP ligase FadD32	fadD32			1.4	3.79	2.21	24	234	2345
			K.FDPEDTSEQLVIVGER.A	1832.88	1.4	1/1/1e+05/3e+03/3e+05/4e+03	2.21	24	2	2
			K.FFEAFAPYGLK.Q	1288.65	1.29	1/1/5e+04/4e+03/9e+04/5e+03	2.21	24	2	2
			K.GILNGSEPVSPASMR.K	1513.76	1.31	1/1/8e+04/5e+03/1e+05/4e+03	2.21	24	2	2
			K.GILNGSEPVSPASMR.K	1513.76	1.41	1/1/2e+04/2e+03/2e+04/2e+03	2.21	24	2	3
			K.IRFPANTNLVR.H	1299.74	1.38	1/1/4e+03/5e+02/9e+03/3e+02	2.21	24	3	5
			K.LDHQPIVDDIR.A	1319.68	1.34	1/1/2e+04/7e+02/3e+04/9e+02	2.21	24	3	3
			K.QTAVKPSYGLAEATLFVSTTPMDEVPTVIHVDRDELNNQR.F	4443.23	1.85	1/1/1e+05/2e+03/2e+05/2e+03	2.21	24	4	4
			M.AYHNPFIVNGK.I	1258.65	1.36	1/1/4e+04/3e+03/7e+04/4e+03	2.21	24	2	5
			R.AAIAVGHGVTVR.D	1149.66	1.48	1/1/1e+04/2e+03/2e+04/2e+03	2.21	24	2	5
			R.DILWSDFSAR.N	1208.58	1.33	1/1/3e+05/7e+03/4e+05/7e+03	2.21	24	2	2
			R.FLDFSTER.D	1013.48	1.42	1/1/3e+05/5e+03/3e+05/8e+03	2.21	24	2	2
			R.FVEVAADAPNAVAQVSAGK.V	1843.95	1.48	1/1/8e+04/5e+03/2e+05/6e+03	2.21	24	2	2
			R.GVPRDDEPPLDLSNVK.G	1749.89	1.33	1/1/5e+04/3e+03/5e+04/1e+04	2.21	24	2	3
			R.GVPRDDEPPLDLSNVK.G	1749.89	1.28	1/1/4e+04/3e+03/4e+04/7e+03	2.21	24	3	3
			R.IAVPLFDPAEPGHVGR.L	1673.89	1.22	1/1/4e+04/4e+03/9e+04/5e+03	2.21	24	2	4
			R.IAVPLFDPAEPGHVGR.L	1673.89	1.29	1/1/2e+05/8e+03/4e+05/1e+04	2.21	24	3	4
			R.IKDLVIIDGR.N	1140.69	1.33	1/1/1e+05/4e+03/1e+05/5e+03	2.21	24	2	4
			R.IPSGVQITHLNLPTNVVQVLNALEGQEGDR.G	3211.7	1.6	1/1/1e+05/5e+03/1e+05/5e+03	2.21	24	3	4
			R.KPGETGGTFSAAPNFAFEHAAVR.G	2362.15	1.46	1/1/6e+03/3e+02/2e+04/2e+03	2.21	24	2	5
			R.KPGETGGTFSAAPNFAFEHAAVR.G	2362.15	1.6	1/1/2e+04/7e+03/2e+04/1e+04	2.21	24	3	5
			R.KPGETGGTFSAAPNFAFEHAAVR.G	2362.15	1.59	1/1/1e+04/2e+03/3e+04/2e+03	2.21	24	4	5
			R.VGYAAAFSVPANQLPQTVFDDSHAGLK.F	2803.4	1.48	1/1/1e+05/8e+03/3e+05/1e+04	2.21	24	3	3
			R.VGYAAAFSVPANQLPQTVFDDSHAGLK.F	2803.4	20	0/0/3e+04/5e+03/1e+05/1e+04	2.21	24	3	4
			R.VIAVDAVPTEVAATWQQPEANEETVAYLQYTSGSTR.I	3895.9	1.83	1/1/0e+00/4e+02/1e+04/5e+02	2.21	24	3	3
			K.LDHQPIVDDIR.A	1319.68	0	1/0/2e+05/3e+03/1e+05/3e+03	2.21	24	2	3
			R.DVLLVSAGTIPR.T	1239.72	0	0/0/4e+04/3e+02/4e+04/3e+02	2.21	24	2	2
			R.TGDYGTYFK.D	1050.47	0	0/0/5e+04/2e+03/1e+05/3e+03	2.21	24	2	2
			R.TGDYGTYFKDHLYIAGR.I	1976.95	0	1/0/2e+04/5e+02/1e+04/1e+03	2.21	24	3	4
			R.VGYAAAFSVPANQLPQTVFDDSHAGLKFDPEDTSEQLVIVGER.A	4619.27	0	0/0/6e+04/8e+02/7e+04/1e+03	2.21	24	4	4
O53581	Rv3802c Membrane protein	Rv3802c			1.4	0.17	1.44	30	2345	2345
			K.VTGPIAQQFAPAR.V	1354.74	1.33	1/1/3e+06/1e+05/3e+06/1e+05	1.44	30	2	2
			K.VTGPIAQQFAPAR.V	1354.74	1.34	1/1/2e+06/8e+04/2e+06/1e+05	1.44	30	2	3
			K.VTGPIAQQFAPAR.V	1354.74	1.37	1/1/3e+05/1e+04/3e+05/2e+04	1.44	30	2	4
			N.WAHQLIENAPHPK.H	1539.79	1.24	1/1/5e+03/3e+02/1e+04/2e+03	1.44	30	2	5
			R.AMVAAMTDMNNR.C	1323.57	1.34	1/1/4e+04/1e+04/1e+05/1e+04	1.44	30	2	2
			R.GEGAEITLHEVPVLSGLGLTMTGPR.P	2534.32	1.35	1/1/2e+05/5e+03/2e+05/4e+03	1.44	30	2	4
			R.GEGAEITLHEVPVLSGLGLTMTGPR.P	2534.32	1.43	1/1/1e+05/4e+04/3e+05/5e+04	1.44	30	3	4
			R.GEGAEITLHEVPVLSGLGLTMTGPR.P	2534.32	1.37	1/1/1e+05/4e+03/1e+05/5e+03	1.44	30	3	5
			R.GEGAEITLHEVPVLSGLGLTMTGPRPGGFGALDGR.T	3462.78	1.74	1/1/2e+06/5e+04/1e+06/6e+04	1.44	30	3	4
			R.GEGAEITLHEVPVLSGLGLTMTGPRPGGFGALDGR.T	3462.78	1.9	1/1/3e+05/4e+03/4e+05/7e+03	1.44	30	3	5
			R.GEGAEITLHEVPVLSGLGLTMTGPRPGGFGALDGR.T	3462.78	1.75	1/1/2e+06/2e+05/4e+06/2e+05	1.44	30	4	4
			R.GEGAEITLHEVPVLSGLGLTMTGPRPGGFGALDGR.T	3462.78	1.74	1/1/7e+05/7e+03/6e+05/8e+03	1.44	30	4	5
			R.GEGAEITLHEVPVLSGLGLTMTGPRPGGFGALDGR.T	3462.78	1.58	1/1/5e+04/3e+03/1e+05/3e+03	1.44	30	5	4
			R.GPVDEDLVLGVTLIADGR.R	1837.98	1.22	1/1/6e+05/6e+03/8e+05/2e+04	1.44	30	2	3
			R.GPVDEDLVLGVTLIADGR.R	1837.98	1.41	1/1/4e+05/2e+04/5e+05/2e+05	1.44	30	2	4
			R.GPVDEDLVLGVTLIADGR.R	1837.98	1.3	1/1/3e+05/4e+03/5e+05/8e+03	1.44	30	3	3
			R.GPVDEDLVLGVTLIADGR.R	1837.98	1.28	1/1/2e+05/2e+03/2e+05/3e+03	1.44	30	3	4
			R.GPVDEDLVLGVTLIADGR.R	1837.98	1.38	1/1/1e+05/3e+03/1e+05/8e+03	1.44	30	3	5
			R.GPVDEDLVLGVTLIADGRR.Q	1995.08	1.63	1/1/2e+05/1e+03/3e+05/2e+03	1.44	30	3	4
			R.PGGFGALDGR.T	945.467	1.21	1/1/6e+04/6e+03/9e+04/6e+03	1.44	30	2	2
			R.PGGFGALDGR.T	945.467	1.44	1/1/1e+05/1e+04/1e+05/1e+04	1.44	30	2	3
			R.QQGVGNQVPPSPR.G	1362.7	1.44	1/1/2e+04/1e+04/2e+04/2e+04	1.44	30	2	3
			R.RQQGVGNQVPPSPR.G	1518.8	1.4	1/1/3e+04/1e+03/3e+04/2e+03	1.44	30	2	5
			R.VQTYTVAYTAQFHNPLTTDNQMSYNDSR.A	3265.48	1.41	1/1/2e+05/2e+05/3e+05/3e+05	1.44	30	3	3
			R.VQTYTVAYTAQFHNPLTTDNQMSYNDSR.A	3265.48	1.41	1/1/5e+05/4e+04/5e+05/5e+04	1.44	30	3	4
			R.VQTYTVAYTAQFHNPLTTDNQMSYNDSR.A	3265.48	1.44	1/1/2e+04/3e+03/3e+04/3e+03	1.44	30	3	5
			R.VQTYTVAYTAQFHNPLTTDNQMSYNDSR.A	3265.48	1.31	1/1/3e+05/3e+04/3e+05/3e+04	1.44	30	4	3
			Y.TAQFHNPLTTDNQMSYNDSR.A	2340.03	1.55	1/1/2e+04/2e+03/3e+04/2e+03	1.44	30	2	4
			Y.TAQFHNPLTTDNQMSYNDSR.A	2340.03	1.53	1/1/1e+05/7e+03/1e+05/8e+03	1.44	30	3	4
			Y.TVAYTAQFHNPLTTDNQMSYNDSR.A	2774.24	1.36	1/1/9e+04/6e+03/1e+05/6e+03	1.44	30	3	3
			R.GEGAEITLHEVPVLSGLGLTMTGPR.P	2534.32	0	0/0/2e+05/2e+03/0e+00/5e+02	1.44	30	3	3
			R.GPVDEDLVLGVTLIADGR.R	1837.98	0	1/0/2e+05/2e+04/0e+00/5e+04	1.44	30	2	5
			Y.TVAYTAQFHNPLTTDNQMSYNDSR.A	2774.24	0	1/0/2e+04/9e+02/2e+04/8e+02	1.44	30	3	4
O86337	lprC Lipoprotein LprC	lprC			1.4	0.17	1.4	2	2	23
			R.FWFEQGSLSNER.K	1498.68	1.52	1/1/5e+04/2e+03/7e+04/6e+03	1.4	2	2	2
			R.WQAANPAGLIDITR.F	1524.8	1.28	1/1/3e+04/4e+02/3e+04/2e+03	1.4	2	2	3
			R.AIQGVDSIVMR.T	1187.63	0	0/0/1e+05/1e+04/2e+05/7e+04	1.4	2	2	2
P9WGY1	frr Ribosome-recycling factor	frr			1.4	0.07	1.39	5	23	24
			K.TTHQYVTQIDELVK.H	1673.86	1.43	1/1/5e+04/2e+03/6e+04/5e+03	1.39	5	2	4
			K.TTHQYVTQIDELVK.H	1673.86	1.29	1/1/3e+04/1e+03/5e+04/4e+03	1.39	5	3	4
			R.LVVIKPYEANQLR.A	1541.89	1.4	1/1/2e+05/2e+03/2e+05/3e+03	1.39	5	2	4
			R.LVVIKPYEANQLR.A	1541.89	1.46	1/1/9e+03/2e+03/4e+04/3e+03	1.39	5	3	4
			R.NSDLGVNPTNDGALIR.V	1654.83	1.37	1/1/1e+05/3e+03/1e+05/4e+03	1.39	5	2	2
P9WHA5	rplB 50S ribosomal protein L2	rplB			1.4	0.19	1.48	11	234	2345
			R.ATVGEVGNAEQANINWGK.A	1856.9	1.33	1/1/1e+05/6e+03/2e+05/8e+03	1.48	11	2	2
			R.ATVGEVGNAEQANINWGK.A	1856.9	1.69	1/1/1e+04/2e+02/2e+04/2e+02	1.48	11	2	3
			R.GASVSDFAEITR.S	1251.61	1.43	1/1/2e+05/6e+03/2e+05/1e+04	1.48	11	2	2
			R.GVVMNPVDHPHGGGEGK.T	1685.79	1.34	1/1/1e+04/2e+03/1e+04/1e+03	1.48	11	2	4
			R.HPVSPWGKPEGR.T	1345.69	1.35	1/1/2e+04/2e+03/4e+04/2e+03	1.48	11	2	5
			R.IALLHYLDGEK.R	1270.69	1.96	1/0/1e+04/1e+03/2e+04/3e+03	1.48	11	2	4
			R.IALLHYLDGEKR.Y	1426.79	1.36	1/1/2e+04/1e+03/4e+04/2e+03	1.48	11	2	5
			R.IALLHYLDGEKR.Y	1426.79	1.4	1/1/4e+03/7e+02/5e+03/1e+03	1.48	11	3	5
			R.NIPAGTLIHAVELRPGGGAK.L	1971.11	1.56	1/1/0e+00/5e+02/1e+04/7e+02	1.48	11	2	5
			R.YIIAPNGLSQGDVVESGANADIKPGNNLPLR.N	3192.66	1.47	1/1/6e+05/9e+03/5e+05/8e+04	1.48	11	3	3
			R.YIIAPNGLSQGDVVESGANADIKPGNNLPLR.N	3192.66	1.4	1/1/8e+03/2e+03/3e+04/2e+03	1.48	11	4	4
			K.TSGGRHPVSPWGKPEGR.T	1803.91	0	0/0/4e+03/2e+02/3e+03/1e+02	1.48	11	3	5
			R.IALLHYLDGEK.R	1270.69	0	1/0/8e+03/8e+02/2e+04/7e+02	1.48	11	3	4
			R.YIIAPNGLSQGDVVESGANADIKPGNNLPLR.N	3192.66	0	1/0/3e+04/1e+03/1e+05/1e+03	1.48	11	4	3
P9WHE1	rplM 50S ribosomal protein L13	rplM			1.4	0.19	1.44	7	23	2345
			K.HKPTFAPNVDGGDFVIVINADK.V	2354.21	1.32	1/1/2e+05/2e+03/0e+00/2e+03	1.44	7	3	5
			R.LAVAAANLLR.G	1010.62	1.4	1/1/1e+06/2e+04/2e+06/2e+04	1.44	7	2	2
			R.LAVAAANLLR.G	1010.62	1.69	1/1/0e+00/3e+03/4e+04/5e+03	1.44	7	2	3
			R.SWYVIDATDVVLGR.L	1592.82	1.19	1/1/2e+04/6e+02/4e+04/2e+03	1.44	7	2	3
			R.SWYVIDATDVVLGR.L	1592.82	1.29	1/1/6e+04/2e+03/2e+05/3e+03	1.44	7	2	4
			R.VYAGPEHPHSAQQPVPYELK.Q	2247.12	1.64	1/1/2e+04/1e+03/3e+04/2e+03	1.44	7	2	5
			R.VYAGPEHPHSAQQPVPYELK.Q	2247.12	1.54	1/1/1e+05/6e+03/1e+05/7e+03	1.44	7	3	5
			R.LAVAAANLLR.G	1010.62	0	0/0/1e+04/5e+02/1e+04/8e+02	1.44	7	2	4
			R.TIGELMQR.H	946.491	0	0/0/2e+04/8e+02/3e+04/6e+02	1.44	7	2	3
P9WHW3	ppiA Peptidyl-prolyl cis-trans isomerase A	ppiA			1.4	0.11	1.42	13	23	2345
			K.DYSTQNASGGPSGPFYDGAVFHR.V	2430.07	1.62	1/1/7e+04/3e+03/1e+05/4e+03	1.42	13	2	3
			K.DYSTQNASGGPSGPFYDGAVFHR.V	2430.07	1.59	1/1/2e+06/3e+04/2e+06/3e+04	1.42	13	3	3
			K.IALFGNHAPK.T	1066.59	1.4	1/1/5e+05/9e+03/5e+05/1e+04	1.42	13	2	5
			K.TATDGNDRPTDPVVIESITIS.-	2201.09	1.57	1/1/6e+05/1e+04/5e+05/2e+04	1.42	13	2	2
			K.TVANFVGLAQGTK.D	1304.71	1.37	1/1/8e+05/4e+04/1e+06/5e+04	1.42	13	2	2
			K.TVANFVGLAQGTK.D	1304.71	1.41	1/1/6e+05/1e+04/8e+05/1e+04	1.42	13	2	3
			R.HTIFGEVIDAESQR.V	1600.78	1.41	1/1/2e+05/2e+04/4e+05/2e+04	1.42	13	2	4
			R.HTIFGEVIDAESQR.V	1600.78	1.44	1/1/2e+05/2e+04/6e+05/3e+04	1.42	13	3	4
			R.RHTIFGEVIDAESQR.V	1756.89	1.3	1/1/7e+03/1e+03/1e+04/8e+02	1.42	13	2	5
			R.RHTIFGEVIDAESQR.V	1756.89	1.26	1/1/1e+04/1e+03/2e+04/1e+03	1.42	13	3	5
			R.VIQGFMIQGGDPTGTGR.G	1732.86	1.34	1/1/1e+06/2e+04/2e+06/3e+04	1.42	13	2	2
			V.TNSPLATATATLHTNR.G	1667.86	1.37	1/1/2e+05/2e+04/2e+05/3e+04	1.42	13	2	4
			V.TNSPLATATATLHTNR.G	1667.86	1.32	1/1/1e+05/9e+03/1e+05/1e+04	1.42	13	3	4
			K.IALFGNHAPK.T	1066.59	0	0/0/0e+00/1e+02/0e+00/8e+02	1.42	13	2	4
			K.TVANFVGLAQGTK.D	1304.71	0	0/0/3e+03/4e+02/6e+03/1e+03	1.42	13	2	5
			R.HTIFGEVIDAESQR.V	1600.78	0	0/0/5e+03/9e+02/6e+03/5e+02	1.42	13	2	5
			R.HTIFGEVIDAESQR.V	1600.78	0	0/0/2e+03/2e+02/5e+03/3e+02	1.42	13	3	5
P9WJE5	eccE3 ESX-3 secretion system protein EccE3	eccE3			1.4	0.11	1.4	9	2345	2345
			R.EIGWEAGTAAPDEIPALVAADSR.E	2339.15	1.4	1/1/1e+05/2e+04/1e+05/5e+03	1.4	9	3	2
			R.HTDSDYVAAYR.V	1296.57	1.37	1/1/3e+04/2e+03/4e+04/3e+03	1.4	9	2	3
			R.IPLQETAQVAAR.R	1295.72	1.25	1/1/1e+04/7e+02/1e+04/1e+03	1.4	9	2	3
			R.RLDGHTDAPADLLTR.L	1649.85	1.31	1/1/6e+04/2e+03/9e+04/2e+03	1.4	9	2	4
			R.RLDGHTDAPADLLTR.L	1649.85	1.4	1/1/2e+04/2e+03/2e+04/2e+03	1.4	9	3	4
			R.TDWRPGGTAPVAGLLPQHGNHVPALTALDPR.S	3214.68	1.46	1/1/1e+05/4e+03/2e+05/4e+03	1.4	9	3	5
			R.TDWRPGGTAPVAGLLPQHGNHVPALTALDPR.S	3214.68	1.59	1/1/9e+04/4e+03/8e+04/3e+03	1.4	9	4	5
			R.TDWRPGGTAPVAGLLPQHGNHVPALTALDPR.S	3214.68	1.54	1/1/8e+04/2e+03/9e+04/3e+03	1.4	9	5	5
			R.TWVGLTVVADDNLAALQAR.S	2013.07	1.31	1/1/5e+04/2e+03/6e+04/2e+03	1.4	9	3	3
			R.IPLQETAQVAAR.R	1295.72	0	0/0/2e+04/4e+03/3e+04/6e+03	1.4	9	2	2
			R.LHWPTPTAGAHR.A	1342.69	0	1/0/4e+04/3e+03/5e+04/2e+03	1.4	9	2	5
			R.VSANAELPDTLPAIR.S	1565.84	0	0/0/9e+04/1e+04/1e+05/2e+04	1.4	9	2	2
P9WJQ7	moeA1 Molybdopterin molybdenumtransferase 1	moeA1			1.4	0	1.4	1	2	5
			R.VAMHPGSVQGFGQLGR.D	1639.83	1.4	1/1/7e+03/4e+02/1e+04/7e+02	1.4	1	2	5
			R.VAMHPGSVQGFGQLGR.D	1639.83	0	0/0/4e+03/6e+01/8e+03/6e+02	1.4	1	3	5
P9WKG3	ispG 4-hydroxy-3-methylbut-2-en-1-yl diphosphate syntha	ispG			1.4	0	1.4	1	3	3
			K.TVPEAQIVETLIEEAMR.L	1929	1.4	1/1/2e+04/1e+02/2e+04/1e+02	1.4	1	3	3
			R.HSQIPVVADIHFQPR.Y	1742.92	0	0/0/8e+03/2e+04/4e+03/1e+03	1.4	1	3	5
P9WKP1	Rv0940c Uncharacterized protein Rv0940c	Rv0940c			1.4	0.49	1.62	4	23	234
			K.GVTDVIVGFR.V	1061.59	1.31	1/1/8e+04/1e+04/1e+05/1e+04	1.62	4	2	2
			K.MTPAPTQPIPILVGGHADAALR.R	2226.2	2.34	1/1/4e+04/2e+03/6e+04/6e+03	1.62	4	3	4
			R.ADGWMHGGGDPDELDR.L	1726.7	1.4	1/1/4e+04/6e+02/6e+04/9e+02	1.62	4	2	3
			R.ADGWMHGGGDPDELDR.L	1726.7	1.41	1/1/5e+03/8e+02/1e+04/3e+02	1.62	4	3	3
			K.MTPAPTQPIPILVGGHADAALR.R	2226.2	0	0/0/1e+04/1e+02/2e+04/2e+03	1.62	4	2	4
P9WNN9	echA8 Probable enoyl-CoA hydratase echA8	echA8			1.4	7.61	4.47	6	23	234
			K.AMDLILTGR.T	988.538	1.39	1/1/2e+05/3e+03/3e+05/4e+03	4.47	6	2	2
			K.LGVLPGMGGSQR.L	1170.62	1.31	1/1/7e+04/2e+03/8e+04/1e+04	4.47	6	2	3
			K.LGVLPGMGGSQR.L	1170.62	1.4	1/1/2e+04/7e+02/3e+04/4e+03	4.47	6	2	4
			K.LGVLPGMGGSQRLTRAIGK.A	1911.09	20	0/0/0e+00/0e+00/2e+04/2e+04	4.47	6	2	4
			R.AFESSLSEGLLYER.R	1599.78	1.22	1/1/2e+05/1e+04/3e+05/6e+03	4.47	6	2	2
			R.LFHSAFATEDQSEGMAAFIEK.R	2329.08	1.5	1/1/3e+04/2e+03/5e+04/3e+03	4.47	6	3	4
			R.ATATTISQMSASAAR.M	1465.72	0	0/0/4e+04/5e+02/4e+04/1e+03	4.47	6	2	2
P9WPC5	clpP1 ATP-dependent Clp protease proteolytic subunit 1	clpP1			1.4	0.1	1.44	6	23	245
			R.IIFLGSEVNDEIANR.L	1688.87	1.36	1/1/6e+04/2e+03/9e+04/2e+03	1.44	6	2	2
			R.ILMHQPLGGVTGSAADIAIQAEQFAVIK.K	2878.55	1.61	1/0/9e+04/5e+03/2e+05/6e+03	1.44	6	3	4
			R.ILMHQPLGGVTGSAADIAIQAEQFAVIK.K	2878.55	1.51	1/1/2e+05/1e+03/3e+05/1e+03	1.44	6	3	5
			R.LNAEFTGQPIER.I	1373.69	1.39	1/1/4e+05/3e+04/6e+05/6e+03	1.44	6	2	2
			R.SNSQGLSLTDSVYER.L	1654.78	1.41	1/1/5e+05/8e+03/8e+05/4e+04	1.44	6	2	2
			R.WFTAAEALEYGFVDHIITR.A	2239.11	1.34	1/1/1e+05/2e+03/1e+05/2e+03	1.44	6	3	4
			R.ILMHQPLGGVTGSAADIAIQAEQFAVIKK.E	3006.64	0	1/0/0e+00/3e+03/8e+04/4e+03	1.44	6	4	5
			R.LNAEFTGQPIER.I	1373.69	0	0/0/1e+04/2e+03/0e+00/6e+02	1.44	6	2	3
I6XY36	Rv1498A Conserved protein	Rv1498A			1.41	0.17	1.45	8	23	235
			R.ALDWFEVQSIR.G	1362.69	1.33	1/1/2e+05/4e+04/2e+05/4e+04	1.45	8	2	2
			R.ALDWFEVQSIR.G	1362.69	1.25	1/1/3e+04/3e+03/6e+04/4e+03	1.45	8	2	3
			R.GHLVDGAVAHFQVTMK.V	1708.87	1.32	1/1/3e+04/5e+03/3e+04/7e+03	1.45	8	2	5
			R.GHLVDGAVAHFQVTMK.V	1708.87	1.33	1/1/2e+04/3e+03/6e+04/4e+03	1.45	8	3	5
			R.VIEIVGTSPDGVDAAIQGGLAR.A	2138.14	1.49	1/1/1e+05/2e+03/2e+05/4e+03	1.45	8	2	2
			R.VIEIVGTSPDGVDAAIQGGLAR.A	2138.14	1.58	1/1/3e+04/1e+03/6e+04/1e+03	1.45	8	2	3
			R.VIEIVGTSPDGVDAAIQGGLAR.A	2138.14	1.67	1/1/1e+05/2e+03/2e+05/4e+03	1.45	8	3	2
			R.VIEIVGTSPDGVDAAIQGGLAR.A	2138.14	1.66	1/1/4e+04/8e+02/6e+04/1e+03	1.45	8	3	3
			R.GHLVDGAVAHFQVTMK.V	1708.87	0	1/0/5e+03/1e+02/7e+03/2e+02	1.45	8	4	5
I6YA17	Rv2699c Uncharacterized protein	Rv2699c			1.41	0.47	1.41	2	23	3
			R.RNEAASAVVDVDESESAESFELPGADLSGEELSVR.V	3665.71	1.74	1/1/8e+03/6e+02/1e+04/7e+02	1.41	2	3	3
			R.RTETDDVSEDSLEELK.A	1864.85	1.08	1/1/1e+04/1e+03/2e+04/1e+03	1.41	2	2	3
			R.RNEAASAVVDVDESESAESFELPGADLSGEELSVR.V	3665.71	0	0/0/0e+00/7e+02/2e+04/7e+02	1.41	2	3	4
			R.RNEAASAVVDVDESESAESFELPGADLSGEELSVR.V	3665.71	0	0/0/8e+03/1e+02/1e+04/2e+02	1.41	2	3	5
O06597	Rv1593c Conserved protein	Rv1593c			1.41	0	1.41	1	2	3
			R.GAWSLPGGR.L	899.461	1.41	1/1/2e+04/2e+02/2e+04/2e+02	1.41	1	2	3
			R.MIASTYLGVVPSPATPELPADTR.W	2386.23	0	1/0/2e+04/2e+03/3e+04/5e+03	1.41	1	3	2
			R.VTDEFAALRPPGQL.-	1512.79	0	1/0/8e+04/2e+03/6e+04/2e+03	1.41	1	2	2
O07431	Rv0187 O-methyltransferase	Rv0187			1.41	0.26	1.51	3	23	24
			R.GGGILAESDDADAVAAR.R	1586.75	1.31	1/1/2e+04/7e+02/5e+04/1e+03	1.51	3	2	2
			R.RGAVIVVDNVIR.G	1309.78	1.81	1/1/9e+03/3e+03/3e+04/4e+03	1.51	3	2	4
			R.TLQMMGEHPGLDATAIQTVGR.K	2226.1	1.41	1/1/0e+00/8e+03/1e+04/3e+03	1.51	3	3	4
			R.RGAVIVVDNVIR.G	1309.78	0	1/0/9e+03/5e+02/2e+04/8e+02	1.51	3	3	4
O53422	fadA3 Beta-ketoacyl CoA thiolase FadA3	fadA3			1.41	0.32	1.42	12	23	2345
			K.AGEGDAFISAGVETVSR.F	1664.8	1.57	1/1/5e+04/5e+03/1e+05/7e+03	1.42	12	2	2
			K.AGEGDAFISAGVETVSR.F	1664.8	1.59	1/1/2e+04/4e+02/5e+04/2e+03	1.42	12	3	2
			K.AKELGLTPLAR.I	1167.7	1.58	1/1/1e+04/5e+02/3e+04/2e+03	1.42	12	2	4
			K.ELGLTPLAR.I	968.566	1.45	1/1/6e+04/3e+03/8e+04/4e+03	1.42	12	2	2
			K.GSLVGMRPDDLAVQMVR.A	1842.94	0.78	1/1/4e+04/3e+03/5e+04/1e+04	1.42	12	2	4
			K.GSLVGMRPDDLAVQMVR.A	1842.94	1	1/1/9e+03/3e+03/3e+04/3e+03	1.42	12	3	4
			R.EITPVTLPDGTTVSTDDGPRPGTTYEK.V	2847.39	1.86	1/1/1e+05/2e+03/1e+05/2e+03	1.42	12	3	2
			R.ELGIDEDKLNISGGAIALGHPFGMTGAR.I	2839.44	1.3	1/1/1e+05/2e+03/2e+05/3e+03	1.42	12	3	4
			R.ITTTLLNNLQTYDK.T	1636.87	1.32	1/1/4e+04/3e+03/9e+04/4e+03	1.42	12	2	2
			R.IVSTGVSGLSPEIMGLGPIEASKK.A	2370.29	1.9	1/1/1e+05/4e+03/1e+05/5e+03	1.42	12	3	4
			R.MAFHAIK.A	816.432	1.35	1/1/2e+04/5e+02/3e+04/6e+02	1.42	12	2	5
			R.SAAAAAGADEWHDPR.T	1523.68	1.37	1/1/6e+03/8e+02/9e+03/1e+03	1.42	12	2	3
			R.EITPVTLPDGTTVSTDDGPRPGTTYEK.V	2847.39	0	0/0/3e+04/2e+03/5e+04/4e+03	1.42	12	3	3
O53565	Rv3520c Putative coenzyme F420-dependent oxidoreductase Rv	Rv3520c			1.41	0.15	1.49	3	23	5
			K.ALKPITHPLR.A	1144.71	1.41	1/1/8e+04/3e+02/8e+04/4e+02	1.49	3	2	5
			R.HILGLGVSGPQVVEGWYGQR.F	2152.13	1.39	1/1/1e+04/2e+02/2e+04/2e+02	1.49	3	2	5
			R.HILGLGVSGPQVVEGWYGQR.F	2152.13	1.66	1/1/2e+04/1e+03/3e+04/9e+02	1.49	3	3	5
P95227	fadD2 Fatty-acid-CoA ligase FadD2	fadD2			1.41	0.34	1.48	11	23	2345
			K.IVFVSGSQLGAELATR.A	1646.9	1.27	1/1/2e+04/6e+02/5e+04/9e+02	1.48	11	2	3
			K.TEPKPDLSSLK.I	1213.66	1.41	1/1/8e+04/2e+03/1e+05/3e+03	1.48	11	2	3
			K.WGEVGMLPSHNAR.R	1452.69	1.48	1/1/6e+04/6e+03/9e+04/2e+03	1.48	11	2	4
			K.WGEVGMLPSHNAR.R	1452.69	1.43	1/1/2e+04/5e+02/3e+04/6e+02	1.48	11	3	4
			M.PNLTDLPGQAVSK.L	1338.71	1.4	1/1/1e+05/3e+03/1e+05/2e+04	1.48	11	2	2
			R.AAVIDEEGTLTFSELDEAAHAVANGLLAK.G	2955.49	1.2	1/1/3e+04/4e+02/5e+04/2e+03	1.48	11	3	4
			R.ALGVNPDDDKPSGSSDETLAELIAHSSTAPAPK.A	3290.6	1.26	1/1/1e+05/5e+03/2e+05/4e+03	1.48	11	3	3
			R.EVIFLDELPR.N	1229.67	1.27	1/1/3e+04/5e+03/7e+04/5e+03	1.48	11	2	2
			R.GTAELHYLR.K	1058.55	2.41	1/1/2e+04/7e+02/2e+04/2e+03	1.48	11	2	4
			R.IFVGNAFPFEGYTGGGGK.Q	1817.88	1.54	1/1/3e+04/5e+03/6e+04/6e+03	1.48	11	2	2
			R.RASIIILTSGTTGTPK.G	1614.93	1.64	1/1/3e+04/4e+02/4e+04/1e+03	1.48	11	2	5
			K.VIIYDDEYTK.A	1257.61	0	0/0/5e+04/6e+03/8e+04/8e+03	1.48	11	2	2
			R.FKPALVLEDIEK.H	1400.79	0	0/0/3e+04/2e+03/5e+04/2e+03	1.48	11	3	4
P9WH51	rpsQ 30S ribosomal protein S17	rpsQ			1.41	0.05	1.41	4	23	245
			K.TIVVELEDR.M	1072.58	1.42	1/1/6e+04/3e+02/7e+04/4e+02	1.41	4	2	2
			R.VSLMETRPLSATK.R	1431.78	1.4	1/1/2e+05/3e+03/3e+05/5e+03	1.41	4	2	4
			R.VSLMETRPLSATK.R	1431.78	1.34	1/1/2e+04/7e+02/3e+04/1e+03	1.41	4	3	4
			R.VSLMETRPLSATKR.W	1587.88	1.47	1/1/1e+04/5e+02/2e+04/7e+02	1.41	4	3	5
			R.MRHPLYGK.I	1000.53	0	0/0/0e+00/6e+02/1e+04/8e+02	1.41	4	2	5
P9WHU1	prcA Proteasome subunit alpha	prcA			1.41	0.03	1.41	2	3	3
			R.AGSADTSGGDQPTLGVASLEVAVLDANRPR.R	2924.47	1.43	1/1/3e+04/4e+03/5e+04/4e+03	1.41	2	3	3
			R.ITYDGSIADEPHFVVMGGTTEPIANALK.E	2946.45	1.39	1/1/1e+05/3e+03/1e+05/3e+03	1.41	2	3	3
			K.ESYAENASLTDALR.I	1538.72	0	1/0/1e+04/5e+03/4e+04/1e+03	1.41	2	2	2
P9WJB7	espR Nucleoid-associated protein EspR	espR			1.41	0.18	1.34	9	23	2345
			K.AAYFTDDEYYEK.L	1513.62	0.93	1/1/4e+05/6e+03/3e+05/8e+03	1.34	9	2	2
			K.AAYFTDDEYYEKLDK.E	1870.83	1.18	1/1/6e+04/6e+03/5e+04/2e+03	1.34	9	2	3
			K.AAYFTDDEYYEKLDK.E	1870.83	1.44	1/1/8e+04/1e+03/1e+05/1e+03	1.34	9	3	3
			K.VLDRIDELR.R	1127.63	1.43	1/1/6e+04/1e+03/9e+04/3e+03	1.34	9	2	3
			R.AHGLPSAAQQK.V	1106.58	1.49	1/1/3e+04/1e+03/4e+04/1e+03	1.34	9	2	5
			R.GPHTSAEVIAALK.A	1292.71	1.36	1/1/5e+04/1e+04/0e+00/2e+04	1.34	9	2	4
			R.GPHTSAEVIAALK.A	1292.71	1.41	1/1/1e+05/4e+03/2e+05/6e+03	1.34	9	3	4
			R.TNPSGATMAALANFFR.I	1667.81	1.47	1/1/3e+05/1e+03/5e+05/2e+03	1.34	9	2	3
			R.TNPSGATMAALANFFR.I	1667.81	1.39	1/1/4e+04/2e+03/5e+04/2e+03	1.34	9	2	4
			K.AAYFTDDEYYEK.L	1513.62	0	1/0/7e+03/1e+02/8e+03/1e+02	1.34	9	2	3
			K.AEGITMSAPYLSQLR.S	1635.83	0	0/0/1e+06/2e+06/1e+06/3e+05	1.34	9	2	2
			R.LFDTVYPPGR.G	1163.6	0	0/0/1e+05/5e+04/1e+05/8e+04	1.34	9	2	2
P9WNS5	dut Deoxyuridine 5-triphosphate nucleotidohydrolase	dut			1.41	0.16	1.49	3	23	245
			K.VALINLDPAAPIVVHR.G	1697	1.38	1/1/6e+04/1e+03/9e+04/2e+03	1.49	3	3	4
			R.TGVAVAVPFGMVGLVHPR.S	1807	1.67	1/1/5e+04/7e+02/2e+04/9e+02	1.49	3	3	5
			R.VGLSIVNSPGTIDAGYR.G	1717.9	1.41	1/1/5e+04/2e+03/7e+04/2e+03	1.49	3	2	2
			K.VALINLDPAAPIVVHR.G	1697	0	1/0/3e+04/7e+02/6e+04/1e+03	1.49	3	2	4
			R.IAQLLVQR.V	939.587	0	0/0/0e+00/6e+02/1e+04/4e+02	1.49	3	2	2
P9WQH5	accD6 Probable propionyl-CoA carboxylase beta chain 6	accD6			1.41	0.22	1.34	4	23	35
			K.AEAGDTDIHALLPESSR.R	1780.86	1.48	1/0/2e+04/1e+03/1e+04/1e+03	1.34	4	2	3
			R.ALHAVGQVFEAMIR.A	1540.82	1.53	1/1/2e+04/5e+02/2e+04/9e+02	1.34	4	2	5
			R.LSNFFDDGSVELLHER.D	1877.9	1.34	1/1/2e+05/2e+03/1e+05/2e+03	1.34	4	3	3
			R.SGVLAAAGTVNGVR.T	1270.7	1.03	1/1/2e+04/4e+02/3e+04/2e+03	1.34	4	2	3
			R.SKAEAGDTDIHALLPESSR.R	1996.99	0	0/0/1e+04/1e+03/2e+04/3e+02	1.34	4	2	4
P9WQL5	mkl Probable ribonucleotide transport ATP-binding prot	mkl			1.41	0.1	1.39	8	23	245
			K.HLVMFGPR.E	955.506	1.45	1/1/9e+03/9e+02/1e+04/1e+03	1.39	8	2	5
[truncated: 5,607 more rows]

## Sheet: AC92_B – AA691 2 µM – rep2
uniprot	description	symbol	sequence	mass	mr.set_1	sd.set_1	mean.set_1	noqp.set_1	charge	segment
P9WP39	cut3 Probable cutinase cut3	cut3			0.58	0	0.58	1	2	2
			R.VGQAFVDSLR.Q	1090.58	0.58	1/1/1e+04/2e+03/8e+03/2e+03	0.58	1	2	2
			R.AGGSLSSLSPLFGSK.A	1406.74	0	0/0/1e+05/2e+03/0e+00/0e+00	0.58	1	2	2
P9WQB1	ald Alanine dehydrogenase	ald			0.62	0	0.62	1	2	5
			R.LAAQVGAYHLMR.T	1328.7	0.62	1/1/9e+03/2e+03/9e+03/1e+03	0.62	1	2	5
			K.AAGAQLVGTADQVWADADLLLK.V	2226.17	0	0/0/9e+03/7e+01/0e+00/4e+01	0.62	1	3	3
I6Y0L1	mbtE Peptide synthetase MbtE	mbtE			1.1	0	1.1	1	3	4
			R.EIGGVPHQIIQPPAEVPVR.C	2036.12	1.1	1/1/1e+04/9e+02/0e+00/3e+03	1.1	1	3	4
			R.FVADPFAAQPGSR.L	1361.67	0	0/0/9e+03/2e+03/5e+03/2e+03	1.1	1	2	2
			R.LARPSETATR.F	1100.59	0	0/0/7e+03/1e+02/5e+03/8e+01	1.1	1	2	4
P9WGQ5	Rv0927c Uncharacterized oxidoreductase Rv0927c	Rv0927c			1.1	0	1.1	1	3	3
			R.LGDPVDIAAAAVYLASPAGSFLTGK.T	2404.27	1.1	1/1/8e+03/2e+02/4e+03/2e+02	1.1	1	3	3
			R.VNAIAPGSILTSALEVVAANDELRAPMEQATPLR.R	3518.87	0	0/0/1e+04/1e+02/1e+04/1e+02	1.1	1	3	5
P96267	Rv0421c Uncharacterized protein	Rv0421c			1.11	0.13	1.07	7	234	25
			R.LAVDAALR.L	827.486	1.21	1/1/2e+04/2e+03/3e+04/3e+03	1.07	7	2	2
			R.RGWLAVR.Y	856.503	1.08	1/1/4e+04/1e+04/4e+04/1e+04	1.07	7	2	5
			R.SAAAMVSAPTEVVEITGAR.H	1858.95	0.84	1/1/9e+03/9e+02/5e+03/9e+02	1.07	7	2	2
			R.TEHLPGIAVPTVFTHGTADPFGTLAQVR.S	2932.53	1.13	1/1/8e+05/4e+04/8e+05/4e+04	1.07	7	3	5
			R.TEHLPGIAVPTVFTHGTADPFGTLAQVR.S	2932.53	1.18	1/1/9e+05/4e+04/7e+05/4e+04	1.07	7	4	5
			R.VRTEHLPGIAVPTVFTHGTADPFGTLAQVR.S	3187.7	0.96	1/1/2e+05/5e+04/1e+05/9e+03	1.07	7	3	5
			R.VRTEHLPGIAVPTVFTHGTADPFGTLAQVR.S	3187.7	1.11	1/1/2e+05/1e+04/2e+05/9e+03	1.07	7	4	5
			-.MNLDQIAGVAHQPAGPPHGVVVLTHGAGGSR.E	3043.56	0	1/0/3e+04/5e+03/4e+04/7e+02	1.07	7	3	5
			-.MNLDQIAGVAHQPAGPPHGVVVLTHGAGGSR.E	3043.56	0	0/0/5e+04/1e+03/3e+04/5e+02	1.07	7	4	5
I6XU97	Rv0045c Hydrolase	Rv0045c			1.14	0.12	1.16	14	23	2345
			K.SGHSVQSDQPR.A	1196.55	1.11	1/1/3e+04/2e+02/3e+04/2e+02	1.16	14	2	4
			R.EFPSFQAMLDLTIAAAPHR.D	2115.07	1.27	1/1/8e+04/7e+03/9e+04/8e+03	1.16	14	3	4
			R.GGSSGFVTDQDTAELHR.R	1775.81	1.11	1/1/3e+04/1e+04/3e+04/1e+04	1.16	14	2	3
			R.GGSSGFVTDQDTAELHR.R	1775.81	0.98	1/1/1e+05/4e+03/8e+04/3e+03	1.16	14	3	3
			R.GGSSGFVTDQDTAELHRR.A	1931.91	1.19	1/1/1e+04/1e+03/2e+04/2e+03	1.16	14	2	4
			R.GGSSGFVTDQDTAELHRR.A	1931.91	1.1	1/1/3e+04/2e+03/4e+04/2e+03	1.16	14	3	4
			R.GTVALMHGER.E	1069.53	1.1	1/1/2e+05/1e+04/2e+05/9e+03	1.16	14	2	4
			R.GVFHNSR.R	815.404	1.24	1/1/1e+04/9e+02/1e+04/9e+02	1.16	14	2	5
			R.HAELTAEQR.G	1053.52	1.18	1/1/1e+04/8e+02/1e+04/8e+02	1.16	14	2	3
			R.LAAMAPDLVGELVLVDVTPSALQR.H	2478.36	1.16	1/1/2e+04/4e+02/2e+04/6e+02	1.16	14	3	2
			R.RLDNGNWVWR.Y	1314.66	1.16	1/1/2e+05/8e+03/2e+05/8e+03	1.16	14	2	5
			R.TFGDFAGLWDDVDALSAPITLVR.G	2479.25	1.01	1/1/2e+04/1e+02/2e+04/1e+02	1.16	14	3	4
			R.TFGDFAGLWDDVDALSAPITLVR.G	2479.25	1.46	1/1/1e+04/7e+02/2e+04/1e+02	1.16	14	3	5
			V.RGGSSGFVTDQDTAELHR.R	1931.91	1.1	1/1/1e+04/2e+03/1e+04/2e+03	1.16	14	3	4
			R.RLDNGNWVWR.Y	1314.66	0	0/0/1e+04/3e+04/9e+03/7e+02	1.16	14	3	5
			R.TFGDFAGLWDDVDALSAPITLVR.G	2479.25	0	1/0/5e+03/1e+02/9e+03/1e+02	1.16	14	3	3
			R.VQAGAISALR.W	984.572	0	0/0/7e+04/1e+04/5e+04/1e+04	1.16	14	2	2
			R.VQAGAISALR.W	984.572	0	0/0/4e+04/2e+03/3e+04/2e+03	1.16	14	2	3
P95228	fadE6 Acyl-CoA dehydrogenase FadE6	fadE6			1.14	0.24	1.11	4	23	345
			K.VLAELATGAAIAAYALDSGLTATR.H	2319.25	0.83	1/1/9e+03/9e+01/7e+03/5e+01	1.11	4	3	4
			M.SIAITPEHYELADSVR.S	1799.91	1.01	1/1/1e+05/3e+03/1e+05/3e+03	1.11	4	2	3
			R.AGQLIAEGHATK.L	1194.64	1.26	1/1/3e+04/4e+02/2e+04/5e+02	1.11	4	2	4
			R.ANAVDVSDDALLSNLTMTTAHALMSTLLSAEAVGVAR.W	3729.88	1.35	1/1/1e+04/2e+02/1e+04/4e+02	1.11	4	3	5
			K.SEGVQVKPLR.E	1111.63	0	0/0/3e+03/8e+02/5e+03/9e+02	1.11	4	2	4
			K.VLAELATGAAIAAYALDSGLTATR.H	2319.25	0	0/0/2e+04/9e+01/0e+00/8e+01	1.11	4	3	5
			R.ANAVDVSDDALLSNLTMTTAHALMSTLLSAEAVGVAR.W	3729.88	0	0/0/1e+04/3e+02/9e+03/2e+03	1.11	4	4	5
			R.HGDVLVIR.G	907.524	0	0/0/4e+04/1e+03/3e+04/2e+03	1.11	4	2	4
			R.TGQGYAEFAVSSFGTDAVIGDTERLPGK.W	2873.39	0	0/0/2e+04/3e+02/2e+04/4e+02	1.11	4	3	4
I6YB49	Rv3091 Conserved protein	Rv3091			1.16	0.15	1.16	2	23	34
			R.NLPYADHLVR.F	1196.63	1.05	1/1/1e+04/9e+02/2e+04/8e+02	1.16	2	2	4
			R.VVDALYAPLREEPDPVTALEGAK.D	2453.29	1.26	1/1/3e+04/3e+03/3e+04/3e+03	1.16	2	3	3
P9WNH3	Rv2715 Uncharacterized protein Rv2715	Rv2715			1.17	4.87	2.39	15	234	2345
			K.AIGTTSLGHDLPNVLR.I	1662.91	1.01	1/1/4e+05/1e+05/3e+05/2e+05	2.39	15	2	4
			K.AIGTTSLGHDLPNVLR.I	1662.91	1	1/1/2e+04/1e+04/3e+04/9e+03	2.39	15	2	5
			K.AIGTTSLGHDLPNVLR.I	1662.91	1.02	1/1/6e+05/2e+05/6e+05/2e+05	2.39	15	3	4
			K.LAQRFTVIAPDLLGHGQSDKPR.A	2419.32	1.22	1/1/8e+04/7e+02/8e+04/1e+03	2.39	15	3	5
			R.DVAPPTLQFR.T	1142.61	1.05	1/1/1e+05/1e+04/1e+05/3e+04	2.39	15	2	2
			R.FMDTTEPAEYDQAALR.A	1856.83	0.92	1/1/7e+03/2e+03/8e+03/2e+03	2.39	15	2	2
			R.FMDTTEPAEYDQAALR.A	1856.83	20	0/0/0e+00/0e+00/1e+04/2e+02	2.39	15	2	3
			R.FTVIAPDLLGHGQSDKPR.A	1951.04	1.25	1/1/8e+04/6e+03/6e+04/5e+03	2.39	15	2	5
			R.FTVIAPDLLGHGQSDKPR.A	1951.04	1.17	1/1/5e+05/3e+04/4e+05/2e+04	2.39	15	3	5
			R.FTVIAPDLLGHGQSDKPR.A	1951.04	1.2	1/1/2e+05/5e+03/2e+05/5e+03	2.39	15	4	5
			R.IAGSGPAILLIHGIGDNSTTWNGVHAK.L	2699.42	1.28	1/1/6e+05/4e+04/5e+05/4e+04	2.39	15	3	5
			R.IAGSGPAILLIHGIGDNSTTWNGVHAK.L	2699.42	1.28	1/1/6e+05/4e+04/5e+05/4e+04	2.39	15	4	5
			R.LASLPMGSEAMALLRLPLVLPAVQIAGR.I	2887.66	1.19	1/1/1e+05/1e+03/1e+05/2e+04	2.39	15	3	5
			R.VAVLNAIGSNER.S	1241.67	1.1	1/1/4e+05/3e+04/4e+05/3e+04	2.39	15	2	2
			R.VAVLNAIGSNER.S	1241.67	1.1	1/1/9e+04/2e+03/8e+04/3e+03	2.39	15	2	3
			K.DVNIVFR.L	861.471	0	0/0/1e+04/9e+02/1e+04/3e+03	2.39	15	2	2
			R.FIDIVER.F	890.486	0	0/0/1e+04/2e+03/2e+04/1e+03	2.39	15	2	2
			R.FMDTTEPAEYDQAALR.A	1856.83	0	0/0/0e+00/2e+02/4e+03/2e+02	2.39	15	2	5
			R.GQMVTMLDR.C	1049.5	0	0/0/3e+04/1e+03/4e+04/3e+03	2.39	15	2	2
			R.ILDDLPEPTASAAFGR.T	1671.85	0	0/0/0e+00/1e+03/1e+04/3e+03	2.39	15	2	2
P9WJY9	metX Homoserine O-acetyltransferase	metX			1.18	0.17	1.25	10	23	2345
			R.AGLLLAVGAR.A	939.587	1.12	1/1/1e+04/2e+03/1e+04/2e+03	1.25	10	2	2
			R.ATADQIGTQTTQIAAIK.A	1729.92	1.08	1/1/1e+04/1e+03/1e+04/2e+03	1.25	10	2	2
			R.FAHLTYR.G	906.471	1.15	1/1/4e+04/8e+02/4e+04/8e+02	1.25	10	2	5
			R.FANHNQGNEDPTAGGR.Y	1683.73	1.18	1/1/2e+04/9e+01/1e+04/1e+02	1.25	10	2	4
			R.FDAGSYVILTEALNSHDVGR.G	2164.06	1.35	1/1/7e+04/1e+03/7e+04/2e+03	1.25	10	2	4
			R.FDAGSYVILTEALNSHDVGR.G	2164.06	1.31	1/1/6e+04/2e+03/7e+04/2e+03	1.25	10	2	5
			R.FDAGSYVILTEALNSHDVGR.G	2164.06	1.63	1/1/1e+05/5e+03/1e+05/7e+03	1.25	10	3	3
			R.FDAGSYVILTEALNSHDVGR.G	2164.06	1.35	1/1/1e+05/6e+03/2e+05/6e+03	1.25	10	3	4
			R.YAVQSYLEHQGDK.L	1536.72	1.18	1/1/7e+04/8e+03/9e+04/2e+04	1.25	10	2	3
			R.YAVQSYLEHQGDK.L	1536.72	1.14	1/1/2e+04/2e+03/1e+04/3e+03	1.25	10	3	3
			K.ADPDWQSGDYHETGRAPDAGLR.L	2414.07	0	0/0/1e+04/3e+02/1e+04/4e+02	1.25	10	3	3
			R.DNVVVVLHALTGDSHITGPAGPGHPTPGWWDGVAGPGAPIDTTR.W	4396.19	0	0/0/9e+04/4e+03/1e+05/4e+03	1.25	10	4	5
P9WNH5	hsaD 4,5:9,10-diseco-3-hydroxy-5,9,17-trioxoandrosta-1(	hsaD			1.18	0.13	1.23	39	2345	2345
			K.FSVAPTRENLEAFLR.V	1748.92	1.1	1/1/2e+04/4e+03/2e+04/4e+03	1.23	39	3	4
			K.LHYHEAGVGNDQTVVLLHGGGPGAASW.T	2742.33	1.22	1/1/8e+04/3e+03/1e+05/2e+03	1.23	39	3	5
			K.LHYHEAGVGNDQTVVLLHGGGPGAASWTNF.S	3104.49	1.28	1/1/2e+05/1e+04/2e+05/1e+04	1.23	39	3	5
			K.LHYHEAGVGNDQTVVLLHGGGPGAASWTNFSR.N	3347.63	1.05	1/1/1e+05/3e+04/1e+05/3e+04	1.23	39	3	5
			K.LHYHEAGVGNDQTVVLLHGGGPGAASWTNFSR.N	3347.63	1.22	1/1/4e+05/2e+04/6e+05/2e+04	1.23	39	4	5
			K.LHYHEAGVGNDQTVVLLHGGGPGAASWTNFSR.N	3347.63	1.28	1/1/4e+04/2e+04/7e+04/2e+04	1.23	39	5	5
			K.LTIEFLGGGR.-	1061.59	1.16	1/1/2e+04/3e+03/2e+04/3e+03	1.23	39	2	2
			K.NLITPELVDQR.F	1296.7	1.19	1/1/8e+05/4e+04/8e+05/4e+04	1.23	39	2	2
			K.NLITPELVDQR.F	1296.7	1.15	1/1/1e+05/2e+03/2e+05/2e+03	1.23	39	2	3
			K.SFAGADFEAGMMWR.E	1574.66	1.14	1/1/1e+05/3e+03/2e+05/3e+03	1.23	39	2	2
			K.SFAGADFEAGMMWR.E	1574.66	1.12	1/1/8e+04/9e+03/8e+04/9e+03	1.23	39	2	3
			K.SFAGADFEAGMMWR.E	1574.66	1.11	1/1/1e+05/1e+04/8e+04/1e+04	1.23	39	2	4
			K.SFAGADFEAGMMWR.E	1574.66	1.11	1/1/2e+04/9e+03/4e+04/7e+03	1.23	39	2	5
			M.TATEELTFESTSR.F	1470.68	1.18	1/1/3e+05/8e+03/3e+05/8e+03	1.23	39	2	2
			R.EDRVNPLDGALVALK.T	1608.88	1.26	1/1/3e+04/8e+03/5e+04/9e+03	1.23	39	2	3
			R.EDRVNPLDGALVALK.T	1608.88	1.16	1/1/1e+05/2e+04/2e+05/2e+04	1.23	39	3	3
			R.ENLEAFLR.V	990.513	1.17	1/1/4e+05/3e+04/5e+05/4e+04	1.23	39	2	2
			R.FAEVDVDGPLK.L	1188.6	1.14	1/1/4e+04/2e+03/5e+04/4e+03	1.23	39	2	3
			R.FALASTPESLTATR.A	1463.76	1.18	1/1/8e+05/5e+04/1e+06/5e+04	1.23	39	2	2
			R.FALASTPESLTATR.A	1463.76	1.23	1/1/3e+05/3e+03/4e+05/4e+03	1.23	39	2	3
			R.FALASTPESLTATR.A	1463.76	1.16	1/1/4e+04/6e+03/3e+04/6e+03	1.23	39	2	4
			R.FALASTPESLTATR.A	1463.76	1.18	1/1/7e+03/2e+03/2e+04/2e+03	1.23	39	3	4
			R.FALDYPAR.A	951.481	1.14	1/1/2e+05/2e+04/2e+05/5e+04	1.23	39	2	2
			R.FALDYPAR.A	951.481	1.09	1/1/3e+04/2e+03/2e+04/5e+03	1.23	39	2	3
			R.HFHVLAVDQPGYGHSDK.R	1906.92	1.41	1/1/1e+04/5e+03/9e+03/4e+03	1.23	39	2	5
			R.LRQPVLLIWGR.E	1349.83	1.2	1/1/4e+05/3e+04/3e+05/3e+04	1.23	39	2	5
			R.LRQPVLLIWGREDR.V	1750	1.22	1/1/3e+05/1e+04/6e+05/1e+04	1.23	39	3	5
			R.LRQPVLLIWGREDR.V	1750	1.13	1/1/6e+05/4e+03/7e+05/5e+03	1.23	39	4	5
			R.LRQPVLLIWGREDRVNPLDGALVALK.T	2941.71	1.5	1/1/3e+05/2e+04/3e+05/2e+04	1.23	39	5	5
			R.LVLMGPGGLSINLFAPDPTEGVK.R	2325.25	1.49	1/1/3e+04/2e+03/4e+04/1e+03	1.23	39	2	2
			R.LVLMGPGGLSINLFAPDPTEGVK.R	2325.25	1.4	1/1/6e+04/2e+03/6e+04/2e+03	1.23	39	3	2
			R.LVLMGPGGLSINLFAPDPTEGVK.R	2325.25	1.19	1/1/6e+04/1e+03/4e+04/2e+03	1.23	39	3	3
			R.LVLMGPGGLSINLFAPDPTEGVKR.L	2481.35	1.62	1/1/3e+05/3e+03/3e+05/2e+04	1.23	39	2	5
			R.LVLMGPGGLSINLFAPDPTEGVKR.L	2481.35	1.32	1/1/7e+05/4e+04/6e+05/5e+04	1.23	39	3	4
			R.VMVYDKNLITPELVDQR.F	2033.07	1.28	1/1/3e+04/8e+02/5e+04/8e+02	1.23	39	2	5
			R.VMVYDKNLITPELVDQR.F	2033.07	1.42	1/1/7e+04/7e+03/6e+04/1e+04	1.23	39	3	3
			R.VMVYDKNLITPELVDQR.F	2033.07	1.44	1/1/4e+04/1e+03/5e+04/2e+03	1.23	39	3	5
			R.VNPLDGALVALK.T	1208.71	1.15	1/1/1e+05/7e+03/2e+05/8e+03	1.23	39	2	2
			R.VNPLDGALVALK.T	1208.71	1.14	1/1/4e+04/2e+03/4e+04/2e+03	1.23	39	2	3
			K.FDEFNKLTIEFLGGGR.-	1842.93	0	0/0/3e+04/2e+03/6e+04/2e+03	1.23	39	2	5
			K.LHYHEAGVGNDQTVVLLHGGGPGAASWTNF.S	3104.49	0	0/0/2e+05/7e+03/0e+00/2e+03	1.23	39	4	5
			K.LTIEFLGGGR.-	1061.59	0	0/0/2e+04/1e+03/2e+04/1e+03	1.23	39	2	3
			K.NLITPELVDQR.F	1296.7	0	0/0/8e+03/4e+02/0e+00/8e+02	1.23	39	2	4
			R.AEHGQFNR.Y	957.442	0	0/0/4e+04/6e+02/4e+04/6e+02	1.23	39	2	4
			R.FAEVDVDGPLK.L	1188.6	0	1/0/2e+05/1e+04/2e+05/3e+04	1.23	39	2	2
			R.HFHVLAVDQPGYGHSDK.R	1906.92	0	0/0/3e+04/1e+04/2e+04/1e+04	1.23	39	3	5
			R.HFHVLAVDQPGYGHSDKR.A	2063.02	0	1/0/1e+04/6e+03/2e+04/3e+03	1.23	39	3	5
			R.LRQPVLLIWGR.E	1349.83	0	0/0/6e+04/1e+04/1e+05/1e+04	1.23	39	3	5
			R.LRQPVLLIWGREDRVNPLDGALVALK.T	2941.71	0	0/0/2e+05/2e+04/2e+05/9e+04	1.23	39	3	5
			R.LVLMGPGGLSINLFAPDPTEGVK.R	2325.25	0	0/0/4e+04/2e+03/5e+04/2e+03	1.23	39	3	4
			R.QPVLLIWGREDR.V	1480.82	0	1/0/0e+00/5e+02/7e+03/7e+02	1.23	39	3	4
			R.VMVYDKNLITPELVDQR.F	2033.07	0	0/0/2e+04/9e+02/1e+04/2e+03	1.23	39	2	3
I6XVY0	lpqP Lipoprotein LpqP	lpqP			1.19	0.04	1.19	2	23	4
			K.FLVAYPDGYHR.A	1336.66	1.16	1/1/1e+04/3e+03/2e+04/2e+04	1.19	2	2	4
			K.FLVAYPDGYHR.A	1336.66	1.21	1/1/2e+04/1e+03/1e+04/3e+03	1.19	2	3	4
			R.AVVADIANNVSIDPAR.V	1623.86	0	0/0/1e+04/4e+02/1e+04/2e+03	1.19	2	2	2
			R.LYKPVGLPSSAPLVVMLHGGFGSAK.Q	2525.39	0	1/0/3e+04/6e+03/8e+04/6e+03	1.19	2	3	5
O05316	Rv1215c Conserved protein	Rv1215c			1.19	0.12	1.23	7	23	5
			R.NPLTGQFPAAYPRPPR.G	1781.94	1.35	1/1/5e+04/3e+03/6e+04/3e+03	1.23	7	2	5
			R.NPLTGQFPAAYPRPPR.G	1781.94	1.35	1/1/3e+04/4e+03/4e+04/4e+03	1.23	7	3	5
			R.SAEGGARPVIASIHPYGK.D	1808.95	1.19	1/1/5e+04/3e+03/5e+04/9e+03	1.23	7	2	5
			R.SAEGGARPVIASIHPYGK.D	1808.95	1.06	1/1/8e+04/3e+03/7e+04/4e+03	1.23	7	3	5
			R.VRGVAKPPITVTDPPADVVIER.D	2329.32	1.36	1/1/3e+04/4e+03/3e+04/4e+03	1.23	7	3	5
			R.VTLHWGPR.Y	964.524	1.16	1/1/9e+03/4e+03/2e+04/4e+03	1.23	7	2	5
			R.WRPMYLAGPGLLATEPPPTAGSIR.F	2551.35	1.15	1/1/3e+05/1e+04/2e+05/1e+04	1.23	7	3	5
			R.PVIASIHPYGK.D	1180.66	0	0/0/9e+03/8e+02/6e+03/1e+03	1.23	7	2	5
			R.WTFSPQYR.M	1083.51	0	0/0/4e+03/4e+02/6e+03/3e+02	1.23	7	2	2
			R.WTFSPQYR.M	1083.51	0	0/0/2e+04/3e+02/2e+04/3e+02	1.23	7	2	3
I6X8S7	Rv0223c Aldehyde dehydrogenase (NAD+)	Rv0223c			1.21	0.61	1.51	3	23	34
			R.AAFDNGPWPSTPPHER.A	1777.82	2.21	1/0/6e+03/3e+03/2e+04/1e+03	1.51	3	2	4
			R.AAFDNGPWPSTPPHER.A	1777.82	1.21	1/1/1e+04/2e+03/1e+04/7e+02	1.51	3	3	4
			R.ENGPEGVEHFTQQK.S	1598.73	1.11	1/1/1e+04/1e+03/2e+04/1e+03	1.51	3	2	3
			K.VPMAAAADVDAAVAAAR.A	1568.8	0	0/0/6e+03/8e+03/6e+03/4e+02	1.51	3	2	2
			K.WTKPSTSDVIEVR.C	1516.79	0	0/0/7e+03/3e+02/9e+03/2e+03	1.51	3	2	3
I6Y1I1	Rv2695 Alanine rich protein	Rv2695			1.21	0.1	1.2	5	234	25
			R.AFSAPLRR.A	916.524	1.3	1/1/4e+04/6e+03/4e+04/8e+03	1.2	5	2	5
			R.AGAVLVTPVPHPGR.L	1369.78	1.26	1/1/4e+05/2e+04/4e+05/3e+04	1.2	5	2	5
			R.AGAVLVTPVPHPGR.L	1369.78	1.2	1/1/6e+04/1e+03/5e+04/1e+03	1.2	5	3	5
			R.ASSPVWLAEELTR.S	1457.75	1.03	1/1/1e+05/2e+03/1e+05/2e+03	1.2	5	2	2
			R.LVAPLAVAAAVDDPIHPLQVAADWVSVAPHAALR.T	3454.9	1.21	2/2/1e+05/3e+04/8e+04/2e+04	1.2	5	4	5
O06319	cut4 Cutinase Cut4	cut4			1.21	0	1.21	1	2	2
			R.AGGLMSALTPQFGSK.T	1463.74	1.21	1/1/1e+05/1e+03/1e+05/2e+03	1.21	1	2	2
			K.TINLCNNGDPICSDGNR.W	1918.83	0	0/0/0e+00/0e+00/0e+00/0e+00	1.21	1	2	2
			R.VGQAFVSSLR.Q	1062.58	0	0/0/4e+04/2e+03/5e+04/9e+03	1.21	1	2	2
			R.VGQAFVSSLR.Q	1062.58	0	0/0/0e+00/5e+02/1e+04/3e+03	1.21	1	2	3
O53488	lipT Carboxylesterase LipT	lipT			1.21	4.31	2.2	19	234	2345
			R.APQPAQPWPGVR.H	1302.68	1.2	1/1/2e+05/1e+04/2e+05/3e+04	2.2	19	2	3
			R.AVLVFDRR.C	974.566	1.24	1/1/2e+05/2e+04/2e+05/2e+04	2.2	19	2	4
			R.FANLIGAR.T	860.487	1.18	1/1/1e+04/5e+03/2e+04/6e+03	2.2	19	2	2
			R.FANLIGAR.T	860.487	1.24	1/1/7e+04/2e+03/8e+04/4e+03	2.2	19	2	3
			R.FGALLTAAADRR.A	1260.69	1.21	1/1/2e+04/2e+03/2e+04/5e+03	2.2	19	2	4
			R.FGALLTAAADRR.A	1260.69	1.18	1/1/2e+04/2e+03/2e+04/2e+03	2.2	19	3	4
			R.FLGMLPTNEPMVEELLSGMKPADR.E	2675.32	0.75	1/1/2e+05/3e+03/2e+05/2e+03	2.2	19	3	4
			R.FRAPQPAQPWPGVR.H	1605.85	1.2	1/1/1e+05/1e+04/1e+05/1e+04	2.2	19	2	5
			R.FRAPQPAQPWPGVR.H	1605.85	1.23	1/1/1e+05/7e+03/1e+05/8e+03	2.2	19	3	5
			R.IEFDPHQHR.R	1177.56	1.2	1/1/9e+04/9e+02/1e+05/8e+02	2.2	19	2	5
			R.RYTVMGIGR.Y	1051.56	1.23	1/1/6e+04/1e+04/6e+04/1e+04	2.2	19	2	5
			R.SREVAAEFAAR.F	1205.62	1.26	1/1/6e+04/9e+03/7e+04/6e+03	2.2	19	2	4
			R.TATGIVEGFTR.D	1150.6	1.2	1/1/3e+05/4e+04/3e+05/4e+04	2.2	19	2	2
			R.TQDAANALMQASPAQLVEAQHHLIR.Q	2713.38	1.66	1/1/8e+05/4e+04/1e+06/4e+04	2.2	19	3	5
			R.TQDAANALMQASPAQLVEAQHHLIR.Q	2713.38	20	0/0/0e+00/2e+04/6e+04/2e+04	2.2	19	4	4
			R.TRFGALLTAAADR.R	1361.74	1.23	1/1/2e+04/7e+02/3e+04/8e+02	2.2	19	3	5
			R.TRFGALLTAAADRR.A	1517.84	1.23	1/1/1e+05/8e+03/1e+05/9e+03	2.2	19	3	5
			R.VHAVPLIVGTNAEEGR.L	1660.89	1.17	1/1/2e+05/4e+04/2e+05/5e+04	2.2	19	2	4
			R.VHAVPLIVGTNAEEGR.L	1660.89	1.17	1/1/4e+05/3e+04/4e+05/4e+04	2.2	19	3	4
			R.AISESPAAGMVR.S	1187.6	0	0/0/1e+04/2e+03/1e+04/2e+03	2.2	19	2	2
			R.AISESPAAGMVR.S	1187.6	0	0/0/3e+03/6e+02/0e+00/3e+03	2.2	19	2	3
			R.APQPAQPWPGVR.H	1302.68	0	0/0/3e+04/6e+03/1e+05/7e+04	2.2	19	2	4
			R.FGALLTAAADR.R	1104.59	0	0/0/1e+04/6e+02/1e+04/2e+03	2.2	19	2	2
			R.FGALLTAAADRR.A	1260.69	0	1/0/1e+04/5e+02/1e+04/5e+02	2.2	19	2	5
			R.TATGIVEGFTR.D	1150.6	0	0/0/2e+04/4e+03/2e+04/6e+03	2.2	19	2	3
			R.TATGIVEGFTR.D	1150.6	0	0/0/0e+00/9e+02/3e+04/1e+03	2.2	19	2	4
			R.TQDAANALMQASPAQLVEAQHHLIR.Q	2713.38	0	1/0/1e+04/2e+03/2e+04/5e+03	2.2	19	3	4
			R.TRFGALLTAAADR.R	1361.74	0	1/0/1e+04/2e+03/3e+04/1e+04	2.2	19	2	5
			R.VHAVPLIVGTNAEEGR.L	1660.89	0	0/0/8e+03/8e+02/1e+04/1e+03	2.2	19	2	5
			R.YTVMGIGR.Y	895.459	0	0/0/3e+04/3e+03/3e+04/2e+03	2.2	19	2	2
P9WKH3	mhuD Heme-degrading monooxygenase HmoB	mhuD			1.21	0.22	1.32	3	23	35
			K.INAIEVPAGAGPELEKR.F	1762.96	1.21	1/1/3e+04/3e+03/3e+04/4e+03	1.32	3	2	3
			K.INAIEVPAGAGPELEKR.F	1762.96	1.18	1/1/3e+04/3e+03/4e+04/4e+03	1.32	3	3	3
			R.AHAVENSPGFLGFQLLRPVKGEER.Y	2651.4	1.58	1/1/5e+04/1e+03/5e+04/2e+03	1.32	3	3	5
			R.AHAVENSPGFLGFQLLRPVKGEER.Y	2651.4	0	1/0/4e+04/1e+03/5e+04/1e+03	1.32	3	4	5
I6X7D4	Rv3463 Conserved protein	Rv3463			1.22	0	1.22	1	2	3
			R.LGFTDDEVSRPGSDR.L	1649.76	1.22	1/1/2e+04/8e+02/2e+04/8e+02	1.22	1	2	3
			R.RVVAALGPR.V	937.582	0	0/0/1e+03/1e+02/2e+03/2e+02	1.22	1	2	5
O53666	fadE5 Acyl-CoA dehydrogenase FadE5	fadE5			1.22	0	1.22	1	3	3
			R.LAEGPVAESFVEGDRNPPVFDPK.T	2470.22	1.22	1/1/4e+04/6e+03/4e+04/2e+03	1.22	1	3	3
			K.ALGHGEFSDVDVDTAR.D	1687.78	0	0/0/7e+03/4e+02/9e+03/5e+02	1.22	1	2	3
I6XG43	Rv3079c Conserved protein	Rv3079c			1.23	0.14	1.26	5	23	23
			K.EVASLDLVSQGR.F	1272.67	1.44	1/1/9e+03/1e+03/1e+04/2e+03	1.26	5	2	2
			R.LNAGWIAISPSPQR.L	1508.81	1.23	1/1/7e+04/4e+03/5e+04/4e+03	1.26	5	2	2
			R.VLLELPTEPR.D	1165.67	1.11	1/1/1e+04/5e+03/1e+04/6e+03	1.26	5	2	2
			R.YLDKLQAELAR.L	1318.72	1.38	1/1/3e+04/1e+03/3e+04/2e+03	1.26	5	2	3
			R.YLDKLQAELAR.L	1318.72	1.15	1/1/4e+04/5e+02/5e+04/6e+02	1.26	5	3	3
			R.VLLELPTEPRDPTLR.Y	1747.98	0	1/0/0e+00/4e+03/2e+04/5e+03	1.26	5	3	3
P96399	lipW Esterase LipW	lipW			1.24	0.29	1.19	3	34	45
			R.DDLGGLAPAWIGVGTHDLLHDEDLAYAER.L	3119.5	1.24	1/1/3e+04/1e+04/4e+04/1e+04	1.19	3	3	4
			R.DDLGGLAPAWIGVGTHDLLHDEDLAYAER.L	3119.5	0.87	1/1/1e+05/2e+04/2e+05/1e+04	1.19	3	3	5
			R.DDLGGLAPAWIGVGTHDLLHDEDLAYAER.L	3119.5	1.45	1/1/5e+04/1e+04/7e+04/2e+04	1.19	3	4	4
			R.ALIVVAGLR.M	910.596	0	0/0/1e+04/1e+03/1e+04/1e+03	1.19	3	2	5
			R.DDLGGLAPAWIGVGTHDLLHDEDLAYAER.L	3119.5	0	0/0/3e+04/2e+02/3e+04/3e+02	1.19	3	4	3
			R.GGITPAFQLLVYPMLDDRPSIAPANPHYR.L	3209.65	0	1/0/2e+05/2e+03/3e+05/7e+03	1.19	3	3	5
			R.LGITVASVDYR.L	1192.65	0	1/0/7e+04/3e+03/6e+04/2e+03	1.19	3	2	2
P9WMS3	dhmA1 Haloalkane dehalogenase 1	dhmA1			1.24	0.16	1.31	3	23	5
			R.FEHLVGYPFAPHYVDVTAGDTQPLR.M	2829.4	1.24	1/1/1e+04/6e+02/3e+04/8e+02	1.31	3	3	5
			R.LVNFGTVHR.V	1041.57	1.19	1/1/1e+04/2e+02/9e+03/3e+03	1.31	3	2	5
			R.TMIPPLSAAGHR.V	1249.66	1.49	1/1/1e+04/1e+03/1e+04/2e+03	1.31	3	2	5
			K.ASHFIQEDSGTELAER.M	1788.83	0	0/0/3e+06/1e+06/0e+00/3e+02	1.31	3	2	3
P95229	Rv0272c Uncharacterized protein	Rv0272c			1.25	0.19	1.31	15	234	2345
			K.RNHTITDWAESELKR.V	1854.93	1.13	1/1/7e+04/3e+03/7e+04/4e+03	1.31	15	3	5
			K.RNHTITDWAESELKR.V	1854.93	1.21	1/1/4e+04/2e+03/5e+04/2e+03	1.31	15	4	5
			K.TQVSIDTDHYFTTPGAR.S	1908.9	1.39	1/1/2e+05/1e+04/2e+05/1e+04	1.31	15	2	3
			K.TQVSIDTDHYFTTPGAR.S	1908.9	1.87	1/1/1e+04/2e+02/1e+04/2e+03	1.31	15	2	5
			K.TQVSIDTDHYFTTPGAR.S	1908.9	1.4	1/1/3e+05/2e+04/2e+05/2e+04	1.31	15	3	3
			R.AAGFSDRPFSVMR.T	1439.7	1.24	1/1/5e+05/5e+04/6e+05/5e+04	1.31	15	2	4
			R.AAGFSDRPFSVMR.T	1439.7	1.24	1/1/3e+05/4e+04/3e+05/4e+04	1.31	15	3	4
			R.EFVGLPSR.T	903.481	1.25	1/1/1e+05/5e+03/1e+05/6e+03	1.31	15	2	2
			R.GFESSFLLDHALVDIGVGVR.W	2131.11	1.48	1/1/3e+04/3e+03/5e+04/3e+03	1.31	15	3	4
			R.GIGFLGWNTR.F	1119.58	1.22	1/1/8e+04/5e+03/7e+04/6e+03	1.31	15	2	3
			R.GIGFLGWNTR.F	1119.58	1.1	1/1/4e+04/2e+03/3e+04/2e+03	1.31	15	2	4
			R.MVDPSIEPTKR.R	1271.65	1.35	1/1/9e+04/4e+03/1e+05/5e+03	1.31	15	2	3
			R.NGPPYSPEFISR.Y	1362.66	1.28	1/1/4e+04/5e+03/4e+04/5e+03	1.31	15	2	2
			R.NGPPYSPEFISR.Y	1362.66	1.26	1/1/0e+00/5e+03/1e+04/6e+03	1.31	15	2	3
			R.NHTITDWAESELKR.V	1698.83	1.17	1/1/8e+04/4e+04/8e+04/4e+04	1.31	15	3	4
			K.TQVSIDTDHYFTTPGAR.S	1908.9	0	0/0/1e+04/2e+02/5e+03/2e+02	1.31	15	2	4
			R.GIGFLGWNTR.F	1119.58	0	0/0/6e+04/1e+03/6e+04/1e+03	1.31	15	2	2
			R.NHTITDWAESELK.R	1542.73	0	0/0/2e+04/2e+03/3e+04/7e+02	1.31	15	3	3
			R.NHTITDWAESELKR.V	1698.83	0	1/0/3e+04/3e+03/2e+04/4e+03	1.31	15	2	4
			R.SEQADTIAK.W	961.472	0	0/0/1e+04/1e+02/9e+03/1e+02	1.31	15	2	1
P9WJY3	Rv1410c MFS-type drug efflux transporter P55	Rv1410c			1.25	0.12	1.25	2	23	5
			R.VVPSAQHGIASAAVVVAR.M	1730.98	1.17	1/1/0e+00/3e+03/6e+03/4e+03	1.25	2	2	5
			R.VVPSAQHGIASAAVVVAR.M	1730.98	1.34	1/1/5e+03/5e+03/1e+04/6e+03	1.25	2	3	5
P9WP41	cut2 Probable cutinase cut2	cut2			1.25	0.08	1.27	7	234	235
			K.NVGVYAVK.Y	848.476	1.15	1/1/2e+04/2e+02/3e+04/2e+02	1.27	7	2	2
			R.FEPPGIGTVGNAFVSALR.S	1831.97	1.24	1/1/2e+04/3e+03/3e+04/3e+03	1.27	7	2	3
			R.FEPPGIGTVGNAFVSALR.S	1831.97	1.37	1/1/1e+04/1e+03/2e+04/3e+03	1.27	7	3	3
			R.GRFEPPGIGTVGNAFVSALR.S	2045.09	1.33	1/1/2e+06/9e+04/1e+06/9e+04	1.27	7	2	5
			R.GRFEPPGIGTVGNAFVSALR.S	2045.09	1.33	1/1/7e+06/3e+05/5e+06/3e+05	1.27	7	3	5
			R.GRFEPPGIGTVGNAFVSALRSK.V	2260.22	1.23	1/1/3e+04/1e+04/6e+04/1e+04	1.27	7	3	5
			R.GRFEPPGIGTVGNAFVSALRSK.V	2260.22	1.25	1/1/2e+05/2e+04/2e+05/9e+03	1.27	7	4	5
			D.PNTWEANWPQHLAGAYVSSGMVNQAADFVAGK.L	3417.61	0	1/0/5e+04/2e+03/6e+04/2e+03	1.27	7	3	4
			D.PNTWEANWPQHLAGAYVSSGMVNQAADFVAGK.L	3417.61	0	0/0/4e+04/2e+03/0e+00/2e+03	1.27	7	3	5
			R.SKVNKNVGVYAVK.Y	1404.81	0	0/0/2e+04/2e+03/2e+04/2e+03	1.27	7	2	5
			R.TIELCHGDDPVCHPADPNTWEANWPQHLAGAYVSSGMVNQAADFVAGK.L	5235.37	0	0/0/0e+00/0e+00/0e+00/0e+00	1.27	7	4	4
			R.TIELCHGDDPVCHPADPNTWEANWPQHLAGAYVSSGMVNQAADFVAGK.L	5235.37	0	0/0/0e+00/0e+00/0e+00/0e+00	1.27	7	4	5
			R.TIELCHGDDPVCHPADPNTWEANWPQHLAGAYVSSGMVNQAADFVAGK.L	5235.37	0	0/0/0e+00/0e+00/0e+00/0e+00	1.27	7	5	4
			R.TIELCHGDDPVCHPADPNTWEANWPQHLAGAYVSSGMVNQAADFVAGK.L	5235.37	0	0/0/0e+00/0e+00/0e+00/0e+00	1.27	7	5	5
O86335	pks6 Polyketide synthase Pks6	pks6			1.27	0.15	1.21	4	23	24
			K.STIWDNTGGSSSIIANR.I	1777.86	0.99	1/1/0e+00/6e+02/1e+04/4e+03	1.21	4	2	2
			R.ADVGGSGGGVVAWVISGK.T	1614.84	1.32	1/1/1e+05/4e+03/1e+05/4e+03	1.21	4	2	2
			R.ARPALDVVDVGYSLVSTR.S	1918.04	1.25	1/1/5e+04/1e+03/6e+04/1e+03	1.21	4	3	4
			R.TGVFVGVSSTDYVR.L	1485.75	1.29	1/1/2e+04/2e+03/2e+04/3e+03	1.21	4	2	2
			K.MVALASNTRERMSSPVR.N	1903.97	0	0/0/0e+00/0e+00/4e+03/4e+03	1.21	4	3	2
			K.RVELPTYAFQHQK.F	1615.85	0	0/0/8e+03/1e+03/9e+03/1e+03	1.21	4	3	5
			R.AGVSSFGFGGTNAHVIVEEAGSVGADTVSGR.A	2935.41	0	0/0/0e+00/5e+02/2e+04/1e+03	1.21	4	3	4
			R.ARPALDVVDVGYSLVSTR.S	1918.04	0	0/0/2e+04/1e+03/4e+04/3e+03	1.21	4	3	3
			R.FIEVGPGGGLTSLIEASLADAQIVSVPTLRK.D	3138.74	0	0/0/2e+04/1e+04/1e+04/8e+03	1.21	4	3	5
			R.IEAHALGMVFGR.K	1299.68	0	0/0/9e+03/4e+02/6e+03/3e+02	1.21	4	3	4
			R.ILAILTGSAVNQDGK.S	1498.84	0	1/0/0e+00/1e+03/2e+04/2e+03	1.21	4	2	2
			R.LLLEVSWEALEHAGIIPESLR.L	2375.29	0	1/0/2e+04/1e+02/2e+04/1e+02	1.21	4	3	5
			R.RAGVSSFGFGGTNAHVIVEEAGSVGADTVSGR.A	3091.52	0	0/0/1e+04/6e+02/0e+00/0e+00	1.21	4	3	5
			R.TAAAEAAYSVAEVPGDHFGMMSTSSEAIATEIHDWISGLVR.G	4279.01	0	1/0/2e+04/1e+02/2e+04/9e+01	1.21	4	4	5
P96831	fadE2 Acyl-CoA dehydrogenase FadE2	fadE2			1.27	0.23	1.27	2	3	35
			R.TNPDAAAHQQQSMVLVPIDTPGVTIVR.S	2858.48	1.11	1/1/2e+04/5e+03/3e+04/5e+03	1.27	2	3	3
			R.VAFGRPLAEQGVVQQAIAQSR.N	2225.21	1.44	1/1/6e+04/1e+04/6e+04/1e+04	1.27	2	3	5
			R.AIQVHGAAGVSDDTPLAR.L	1776.91	0	1/0/6e+03/8e+02/5e+03/3e+03	1.27	2	3	3
			R.HLVAMIK.A	810.479	0	0/0/7e+03/2e+02/6e+03/1e+02	1.27	2	2	5
			R.LYGWHR.A	830.419	0	0/0/1e+04/3e+02/1e+04/2e+02	1.27	2	2	5
P9WJW5	ogt Methylated-DNA--protein-cysteine methyltransferase	ogt			1.27	0.06	1.27	2	23	24
			R.SYGEIADQIGAPGAAR.A	1574.77	1.31	1/1/9e+03/3e+02/7e+03/6e+02	1.27	2	2	2
			R.TIDSPIGPLTLAGHGSVLTNLR.M	2232.23	1.23	1/1/5e+04/2e+04/5e+04/9e+03	1.27	2	3	4
P9WPC5	clpP1 ATP-dependent Clp protease proteolytic subunit 1	clpP1			1.28	0	1.28	1	3	5
			R.WFTAAEALEYGFVDHIITR.A	2239.11	1.28	1/1/3e+04/4e+02/4e+04/2e+02	1.28	1	3	5
			R.SNSQGLSLTDSVYER.L	1654.78	0	0/0/9e+03/5e+02/2e+04/1e+04	1.28	1	2	2
P9WMK7	hup DNA-binding protein HU homolog	hup			1.3	0.16	1.3	38	2345	2345
			K.AELIDVLTQK.L	1128.64	1.27	1/1/1e+06/2e+05/2e+06/3e+05	1.3	38	2	2
			K.AELIDVLTQK.L	1128.64	1.18	1/1/1e+05/7e+03/9e+04/7e+03	1.3	38	2	3
			K.AVVSGAQRLPAEGPAVK.R	1648.93	1.42	1/1/8e+03/1e+03/1e+04/1e+03	1.3	38	2	4
			K.AVVSGAQRLPAEGPAVK.R	1648.93	1.23	1/1/2e+05/9e+03/2e+05/9e+03	1.3	38	2	5
			K.AVVSGAQRLPAEGPAVKR.G	1805.03	1.26	1/1/7e+03/3e+02/8e+03/5e+02	1.3	38	2	5
			K.AVVSGAQRLPAEGPAVKR.G	1805.03	1.23	1/1/4e+04/3e+03/4e+04/4e+03	1.3	38	3	5
			K.GDSVTITGFGVFEQR.R	1611.79	1.27	1/1/2e+04/5e+03/2e+04/6e+03	1.3	38	2	2
			K.GDSVTITGFGVFEQR.R	1611.79	1.23	1/1/1e+05/6e+03/1e+05/7e+03	1.3	38	2	3
			K.GDSVTITGFGVFEQR.R	1611.79	1.24	1/1/3e+05/2e+04/3e+05/3e+04	1.3	38	2	4
			K.GDSVTITGFGVFEQR.R	1611.79	1.23	1/1/3e+05/1e+04/5e+05/2e+04	1.3	38	2	5
			K.RGVGASAAK.K	815.461	1.11	1/1/1e+06/3e+04/1e+06/4e+04	1.3	38	2	5
			K.VKPTSVPAFR.P	1100.63	1.24	1/1/2e+05/2e+03/2e+05/3e+03	1.3	38	2	5
			K.VKPTSVPAFRPGA.Q	1325.75	1.46	1/1/1e+04/2e+02/2e+04/2e+03	1.3	38	2	5
			K.VKPTSVPAFRPGAQ.F	1453.8	1.31	1/1/7e+03/5e+02/1e+04/5e+02	1.3	38	2	5
			K.VKPTSVPAFRPGAQF.K	1600.87	1.26	1/1/7e+04/2e+03/8e+04/3e+03	1.3	38	2	5
			K.VKPTSVPAFRPGAQFK.A	1729.97	1.45	1/1/1e+05/1e+05/1e+05/1e+05	1.3	38	2	5
			-.MNKAELIDVLTQK.L	1501.82	1.34	1/1/8e+05/2e+05/1e+06/2e+05	1.3	38	2	3
			-.MNKAELIDVLTQK.L	1501.82	1.42	1/1/5e+04/3e+03/7e+04/3e+03	1.3	38	2	4
			-.MNKAELIDVLTQK.L	1501.82	1.28	1/1/3e+05/2e+04/3e+05/4e+03	1.3	38	2	5
			-.MNKAELIDVLTQK.L	1501.82	1.31	1/1/4e+05/3e+05/5e+05/3e+05	1.3	38	3	3
			-.MNKAELIDVLTQK.L	1501.82	1.31	1/1/5e+04/3e+03/7e+04/4e+03	1.3	38	3	4
			-.MNKAELIDVLTQK.L	1501.82	1.2	1/1/1e+05/2e+03/1e+05/1e+03	1.3	38	3	5
			-.MNKAELIDVLTQKLGSDRR.Q	2187.19	0.87	1/1/8e+04/8e+03/8e+04/4e+03	1.3	38	3	5
			-.MNKAELIDVLTQKLGSDRR.Q	2187.19	1.48	1/1/6e+04/1e+04/8e+04/1e+04	1.3	38	4	5
			-.MNKAELIDVLTQKLGSDRR.Q	2187.19	1.66	1/1/3e+04/5e+03/4e+04/6e+03	1.3	38	5	5
			R.AVHKGDSVTITGF.G	1330.69	1.37	1/1/1e+04/2e+03/1e+04/3e+03	1.3	38	2	4
			R.AVHKGDSVTITGFGVFEQR.R	2048.05	1.5	1/1/6e+05/3e+04/7e+05/4e+04	1.3	38	2	5
			R.AVHKGDSVTITGFGVFEQR.R	2048.05	1.48	1/1/3e+06/8e+04/3e+06/9e+04	1.3	38	3	5
			R.AVHKGDSVTITGFGVFEQR.R	2048.05	1.52	1/1/5e+04/2e+04/8e+04/2e+04	1.3	38	4	5
			R.LPAEGPAVK.R	880.502	1.31	1/1/8e+04/3e+03/1e+05/3e+03	1.3	38	2	2
			R.LPAEGPAVKR.G	1036.6	1.36	1/1/1e+05/3e+03/2e+05/3e+03	1.3	38	2	5
			R.QATAAVENVVDTIVR.A	1584.85	1.3	1/1/3e+04/8e+03/4e+04/1e+04	1.3	38	2	2
			R.QATAAVENVVDTIVR.A	1584.85	1.3	1/1/2e+05/1e+04/2e+05/1e+04	1.3	38	2	3
			R.QATAAVENVVDTIVR.A	1584.85	1.4	1/1/5e+04/2e+03/7e+04/3e+03	1.3	38	2	4
			R.QATAAVENVVDTIVR.A	1584.85	1.32	1/1/9e+04/3e+04/2e+05/4e+04	1.3	38	3	2
			R.RQATAAVENVVDTIVR.A	1740.95	0.78	1/1/2e+04/7e+03/4e+04/6e+03	1.3	38	2	3
			R.RQATAAVENVVDTIVR.A	1740.95	1.28	1/1/2e+05/6e+03/2e+05/8e+03	1.3	38	2	4
			R.RQATAAVENVVDTIVR.A	1740.95	1.26	1/1/4e+04/1e+04/1e+05/2e+04	1.3	38	3	4
			K.AELIDVLTQK.L	1128.64	0	1/0/2e+04/1e+03/3e+04/2e+03	1.3	38	2	4
			K.AVVSGAQRLPAEGPAVK.R	1648.93	0	1/0/7e+03/2e+02/1e+04/2e+02	1.3	38	3	4
			K.PTSVPAFRPGAQFK.A	1501.8	0	0/0/1e+04/1e+03/1e+04/2e+03	1.3	38	2	5
			K.RGVGASAAKK.V	943.556	0	0/0/2e+04/5e+02/1e+04/4e+02	1.3	38	2	5
			K.VKPTSVPAFRPGAQFK.A	1729.97	0	0/0/2e+05/2e+05/2e+05/2e+05	1.3	38	3	5
			R.QATAAVENVVDTIVR.A	1584.85	0	1/0/0e+00/1e+03/3e+04/1e+03	1.3	38	3	3
			R.RQATAAVENVVDTIVR.A	1740.95	0	0/0/3e+04/4e+04/4e+04/3e+04	1.3	38	3	3
P9WNK5	esxB ESAT-6-like protein EsxB	esxB			1.3	0	1.3	1	2	2
			K.TDAATLAQEAGNFER.I	1592.74	1.3	1/1/1e+04/5e+02/1e+04/7e+02	1.3	1	2	2
			K.QKQELDEISTNIR.Q	1572.81	0	0/0/0e+00/1e+03/2e+04/2e+03	1.3	1	2	3
P9WPB3	pcaA Cyclopropane mycolic acid synthase 3	pcaA			1.3	0	1.3	1	2	5
			K.MLLHTIVRPTFK.E	1454.84	1.3	1/1/8e+03/4e+02/2e+04/2e+03	1.3	1	2	5
			R.VTAVQSLQLHYAR.T	1484.81	0	1/0/1e+04/6e+02/6e+03/6e+02	1.3	1	2	5
O33340	aldC Aldehyde dehydrogenase (NAD+)	aldC			1.31	0	1.31	1	2	4
			R.FVTHPDIR.K	983.519	1.31	1/1/6e+04/1e+03/9e+04/1e+03	1.31	1	2	4
			R.AVESGNLSVNSHSSVR.F	1641.81	0	1/0/5e+03/4e+02/3e+03/1e+03	1.31	1	2	3
			R.AVESGNLSVNSHSSVR.F	1641.81	0	0/0/7e+03/2e+02/3e+04/1e+03	1.31	1	2	4
			R.DKVAGYVPDDAPVAFR.G	1718.86	0	0/0/3e+04/2e+03/3e+04/1e+03	1.31	1	2	3
			R.FMELLEPAVHSIVVGDPGSR.A	2153.1	0	0/0/2e+04/5e+03/3e+04/1e+04	1.31	1	3	3
			R.FMELLEPAVHSIVVGDPGSR.A	2153.1	0	0/0/3e+04/1e+03/4e+04/1e+03	1.31	1	3	4
O33364	Rv0519c Mycolyltransferase II	Rv0519c			1.31	0.28	1.31	2	3	5
			K.EGKPAFAVVGVDGGNTYWHR.R	2160.06	1.51	1/1/3e+04/2e+03/4e+04/2e+03	1.31	2	3	5
			R.QFVNQLHQPPAGSFSPGGHDASYWR.E	2783.3	1.11	1/1/1e+04/2e+03/1e+04/1e+03	1.31	2	3	5
			K.EGKPAFAVVGVDGGNTYWHR.R	2160.06	0	1/0/6e+03/2e+02/8e+03/2e+02	1.31	2	2	5
			R.ISGSFISAAR.G	1007.54	0	0/0/1e+04/1e+03/1e+04/4e+03	1.31	2	2	2
P9WNJ3	esxN ESAT-6-like protein EsxN	esxN			1.31	0	1.31	1	2	4
			R.NFQVIYEQANAHGQK.V	1745.85	1.31	1/1/9e+03/2e+03/2e+04/3e+03	1.31	1	2	4
			R.AQAASLEAEHQAIVR.D	1592.83	0	0/0/0e+00/3e+02/1e+04/6e+02	1.31	1	2	3
O33185	Rv1683 Bifunctional enzyme long-chain acyl-CoA synthase a	Rv1683			1.32	2.85	1.78	85	2345	2345
			G.RQAWYFNSGGNEYR.R	1746.79	1.19	1/1/3e+04/4e+03/3e+04/4e+03	1.78	85	2	5
			K.ARVDFVR.Q	861.482	1.34	1/1/1e+06/3e+04/1e+06/4e+04	1.78	85	2	4
			K.GEFLLFDGR.V	1052.53	1.26	1/1/2e+05/4e+03/3e+05/4e+03	1.78	85	2	2
			K.GEFLLFDGR.V	1052.53	1.18	1/1/3e+04/2e+03/3e+04/2e+03	1.78	85	2	3
			K.GRPLPGAGR.V	879.504	1.35	1/1/1e+05/1e+04/1e+05/1e+04	1.78	85	2	5
			K.IDPDAVELPAWYRPNPGLAR.D	2250.16	1.43	1/1/8e+05/2e+05/1e+06/3e+05	1.78	85	3	3
			K.IDPDAVELPAWYRPNPGLAR.D	2250.16	1.29	1/1/3e+04/3e+03/5e+04/4e+03	1.78	85	3	4
			M.MMSADMWDVTR.E	1341.55	1.13	1/1/1e+04/2e+03/1e+04/2e+03	1.78	85	2	2
			M.VDLNFSMVTRPIER.L	1675.87	1.28	1/1/4e+04/6e+03/5e+04/7e+03	1.78	85	3	3
			R.AAQQSWPTVADWVR.W	1613.8	1.21	1/1/1e+05/1e+04/1e+05/1e+04	1.78	85	2	3
			R.AGHFGLVVGSR.A	1098.59	1.3	1/1/4e+05/7e+04/4e+05/8e+04	1.78	85	2	5
			R.DDDGDYWLAGGR.G	1338.55	1.28	1/1/2e+04/3e+03/3e+04/4e+03	1.78	85	2	2
			R.DDDGDYWLAGGR.G	1338.55	1.2	1/1/3e+04/7e+02/2e+04/7e+02	1.78	85	2	3
			R.DLAFIAFSSADGDLVAK.Q	1738.88	1.25	1/1/6e+04/3e+03/7e+04/4e+03	1.78	85	2	2
			R.DLAFIAFSSADGDLVAK.Q	1738.88	1.3	1/1/5e+03/2e+03/1e+04/2e+03	1.78	85	2	3
			R.DLAFIAFSSADGDLVAK.Q	1738.88	1.18	1/1/4e+04/1e+04/6e+04/3e+03	1.78	85	2	4
			R.DLAFIAFSSADGDLVAK.Q	1738.88	0.95	1/1/1e+05/2e+04/1e+05/1e+04	1.78	85	2	5
			R.DLDLPADALEQGQVIDMEKIDPDAVELPAWYRPNPGLAR.D	4332.16	1.58	1/1/1e+05/4e+03/3e+05/6e+03	1.78	85	3	5
			R.DLDLPADALEQGQVIDMEKIDPDAVELPAWYRPNPGLAR.D	4332.16	1.37	1/1/5e+04/7e+03/6e+04/1e+04	1.78	85	4	3
			R.DLDLPADALEQGQVIDMEKIDPDAVELPAWYRPNPGLAR.D	4332.16	1.45	1/1/3e+05/5e+04/3e+05/5e+04	1.78	85	4	4
			R.EDGAVGILHASGLDPWVIDFGSPDEVEGGMR.R	3225.51	1.27	1/1/4e+04/2e+04/8e+04/2e+04	1.78	85	3	4
			R.EDGAVGILHASGLDPWVIDFGSPDEVEGGMR.R	3225.51	1.32	1/1/7e+05/3e+04/1e+06/3e+04	1.78	85	3	5
			R.EDGAVGILHASGLDPWVIDFGSPDEVEGGMRR.N	3381.61	1.86	1/1/7e+04/7e+03/1e+05/8e+03	1.78	85	4	4
			R.FLESEGWIAWSGPAISELLKQFIAHNR.M	3099.6	1.56	1/1/3e+05/3e+03/4e+05/5e+03	1.78	85	4	5
			R.GFVQVAGVNQVGVLLAQSR.G	1942.08	1.57	1/1/8e+04/7e+02/8e+04/9e+02	1.78	85	2	2
			R.GFVQVAGVNQVGVLLAQSR.G	1942.08	1.33	2/2/3e+04/9e+03/2e+04/8e+03	1.78	85	2	3
			R.GFVQVAGVNQVGVLLAQSR.G	1942.08	1.44	1/1/4e+04/4e+03/6e+04/5e+03	1.78	85	2	4
			R.GFVQVAGVNQVGVLLAQSR.G	1942.08	1.36	1/1/4e+04/3e+03/6e+04/3e+03	1.78	85	2	5
			R.GFVQVAGVNQVGVLLAQSR.G	1942.08	1.51	1/1/1e+05/5e+03/2e+05/3e+03	1.78	85	3	2
			R.GFVQVAGVNQVGVLLAQSR.G	1942.08	1.48	1/1/0e+00/1e+04/4e+04/1e+04	1.78	85	3	3
			R.GFVQVAGVNQVGVLLAQSR.G	1942.08	1.48	1/1/3e+04/6e+03/5e+04/5e+03	1.78	85	3	4
			R.GFVQVAGVNQVGVLLAQSR.G	1942.08	1.45	1/1/5e+04/4e+03/1e+05/4e+03	1.78	85	3	5
			R.GMVYTEPVTNALGLITGVDLAVTYGVLVR.G	3021.63	1.34	1/1/6e+03/4e+02/9e+03/5e+02	1.78	85	3	3
			R.GPIDPTASVK.R	983.529	1.35	1/1/5e+03/2e+02/5e+03/2e+02	1.78	85	2	3
			R.GPIDPTASVKR.G	1139.63	1.33	1/1/3e+05/2e+04/3e+05/3e+04	1.78	85	2	4
			R.GVFAPADTWISTDYLFWRDDDGDYWLAGGR.G	3466.58	1.3	1/1/2e+04/7e+02/4e+04/6e+02	1.78	85	3	5
			R.HVAVSAVTLLPGATITAADLTEAVASMPVGLGPDIVHVVPQLTLSGTYRPTVSALR.A	5635.08	1.57	1/1/1e+05/8e+03/2e+05/8e+03	1.78	85	5	5
			R.LGAVAVVMRPDTDLSASVR.L	1957.05	1.41	1/1/9e+04/1e+04/2e+05/2e+04	1.78	85	2	3
			R.LGAVAVVMRPDTDLSASVR.L	1957.05	1.38	1/1/4e+04/2e+03/3e+04/2e+03	1.78	85	2	4
			R.LGAVAVVMRPDTDLSASVR.L	1957.05	1.45	1/1/3e+05/1e+04/3e+05/1e+04	1.78	85	2	5
			R.LGAVAVVMRPDTDLSASVR.L	1957.05	1.48	1/1/8e+04/6e+03/6e+04/6e+03	1.78	85	3	5
			R.LGGLETGSVPSPSQIVESVPMYK.L	2375.21	1.31	1/1/2e+04/1e+03/2e+04/3e+03	1.78	85	2	3
			R.LGGLETGSVPSPSQIVESVPMYK.L	2375.21	1.27	1/1/1e+05/3e+03/2e+05/6e+03	1.78	85	3	2
			R.LGQLNDHTR.I	1052.54	1.34	1/1/1e+04/1e+04/3e+04/1e+04	1.78	85	2	4
			R.LVATAQNGLEVLR.L	1382.79	1.32	1/1/3e+05/2e+04/4e+05/3e+04	1.78	85	2	2
			R.LVATAQNGLEVLR.L	1382.79	1.31	1/1/4e+04/3e+03/6e+04/4e+03	1.78	85	2	3
			R.LVATAQNGLEVLR.L	1382.79	1.5	1/1/1e+04/1e+03/3e+04/5e+03	1.78	85	2	5
			R.MGFQMMDPLK.T	1196.54	1.32	1/1/3e+05/2e+04/3e+05/5e+03	1.78	85	2	2
			R.MGFQMMDPLK.T	1196.54	1.24	1/1/8e+04/4e+03/8e+04/4e+03	1.78	85	2	3
			R.NLADHIVALSEAVDTVK.D	1793.95	1.24	1/1/1e+04/1e+03/2e+04/2e+03	1.78	85	2	3
			R.NLADHIVALSEAVDTVK.D	1793.95	1.24	1/1/2e+04/9e+03/3e+04/1e+04	1.78	85	3	3
			R.NLADHIVALSEAVDTVK.D	1793.95	1.41	1/1/3e+04/7e+02/2e+04/9e+02	1.78	85	3	4
			R.QAWYFNSGGNEYR.R	1590.69	1.27	1/1/1e+05/7e+03/1e+05/8e+03	1.78	85	2	2
			R.QAWYFNSGGNEYR.R	1590.69	1.18	1/1/2e+05/3e+03/2e+05/4e+03	1.78	85	2	3
			R.QAWYFNSGGNEYRR.L	1746.79	1.37	1/1/1e+04/2e+03/1e+04/2e+03	1.78	85	2	4
			R.QAWYFNSGGNEYRR.L	1746.79	1.52	1/1/0e+00/9e+02/4e+03/1e+03	1.78	85	3	4
			R.QLPGQVLVLGGGESR.D	1508.83	1.23	1/1/5e+05/5e+04/6e+05/5e+04	1.78	85	2	2
			R.QLPGQVLVLGGGESR.D	1508.83	1.3	1/1/2e+05/8e+03/2e+05/1e+04	1.78	85	2	3
			R.RINNVVR.G	869.519	1.34	1/1/1e+05/5e+03/2e+05/6e+03	1.78	85	2	5
			R.TELTGQHR.R	940.473	1.3	1/1/1e+05/2e+03/2e+05/2e+03	1.78	85	2	4
			R.VAHGIGEVSEAALALAR.G	1662.91	1.3	1/1/6e+05/1e+05/6e+05/1e+05	1.78	85	2	4
			R.VAHGIGEVSEAALALAR.G	1662.91	1.14	1/1/8e+04/5e+04/2e+05/7e+04	1.78	85	2	5
			R.VAHGIGEVSEAALALAR.G	1662.91	1.3	1/1/2e+06/3e+05/3e+06/3e+05	1.78	85	3	4
			R.VELGAYDAEHDLILENDR.G	2071.99	20	0/0/0e+00/0e+00/2e+05/9e+03	1.78	85	2	3
			R.VELGAYDAEHDLILENDR.G	2071.99	1.56	1/1/9e+04/3e+03/1e+05/3e+03	1.78	85	2	4
			R.VELGAYDAEHDLILENDR.G	2071.99	1.45	1/1/1e+05/1e+04/1e+05/7e+03	1.78	85	3	2
			R.VELGAYDAEHDLILENDR.G	2071.99	20	0/0/0e+00/0e+00/3e+05/1e+04	1.78	85	3	3
			R.VELGAYDAEHDLILENDR.G	2071.99	1.59	1/1/5e+04/4e+03/8e+04/5e+03	1.78	85	3	4
			R.VGVLMETRPSALVAIAALSR.L	2054.18	1.5	1/1/7e+04/8e+03/1e+05/1e+04	1.78	85	2	5
			R.VGVLMETRPSALVAIAALSR.L	2054.18	1.37	1/1/8e+05/1e+04/1e+06/1e+04	1.78	85	3	4
			R.VGVLMETRPSALVAIAALSR.L	2054.18	1.46	1/1/6e+05/5e+04/5e+05/6e+04	1.78	85	3	5
			R.VGVLMETRPSALVAIAALSRLGAVAVVMRPDTDLSASVR.L	3993.21	1.68	1/1/6e+04/4e+03/6e+04/4e+03	1.78	85	5	5
			R.VHTYEAVNR.R	1087.54	1.29	1/1/4e+04/1e+04/3e+04/1e+04	1.78	85	2	4
			R.VHTYEAVNRR.I	1243.64	1.43	1/1/3e+04/1e+03/5e+04/2e+03	1.78	85	2	5
			R.VTEILTDPTNLDAAR.Q	1627.84	1.25	1/1/3e+05/1e+04/4e+05/1e+04	1.78	85	2	2
			R.VTEILTDPTNLDAAR.Q	1627.84	1.28	1/1/3e+04/3e+03/4e+04/3e+03	1.78	85	2	3
			R.VTEILTDPTNLDAAR.Q	1627.84	1.2	1/1/2e+04/1e+03/2e+04/1e+03	1.78	85	3	3
			R.WAVSAFGTASTAALGR.R	1564.8	0.77	1/1/2e+05/1e+04/2e+05/7e+03	1.78	85	2	2
			R.WAVSAFGTASTAALGR.R	1564.8	1.25	1/1/5e+05/3e+04/5e+05/3e+04	1.78	85	2	3
			R.WAVSAFGTASTAALGR.R	1564.8	1.28	1/1/2e+05/2e+04/3e+05/1e+04	1.78	85	2	4
			R.WAVSAFGTASTAALGR.R	1564.8	1.18	1/1/5e+04/8e+02/9e+04/9e+02	1.78	85	3	2
			R.WISGDGTKPENIHLMADQPAEHTDSGVAFSSR.V	3453.61	1.32	1/1/3e+04/1e+04/3e+04/2e+04	1.78	85	3	4
			R.WISGDGTKPENIHLMADQPAEHTDSGVAFSSR.V	3453.61	1.12	2/2/1e+05/9e+02/1e+05/1e+03	1.78	85	3	5
			R.WISGDGTKPENIHLMADQPAEHTDSGVAFSSR.V	3453.61	1.44	1/1/5e+04/1e+04/6e+04/2e+04	1.78	85	4	4
			R.YFPPDNRPGQPPVGPPVLMVHPMMMSADMWDVTR.E	3866.81	1.27	1/1/2e+05/3e+03/1e+05/3e+03	1.78	85	3	5
			G.HFGLVVGSR.A	970.535	0	0/0/1e+04/4e+02/9e+03/9e+02	1.78	85	2	5
			K.IDPDAVELPAWYRPNPGLAR.D	2250.16	0	0/0/3e+04/2e+03/2e+04/2e+03	1.78	85	4	3
			R.AAQQSWPTVADWVR.W	1613.8	0	1/0/7e+04/2e+04/8e+04/1e+04	1.78	85	2	2
			R.DLDLPADALEQGQVIDMEK.I	2100.01	0	0/0/1e+03/1e+03/0e+00/2e+03	1.78	85	2	2
			R.DLDLPADALEQGQVIDMEK.I	2100.01	0	1/0/0e+00/1e+03/3e+04/4e+03	1.78	85	3	2
			R.EDGAVGILHASGLDPWVIDFGSPDEVEGGMR.R	3225.51	0	1/0/0e+00/3e+03/5e+04/5e+03	1.78	85	3	3
			R.EDGAVGILHASGLDPWVIDFGSPDEVEGGMR.R	3225.51	0	1/0/3e+04/8e+02/4e+04/9e+02	1.78	85	4	4
			R.EDGAVGILHASGLDPWVIDFGSPDEVEGGMRR.N	3381.61	0	0/0/4e+04/2e+03/3e+04/2e+03	1.78	85	3	4
			R.GAADAVVAANR.S	1013.53	0	0/0/7e+04/4e+03/7e+04/6e+03	1.78	85	2	2
			R.GMVYTEPVTNALGLITGVDLAVTYGVLVR.G	3021.63	0	0/0/4e+03/2e+02/3e+03/2e+02	1.78	85	3	4
			R.GMVYTEPVTNALGLITGVDLAVTYGVLVR.G	3021.63	0	0/0/7e+04/2e+03/8e+04/2e+03	1.78	85	3	5
			R.GPIDPTASVK.R	983.529	0	0/0/1e+04/5e+03/2e+04/6e+03	1.78	85	2	2
			R.GVFAPADTWISTDYLFWR.D	2145.04	0	1/0/0e+00/3e+01/5e+03/5e+01	1.78	85	2	3
			R.GVFAPADTWISTDYLFWR.D	2145.04	0	0/0/1e+05/1e+05/6e+04/2e+03	1.78	85	2	4
			R.TELTGQHR.R	940.473	0	0/0/6e+03/5e+02/9e+03/5e+02	1.78	85	2	3
			R.TLAVETVR.T	887.508	0	0/0/3e+03/1e+03/8e+03/2e+03	1.78	85	2	2
			R.VVEAFAPAHVVEFFATTDGQAVLANVAGAK.I	3029.57	0	0/0/4e+04/2e+03/8e+04/4e+03	1.78	85	3	4
			R.VVEAFAPAHVVEFFATTDGQAVLANVAGAK.I	3029.57	0	1/0/6e+04/1e+03/5e+04/2e+03	1.78	85	4	4
			R.WAVSAFGTASTAALGR.R	1564.8	0	1/0/1e+04/5e+02/4e+04/6e+02	1.78	85	3	3
			R.WISGDGTKPENIHLMADQPAEHTDSGVAFSSR.V	3453.61	0	0/0/6e+04/6e+04/8e+04/7e+04	1.78	85	5	4
			R.YFPPDNRPGQPPVGPPVLMVHPM.M	2542.27	0	0/0/8e+04/6e+04/6e+04/6e+04	1.78	85	3	5
O53872	fadB Fatty oxidation protein FadB	fadB			1.32	0.16	1.35	31	23	2345
			K.ANPDGAGVQPWDKK.G	1481.73	1.35	1/1/1e+05/8e+03/1e+05/1e+04	1.35	31	2	3
			K.AWIKEELK.A	1015.57	1.2	1/1/3e+04/2e+03/3e+04/2e+03	1.35	31	2	4
			K.EIGLVDELVATVEELVPAAK.A	2095.15	1.26	1/1/1e+04/3e+02/1e+04/3e+02	1.35	31	2	5
			K.EIGLVDELVATVEELVPAAK.A	2095.15	1.55	1/1/0e+00/3e+02/8e+03/4e+02	1.35	31	3	3
			K.GAGFYEYADGKR.S	1332.61	1.3	1/1/2e+04/4e+03/3e+04/7e+03	1.35	31	2	3
			K.GSQLGLPEVTLGLLPGGGGVTR.T	2078.16	1.46	1/1/1e+05/3e+03/1e+05/4e+03	1.35	31	2	3
			K.GVEDAGGTYQPHPAEAVVEK.M	2053.98	1.47	1/1/2e+04/3e+03/2e+04/3e+03	1.35	31	2	3
			K.KTFFAGGDVK.T	1068.56	1.31	1/1/9e+04/4e+03/2e+05/6e+03	1.35	31	2	4
			K.MPGGTPSSPGLAAILPSFPSNLR.K	2267.18	1.43	1/1/2e+04/2e+03/2e+04/2e+03	1.35	31	2	3
			K.MPGGTPSSPGLAAILPSFPSNLR.K	2267.18	1.52	1/1/7e+04/6e+03/9e+04/1e+04	1.35	31	2	4
			K.MPGGTPSSPGLAAILPSFPSNLR.K	2267.18	1.44	1/1/4e+04/3e+03/4e+04/3e+03	1.35	31	3	3
			K.MPGGTPSSPGLAAILPSFPSNLR.K	2267.18	1.44	1/1/0e+00/1e+04/6e+04/1e+04	1.35	31	3	4
			K.MPGGTPSSPGLAAILPSFPSNLRK.Q	2395.28	1.43	1/1/2e+05/1e+04/2e+05/2e+04	1.35	31	3	5
			K.MPLVEIIKGEK.T	1255.72	1.13	1/1/3e+04/2e+03/3e+04/3e+03	1.35	31	2	4
			K.MPLVEIIKGEK.T	1255.72	1.31	1/1/6e+03/2e+03/1e+04/2e+03	1.35	31	3	4
			K.NMMQAFFFDLQAINAGGSRPEGIGK.T	2699.3	1.15	1/1/7e+04/7e+03/8e+04/7e+02	1.35	31	3	5
			K.SGSSQPPLQDMIDR.M	1529.71	1.3	1/1/2e+04/1e+03/2e+04/2e+03	1.35	31	2	2
			K.TMIQARPEDAGDVFNTVETIK.R	2335.16	1.44	1/1/8e+04/5e+03/7e+04/6e+03	1.35	31	3	3
			R.AILAAAVEGAQVDFDTASR.I	1904.97	1.56	1/1/6e+04/8e+02/7e+04/9e+02	1.35	31	3	2
			R.IGVLGAGMMGAGIAYVSAK.A	1764.93	1.24	1/1/4e+04/2e+03/4e+04/3e+03	1.35	31	2	3
			R.IGVLGAGMMGAGIAYVSAK.A	1764.93	1.19	1/1/1e+05/7e+03/1e+05/4e+03	1.35	31	2	4
			R.IGVLGAGMMGAGIAYVSAK.A	1764.93	0.94	1/1/9e+04/2e+03/7e+04/3e+03	1.35	31	2	5
			R.IGVLGAGMMGAGIAYVSAK.A	1764.93	0.99	1/1/6e+03/3e+02/7e+03/3e+02	1.35	31	3	3
			R.KGVEDAGGTYQPHPAEAVVEK.M	2182.07	1.48	1/1/7e+03/1e+03/1e+04/2e+03	1.35	31	2	3
			R.KGVEDAGGTYQPHPAEAVVEK.M	2182.07	1.5	1/1/0e+00/3e+03/5e+03/3e+03	1.35	31	3	3
			R.LVAEKDSITGVVVASAK.K	1685.96	1.26	1/1/7e+04/4e+03/8e+04/5e+03	1.35	31	2	3
			R.LVAEKDSITGVVVASAK.K	1685.96	1.27	1/1/0e+00/6e+02/1e+04/8e+02	1.35	31	2	4
			R.LVAEKDSITGVVVASAK.K	1685.96	1.31	1/1/5e+04/3e+03/6e+04/4e+03	1.35	31	3	3
			R.QEDFIGIHFFSPVDK.M	1778.87	1.52	1/1/6e+04/1e+03/8e+04/2e+03	1.35	31	3	3
			R.VFDYTLAIGK.T	1125.61	1.32	1/1/2e+04/8e+02/3e+04/1e+03	1.35	31	2	2
			R.YFASLVTGQVAK.N	1282.69	1.65	1/1/4e+04/2e+03/6e+04/4e+03	1.35	31	2	2
			K.AKEIGLVDELVATVEELVPAAK.A	2294.28	0	0/0/1e+04/4e+02/1e+04/2e+03	1.35	31	3	5
			K.DSITGVVVASAK.K	1145.63	0	0/0/2e+04/4e+02/2e+04/3e+03	1.35	31	2	2
			K.EIGLVDELVATVEELVPAAK.A	2095.15	0	0/0/0e+00/2e+02/4e+03/3e+02	1.35	31	2	3
			K.EIGLVDELVATVEELVPAAK.A	2095.15	0	1/0/1e+04/2e+02/7e+03/2e+02	1.35	31	3	5
			K.TMIQARPEDAGDVFNTVETIK.R	2335.16	0	0/0/1e+04/7e+02/2e+04/6e+02	1.35	31	2	3
			K.TMIQARPEDAGDVFNTVETIKR.Q	2491.26	0	0/0/6e+03/1e+03/0e+00/1e+03	1.35	31	3	4
			R.MFGIQNAFVSVLAQGTR.F	1838.95	0	0/0/9e+04/7e+03/8e+04/3e+03	1.35	31	2	4
			R.MFGIQNAFVSVLAQGTR.F	1838.95	0	1/0/1e+04/6e+02/3e+04/8e+02	1.35	31	3	3
			R.MLFAEALETQK.C	1279.65	0	0/0/1e+04/1e+03/1e+04/2e+03	1.35	31	2	2
			R.VIGTFVNEALAMLGEGVEPASIEQAGSQAGYPAPPLQLSDELNLELMHK.I	5136.58	0	0/0/3e+04/8e+02/7e+04/7e+03	1.35	31	5	5
P9WME9	Rv2887 Uncharacterized HTH-type transcriptional regulator	Rv2887			1.32	0	1.32	1	2	5
			R.HASVTPQAMNTVLR.K	1523.79	1.32	1/1/2e+04/9e+02/2e+04/2e+03	1.32	1	2	5
			R.MLSQSPGLSSAELAR.H	1545.78	0	0/0/7e+03/2e+02/8e+03/2e+02	1.32	1	2	2
P9WIP7	lsr2 Nucleoid-associated protein Lsr2	lsr2			1.33	0.47	1.13	5	23	2345
			R.GRIPADVIDAYHAAT.-	1568.79	1.23	1/1/4e+05/1e+05/5e+05/1e+05	1.13	5	2	3
			R.GRIPADVIDAYHAAT.-	1568.79	0.3	1/0/6e+04/7e+03/3e+04/2e+03	1.13	5	2	4
			R.GRIPADVIDAYHAAT.-	1568.79	1.37	1/1/2e+05/5e+04/2e+05/7e+04	1.13	5	3	3
			R.IPADVIDAYHAAT.-	1355.67	1.33	1/1/9e+04/4e+03/1e+05/6e+03	1.13	5	2	2
			R.NGHNVSTR.G	883.426	1.43	1/1/4e+04/9e+02/5e+04/1e+03	1.13	5	2	5
P9WKT7	Rv0500A Putative DNA-binding protein Rv0500A	Rv0500A			1.33	0.25	1.4	3	2	24
			K.AVHDMLETSYFDAG.-	1554.67	1.33	1/1/5e+04/8e+03/5e+04/1e+04	1.4	3	2	2
			K.TQLLTVAEVAALMR.V	1514.85	1.2	1/1/5e+04/6e+02/6e+04/2e+03	1.4	3	2	2
			R.LVHNGELPAVR.V	1203.67	1.68	1/1/4e+04/3e+03/7e+04/7e+03	1.4	3	2	4
			R.LVHNGELPAVR.V	1203.67	0	0/0/7e+03/3e+02/8e+03/5e+02	1.4	3	3	4
O06348	Rv3485c Oxidoreductase	Rv3485c			1.34	0.24	1.34	2	23	4
			R.RGPDFSPMLEPVFGADGLR.G	2061.02	1.51	1/1/4e+04/2e+03/5e+04/2e+03	1.34	2	3	4
			R.VVDAATAWHGR.L	1181.59	1.17	1/1/1e+04/8e+02/1e+04/3e+03	1.34	2	2	4
			R.GGGGSFVGISSIAASNTHR.W	1773.88	0	0/0/8e+03/7e+03/7e+03/2e+03	1.34	2	2	5
P9WIY9	Rv1063c Uncharacterized NTE family protein Rv1063c	Rv1063c			1.35	0.07	1.35	2	23	24
			R.HTLAGYPADLLIEVPR.S	1763.96	1.4	1/1/0e+00/4e+03/2e+04/6e+03	1.35	2	3	4
			R.STSALFDVSAAR.S	1223.61	1.3	1/1/1e+04/9e+02/8e+03/1e+03	1.35	2	2	2
			R.HTLAGYPADLLIEVPR.S	1763.96	0	0/0/1e+04/8e+02/1e+04/2e+03	1.35	2	2	4
P9WLZ1	vapB10 Putative antitoxin VapB10	vapB10			1.35	0	1.35	1	2	4
			R.EQHLAQVWR.A	1165.6	1.35	1/1/1e+04/2e+03/2e+04/2e+03	1.35	1	2	4
			R.HLDPPVR.R	832.456	0	0/0/4e+03/2e+02/1e+04/4e+02	1.35	1	2	4
P9WQ99	amiA2 Putative amidase AmiA2	amiA2			1.35	0.18	1.35	33	234	2345
			K.IALSTHFPYTGFR.A	1508.78	1.68	1/1/1e+06/1e+04/1e+06/2e+04	1.35	33	2	5
			K.IALSTHFPYTGFR.A	1508.78	1.26	1/1/1e+05/8e+03/2e+05/9e+03	1.35	33	3	5
			K.LHPEILAATQR.V	1247.7	1.3	1/1/7e+04/6e+03/7e+04/7e+03	1.35	33	2	4
			K.LHPEILAATQR.V	1247.7	1.31	1/1/6e+04/2e+03/8e+04/2e+03	1.35	33	2	5
			R.AIDVSQPTLNAFR.V	1430.75	1.35	1/1/3e+05/6e+03/3e+05/9e+03	1.35	33	2	2
			R.AKLHPEILAATQR.V	1446.83	1.41	1/1/4e+04/4e+03/5e+04/5e+03	1.35	33	2	5
			R.HQPPPVTVSDFVGIAPGPLK.I	2056.12	1.54	1/1/2e+05/6e+03/4e+05/8e+03	1.35	33	2	5
			R.ISTWPLPEAFNGVTVNGVLAR.T	2241.2	1.43	1/1/2e+04/5e+02/3e+04/8e+02	1.35	33	3	3
			R.LGDEVTLDRR.T	1172.62	1.39	1/1/1e+05/6e+03/1e+05/7e+03	1.35	33	2	3
			R.LPTLTDLLYQLATR.A	1616.91	1.32	1/1/5e+03/2e+02/9e+03/2e+02	1.35	33	2	3
			R.LPTLTDLLYQLATR.A	1616.91	1.22	1/1/1e+04/3e+02/2e+04/3e+02	1.35	33	2	4
			R.LPTLTDLLYQLATR.A	1616.91	1.08	1/1/3e+04/3e+02/3e+04/9e+02	1.35	33	2	5
			R.LPTLTDLLYQLATR.A	1616.91	1.09	1/1/1e+04/3e+02/1e+04/3e+02	1.35	33	3	4
			R.LPTLTDLLYQLATR.A	1616.91	1.17	1/1/2e+04/3e+02/3e+04/3e+02	1.35	33	3	5
			R.MGHVLSQAILR.S	1223.68	1.37	1/1/7e+05/4e+04/8e+05/5e+04	1.35	33	2	5
			R.MGHVLSQAILR.S	1223.68	1.44	1/1/2e+04/3e+03/2e+04/4e+03	1.35	33	3	5
			R.STAGLWEWAER.L	1304.62	1.12	1/1/1e+05/3e+03/1e+05/2e+03	1.35	33	2	2
			R.STAGLWEWAER.L	1304.62	1.39	1/1/2e+04/2e+03/3e+04/2e+03	1.35	33	2	3
			R.TVEDAALVLDAASGNVEGDR.H	2001.97	1.73	1/1/4e+03/3e+02/5e+03/2e+03	1.35	33	2	2
			R.TVEDAALVLDAASGNVEGDR.H	2001.97	1.63	1/1/4e+04/9e+02/6e+04/1e+03	1.35	33	3	2
			R.VGDQLELLGHTVVK.G	1506.84	1.26	1/1/4e+05/3e+04/4e+05/3e+04	1.35	33	2	3
			R.VGDQLELLGHTVVK.G	1506.84	1.36	1/1/2e+04/1e+03/2e+04/2e+03	1.35	33	2	4
			R.VGDQLELLGHTVVK.G	1506.84	1.27	1/1/1e+05/3e+04/2e+05/4e+04	1.35	33	3	3
			R.VGDQLELLGHTVVK.G	1506.84	1.25	1/1/2e+04/1e+03/3e+04/2e+03	1.35	33	3	4
			R.VGSIFDIVDVVLAPTTAQPPPMAR.A	2494.33	1.5	1/1/5e+03/1e+02/4e+03/1e+02	1.35	33	2	3
			R.VGSIFDIVDVVLAPTTAQPPPMAR.A	2494.33	1.37	1/1/4e+04/4e+03/6e+04/4e+03	1.35	33	3	3
			R.VGSIFDIVDVVLAPTTAQPPPMAR.A	2494.33	1.33	1/1/3e+04/1e+03/4e+04/1e+03	1.35	33	3	4
			R.VGSIFDIVDVVLAPTTAQPPPMAR.A	2494.33	1.45	1/1/4e+04/2e+03/7e+04/2e+03	1.35	33	3	5
			R.VGSIFDIVDVVLAPTTAQPPPMAR.A	2494.33	1.75	1/1/7e+03/4e+01/1e+04/6e+01	1.35	33	4	4
			R.VVLTESALADAAAADK.R	1543.81	1.35	1/1/6e+03/2e+03/2e+04/3e+03	1.35	33	2	2
			R.VVLTESALADAAAADKR.R	1699.91	1.04	1/1/4e+04/5e+03/0e+00/4e+03	1.35	33	2	3
			R.VVLTESALADAAAADKR.R	1699.91	1.11	1/1/1e+05/9e+03/2e+05/9e+03	1.35	33	3	3
			R.VVLTESALADAAAADKRR.A	1856.01	1.37	1/1/1e+04/3e+03/2e+04/2e+03	1.35	33	3	4
			M.VGASGSDAGAISGSGNQRLPTLTDLLYQLATR.A	3189.65	0	1/0/2e+04/2e+02/4e+04/3e+02	1.35	33	3	4
			R.AKLHPEILAATQR.V	1446.83	0	0/0/7e+03/4e+02/1e+04/5e+02	1.35	33	3	5
			R.ISTWPLPEAFNGVTVNGVLAR.T	2241.2	0	1/0/0e+00/1e+03/3e+04/8e+02	1.35	33	2	3
			R.LPTLTDLLYQLATR.A	1616.91	0	1/0/4e+03/2e+02/1e+04/2e+02	1.35	33	3	3
			R.LSWNFLAR.S	1005.54	0	0/0/3e+04/3e+03/5e+04/3e+03	1.35	33	2	3
			R.LSWNFLAR.S	1005.54	0	0/0/4e+04/8e+02/4e+04/1e+03	1.35	33	2	4
			R.VGSIFDIVDVVLAPTTAQPPPMAR.A	2494.33	0	1/0/1e+04/1e+02/2e+04/1e+02	1.35	33	2	4
			R.VGSIFDIVDVVLAPTTAQPPPMAR.A	2494.33	0	0/0/6e+03/9e+01/1e+04/2e+02	1.35	33	4	3
O53158	fadE15 Acyl-CoA dehydrogenase FadE15	fadE15			1.36	0.12	1.32	3	23	35
			R.ALYLYAAAHQDDAVAQR.V	1875.93	1.36	1/1/2e+04/1e+03/2e+04/1e+03	1.32	3	2	3
			R.ALYLYAAAHQDDAVAQR.V	1875.93	1.18	1/1/2e+04/1e+03/1e+04/1e+03	1.32	3	3	3
			R.FISGGDVGNTAENIFHLVLARPEGAGPGTK.G	3024.55	1.41	1/1/2e+05/3e+03/2e+05/3e+03	1.32	3	3	5
			R.NGVYVTGLEHK.M	1215.62	0	0/0/2e+04/5e+02/2e+04/2e+03	1.32	3	2	4
			R.VSGADHDMAHR.V	1194.52	0	0/0/3e+03/3e+01/5e+03/3e+01	1.32	3	2	4
			R.VTIMHHPDVR.R	1203.62	0	0/0/1e+04/4e+02/1e+04/4e+02	1.32	3	2	5
P9WQ93	amiD Putative amidase AmiD	amiD			1.36	5.64	3.05	11	23	2345
			K.LPALAPMVAAFGK.M	1284.73	0.19	1/1/3e+04/6e+03/1e+04/1e+03	3.05	11	2	3
			R.AGHAFQQVTGYHR.R	1470.71	1.36	1/1/3e+04/2e+03/5e+04/3e+03	3.05	11	2	5
			R.AMIDAGHR.L	869.418	1.33	1/1/2e+04/5e+02/2e+04/1e+03	3.05	11	2	4
			R.AVETAIAHADTYPAR.A	1584.79	1.28	1/1/2e+05/2e+04/2e+05/2e+04	3.05	11	2	3
			R.AVETAIAHADTYPAR.A	1584.79	20	0/0/0e+00/6e+02/7e+04/3e+03	3.05	11	3	3
			R.HGVVELAASYDHVGPITR.S	1920.99	1.55	1/1/6e+04/5e+03/8e+04/5e+03	3.05	11	2	5
			R.HGVVELAASYDHVGPITR.S	1920.99	1.53	1/1/8e+04/8e+03/9e+04/9e+03	3.05	11	3	5
			R.LAAVEYQTLTER.R	1392.72	1.33	1/1/2e+04/1e+03/5e+04/2e+03	3.05	11	2	2
			R.LDEDAISKLELTEVADLIR.T	2143.15	1.76	1/1/4e+04/3e+03/6e+04/9e+03	3.05	11	3	4
			R.LRAAGAVIIGK.L	1067.68	1.85	1/1/1e+04/8e+02/2e+04/5e+02	3.05	11	2	5
			R.VFHDVDILLMPSAGIASPTLETMR.G	2613.34	1.32	1/1/2e+04/4e+03/4e+04/5e+03	3.05	11	3	3
			R.EFDEHLLVR.A	1156.59	0	1/0/8e+04/1e+04/6e+04/6e+03	3.05	11	2	3
			R.GHYEGVLHGVPIGVK.D	1560.84	0	1/0/7e+03/9e+02/4e+03/2e+03	3.05	11	2	5
			R.GTPLGVQFIGR.E	1143.64	0	0/0/9e+03/5e+03/3e+04/4e+03	3.05	11	2	3
			R.LDEDAISKLELTEVADLIR.T	2143.15	0	0/0/2e+04/3e+02/4e+04/2e+03	3.05	11	3	3
			R.QLTSAEVTESTLR.R	1433.74	0	0/0/2e+04/2e+02/0e+00/0e+00	3.05	11	2	2
			R.RLEFTR.S	820.456	0	0/0/2e+04/4e+04/4e+04/7e+02	3.05	11	2	5
			R.VFHDVDILLMPSAGIASPTLETMR.G	2613.34	0	1/0/4e+04/2e+03/6e+04/3e+03	3.05	11	3	5
P95290	lipD Lipase LipD	lipD			1.37	0.44	1.34	10	23	2345
			K.LAYHAVTYGWLLSGLAR.A	1891.02	1.66	1/1/7e+04/4e+03/8e+04/4e+03	1.34	10	2	5
			K.SEVTVSDVLR.H	1103.58	1.34	1/1/5e+04/3e+03/6e+04/4e+03	1.34	10	2	2
			K.TYGALANDGVIDGTR.L	1521.74	1.4	1/1/5e+04/2e+03/8e+04/3e+03	1.34	10	2	2
			K.VPTPLLDFIAPK.V	1309.76	1.2	1/1/1e+05/2e+03/1e+05/2e+03	1.34	10	2	2
			K.VPTPLLDFIAPK.V	1309.76	1.25	1/1/2e+04/3e+03/3e+04/3e+03	1.34	10	2	3
			R.AFAGLYPGRK.F	1078.59	1.34	1/1/1e+04/2e+03/1e+04/2e+03	1.34	10	2	5
			R.EELARPLNTDGIHLGRPPADSPTK.A	2584.34	1.67	1/1/1e+05/9e+02/1e+05/1e+03	1.34	10	3	5
			R.KFGGGALSVYIDGR.Q	1438.76	0.23	1/1/5e+04/9e+03/2e+04/8e+02	1.34	10	2	5
			R.PLNTDGIHLGRPPADSPTK.A	1986.04	1.81	1/1/6e+03/8e+02/1e+04/8e+02	1.34	10	3	5
			R.RDDPLEVPHFGAPYSEPR.H	2082	1.54	1/1/3e+04/1e+04/5e+04/2e+04	1.34	10	3	4
			R.PLNTDGIHLGRPPADSPTK.A	1986.04	0	1/0/8e+03/3e+02/9e+03/3e+02	1.34	10	2	5
			R.RDDPLEVPHFGAPYSEPR.H	2082	0	0/0/9e+03/1e+03/1e+04/2e+03	1.34	10	2	4
			R.RDDPLEVPHFGAPYSEPR.H	2082	0	0/0/9e+03/5e+03/1e+04/6e+03	1.34	10	4	4
L0TB61	Rv2037c Conserved transmembrane protein	Rv2037c			1.38	0.37	1.37	15	23	345
			R.AVHASSAIPFVFEPVR.V	1725.92	1.27	1/1/2e+05/2e+04/2e+05/3e+04	1.37	15	2	5
			R.AVHASSAIPFVFEPVR.V	1725.92	1.3	1/1/3e+04/2e+03/4e+04/2e+03	1.37	15	3	4
			R.GATWVDGGLLSNFPVALFDRTDAEPR.W	2804.4	0.36	1/1/6e+04/8e+03/4e+04/2e+03	1.37	15	3	4
			R.GIGLVGAVDALADAGYRFPR.V	2018.08	1.45	1/1/6e+04/3e+03/8e+04/3e+03	1.37	15	3	4
			R.IPWDLDSYGIHPDDFSVAR.A	2203.04	1.41	1/1/1e+05/1e+04/1e+05/2e+04	1.37	15	2	3
			R.IPWDLDSYGIHPDDFSVAR.A	2203.04	1.26	1/1/8e+04/2e+03/9e+04/1e+03	1.37	15	2	4
			R.IPWDLDSYGIHPDDFSVAR.A	2203.04	1.41	1/1/1e+06/1e+05/1e+06/1e+05	1.37	15	3	3
			R.IPWDLDSYGIHPDDFSVAR.A	2203.04	1.28	1/1/3e+05/1e+04/4e+05/1e+04	1.37	15	3	4
			R.RTIFVPAHDVSPIDFDITAEQR.E	2527.29	2.27	1/1/4e+04/7e+04/4e+04/3e+04	1.37	15	3	4
			R.TGEAPEQFAWSLVVTASDLSR.R	2264.12	1.57	1/1/2e+04/1e+03/1e+04/1e+03	1.37	15	3	3
			R.TIFVPAHDVSPIDFDITAEQR.E	2371.19	1.35	1/1/4e+04/6e+03/4e+04/1e+04	1.37	15	2	3
			R.TIFVPAHDVSPIDFDITAEQR.E	2371.19	1.56	1/1/3e+04/3e+03/3e+04/5e+03	1.37	15	2	4
			R.TIFVPAHDVSPIDFDITAEQR.E	2371.19	1.38	1/1/6e+05/5e+04/6e+05/5e+04	1.37	15	3	3
			R.TIFVPAHDVSPIDFDITAEQR.E	2371.19	1.4	1/1/3e+05/3e+04/2e+05/3e+04	1.37	15	3	4
			R.TIFVPAHDVSPIDFDITAEQR.E	2371.19	1.33	1/1/0e+00/2e+04/2e+04/5e+03	1.37	15	3	5
			R.RTIFVPAHDVSPIDFDITAEQR.E	2527.29	0	0/0/0e+00/4e+03/2e+04/6e+03	1.37	15	3	5
			R.TGEAPEQFAWSLVVTASDLSR.R	2264.12	0	0/0/3e+04/2e+03/4e+04/2e+03	1.37	15	3	4
			R.TGEAPEQFAWSLVVTASDLSR.R	2264.12	0	1/0/7e+04/1e+03/5e+04/3e+03	1.37	15	3	5
			R.TIFVPAHDVSPIDFDITAEQR.E	2371.19	0	0/0/5e+04/3e+03/5e+04/4e+03	1.37	15	2	5
			R.WPTFGIR.L	875.465	0	0/0/2e+04/2e+03/2e+04/2e+03	1.37	15	2	3
			R.WPTFGIR.L	875.465	0	0/0/2e+04/1e+03/2e+04/1e+03	1.37	15	2	4
O06291	htrA Probable serine protease HtrA (DEGP protein)	htrA			1.38	0.22	1.45	26	234	2345
			K.DGAGPDEPDDPWRDPAAAAALGTPALAAPAPHGALAGSGK.L	3732.8	1.73	1/1/2e+04/2e+04/3e+04/2e+04	1.45	26	4	3
			K.EVPANLVGRDPK.T	1293.7	1.4	1/1/6e+04/8e+03/7e+04/1e+04	1.45	26	2	3
			K.GGILENDVIVK.V	1155.65	1.32	1/1/8e+04/1e+04/9e+04/1e+04	1.45	26	2	2
			K.IVHPTLGISTR.S	1192.69	1.34	1/1/8e+05/2e+04/1e+06/2e+04	1.45	26	2	5
			K.TTVVFNDGKEVPANLVGR.D	1916.02	1.51	1/1/2e+04/2e+03/4e+04/3e+03	1.45	26	2	3
			K.TTVVFNDGKEVPANLVGR.D	1916.02	1.51	1/1/6e+04/3e+03/6e+04/3e+03	1.45	26	3	3
			K.VAAAVADSVVTIESVSDQEGMQGSGVIVDGR.G	3046.5	1.32	1/1/2e+05/3e+03/1e+05/4e+03	1.45	26	3	2
			K.VAAAVADSVVTIESVSDQEGMQGSGVIVDGR.G	3046.5	1.78	1/1/3e+04/1e+02/6e+04/2e+02	1.45	26	3	5
			K.VAAAVADSVVTIESVSDQEGMQGSGVIVDGR.G	3046.5	1.89	1/1/6e+04/1e+03/7e+04/2e+03	1.45	26	4	2
			K.YQDQSDFTPNDQLADPVLQEAFGRPFAGAESLQR.H	3811.8	1.6	1/1/3e+05/3e+04/3e+05/3e+04	1.45	26	3	3
			K.YQDQSDFTPNDQLADPVLQEAFGRPFAGAESLQR.H	3811.8	1.54	1/1/2e+05/8e+03/2e+05/8e+03	1.45	26	3	4
			K.YQDQSDFTPNDQLADPVLQEAFGRPFAGAESLQR.H	3811.8	1.74	1/1/1e+05/2e+04/2e+05/2e+04	1.45	26	4	3
			R.AVADSDEFVVAVR.Q	1376.69	1.33	1/1/1e+05/5e+03/1e+05/6e+03	1.45	26	2	2
			R.GYIVTNNHVISEAANNPSQFK.T	2303.14	1.88	1/1/1e+04/7e+02/3e+04/1e+03	1.45	26	2	3
			R.GYIVTNNHVISEAANNPSQFK.T	2303.14	1.54	1/1/1e+05/7e+03/1e+05/9e+03	1.45	26	2	4
			R.GYIVTNNHVISEAANNPSQFK.T	2303.14	1.48	1/1/9e+05/4e+04/9e+05/5e+04	1.45	26	3	4
			R.HPIDAGALAAEK.D	1191.62	1.29	1/1/4e+04/3e+03/4e+04/4e+03	1.45	26	2	4
			R.HPIDAGALAAEKDGAGPDEPDDPWRDPAAAAALGTPALAAPAPHGALAGSGK.L	4906.42	1.4	1/1/1e+05/6e+03/2e+05/7e+03	1.45	26	4	5
			R.HVTLTVKPDPDST.-	1408.72	1.35	1/1/6e+05/3e+04/7e+05/4e+04	1.45	26	2	4
			R.PVFRPPVDPASR.Q	1336.73	1.31	1/1/2e+04/1e+03/3e+04/2e+03	1.45	26	3	5
			R.QAFGRPSGVQGSFVAER.V	1791.9	1.23	1/1/2e+04/2e+03/2e+04/2e+03	1.45	26	2	5
			R.QAFGRPSGVQGSFVAER.V	1791.9	1.16	1/1/2e+04/1e+03/3e+04/1e+03	1.45	26	3	5
			R.QLAIGQDAPIEVVR.E	1507.84	1.36	1/1/1e+04/4e+03/2e+04/5e+03	1.45	26	2	2
			R.SVSNAIASGAQVANVK.A	1514.81	1.29	1/1/3e+04/2e+03/4e+04/2e+03	1.45	26	2	2
			R.SVSNAIASGAQVANVK.A	1514.81	1.27	1/1/2e+04/5e+02/3e+04/3e+03	1.45	26	2	3
			R.VGDEVLAVGAPLGLR.S	1464.83	1.05	1/1/7e+04/1e+03/1e+05/1e+03	1.45	26	2	2
			A.AAALGTPALAAPAPHGALAGSGK.L	1970.08	0	0/0/0e+00/1e+01/2e+04/4e+02	1.45	26	2	5
			K.DGAGPDEPDDPWRDPAAAAALGTPALAAPAPHGALAGSGK.L	3732.8	0	0/0/3e+04/4e+03/3e+04/4e+03	1.45	26	3	3
			K.IVHPTLGISTR.S	1192.69	0	0/0/0e+00/0e+00/1e+04/4e+02	1.45	26	3	5
			K.LVANSLIK.D	856.538	0	0/0/4e+04/1e+03/4e+04/2e+03	1.45	26	2	2
			K.TAEVVDAFTTSK.V	1267.63	0	0/0/0e+00/4e+01/1e+04/1e+03	1.45	26	2	2
			K.TTVVFNDGKEVPANLVGRDPK.T	2256.19	0	0/0/1e+04/3e+03/1e+04/3e+03	1.45	26	3	4
			K.VAAAVADSVVTIESVSDQEGMQGSGVIVDGR.G	3046.5	0	0/0/0e+00/2e+03/5e+04/2e+03	1.45	26	3	3
			K.VAAAVADSVVTIESVSDQEGMQGSGVIVDGR.G	3046.5	0	1/0/2e+04/1e+03/2e+04/2e+03	1.45	26	3	4
			K.VTLSTTGNAQEPAGR.F	1500.75	0	0/0/4e+04/7e+03/6e+04/9e+03	1.45	26	2	2
			R.AVADSDEFVVAVR.Q	1376.69	0	0/0/2e+04/9e+03/0e+00/0e+00	1.45	26	2	3
			R.GYIVTNNHVISEAANNPSQFK.T	2303.14	0	2/1/0e+00/3e+03/1e+04/4e+03	1.45	26	3	3
			R.HPIDAGALAAEK.D	1191.62	0	0/0/4e+04/7e+03/0e+00/1e+03	1.45	26	2	3
			R.HPIDAGALAAEKDGAGPDEPDDPWRDPAAAAALGTPALAAPAPHGALAGSGK.L	4906.42	0	0/0/2e+04/2e+03/3e+04/3e+03	1.45	26	5	5
			R.HVTLTVKPD.P	1008.56	0	0/0/1e+04/7e+02/2e+04/1e+03	1.45	26	2	4
			R.HVTLTVKPDPDST.-	1408.72	0	0/0/4e+04/3e+04/2e+04/8e+02	1.45	26	2	3
			R.QAFGRPSGVQGSFVAER.V	1791.9	0	0/0/0e+00/1e+03/8e+03/3e+02	1.45	26	3	4
P9WHE3	rplL 50S ribosomal protein L7/L12	rplL			1.38	0.09	1.38	2	2	34
			K.AKLEAAGATVTVK.-	1257.73	1.45	1/1/4e+04/1e+03/5e+04/5e+03	1.38	2	2	4
			K.DLVDGAPKPLLEK.V	1393.78	1.32	1/1/5e+04/4e+03/7e+04/7e+03	1.38	2	2	3
O53842	Rv0831c Conserved protein	Rv0831c			1.39	0.11	1.36	3	23	4
			K.HLLINDLPIER.Q	1331.76	1.39	1/1/5e+04/3e+03/6e+04/7e+03	1.36	3	2	4
			R.YGPGMGQALDPNYHLR.R	1787.84	1.46	1/1/8e+03/8e+02/1e+04/9e+02	1.36	3	2	4
			R.YGPGMGQALDPNYHLR.R	1787.84	1.24	1/1/1e+04/2e+03/2e+04/2e+03	1.36	3	3	4
O53943	Rv1794 Conserved protein	Rv1794			1.4	0	1.4	1	2	4
			R.HVAPELR.C	820.456	1.4	1/1/9e+03/5e+02/1e+04/5e+02	1.4	1	2	4
			K.GPSASVLSLK.D	957.549	0	0/0/1e+04/5e+02/2e+04/1e+03	1.4	1	2	2
P9WLK7	Rv2079 Uncharacterized protein Rv2079	Rv2079			1.41	0.06	1.39	4	23	34
			R.AGYSDHLQQSLAMLR.A	1688.83	1.44	1/1/1e+04/8e+02/2e+04/1e+03	1.39	4	2	4
			R.AGYSDHLQQSLAMLR.A	1688.83	1.43	1/1/0e+00/1e+03/1e+04/1e+03	1.39	4	3	4
			R.LIAEHPEQIGNLNGVPVSAR.S	2114.13	1.31	1/1/3e+04/1e+03/3e+04/1e+03	1.39	4	3	4
			R.SMADIASGHGDALASDGMLAQPR.H	2271.05	1.39	1/1/3e+04/2e+03/4e+04/2e+03	1.39	4	3	3
			K.HTAVIVPGTSSSVK.G	1381.76	0	0/0/8e+03/2e+02/2e+04/6e+05	1.39	4	2	4
			R.LIAEHPEQIGNLNGVPVSAR.S	2114.13	0	1/0/9e+03/6e+02/1e+04/3e+02	1.39	4	2	4
P9WGZ1	rpoA DNA-directed RNA polymerase subunit alpha	rpoA			1.42	0	1.42	1	2	5
			K.LHQLGLSLK.D	1007.61	1.42	1/1/5e+03/5e+02/1e+04/6e+02	1.42	1	2	5
			-.MLISQRPTLSEDVLTDNR.S	2088.07	0	1/0/5e+04/2e+03/2e+05/1e+03	1.42	1	3	3
P9WH55	rpsO 30S ribosomal protein S15	rpsO			1.42	0.17	1.36	3	2	35
			R.IADLTEHLK.V	1038.57	1.42	1/1/5e+04/4e+03/5e+04/5e+03	1.36	3	2	3
			R.RGLLLLVGR.R	995.66	1.49	1/1/2e+05/3e+03/3e+05/4e+03	1.36	3	2	5
			R.SYGLHETDTGSPEAQIALLTK.R	2231.12	1.16	1/1/4e+04/5e+03/3e+04/8e+03	1.36	3	2	3
P9WN51	gcvT Aminomethyltransferase	gcvT			1.42	0	1.42	1	2	3
			R.GPGAAQFVNSALTNDLGR.I	1786.9	1.42	1/1/0e+00/1e+03/2e+04/5e+03	1.42	1	2	3
			R.TAVGLFDVSHLGK.A	1342.72	0	0/0/2e+04/5e+02/4e+04/1e+03	1.42	1	3	3
P9WNI3	Rv3620c Putative ESAT-6-like protein 10	Rv3620c			1.42	0.1	1.42	2	2	34
			R.FEVHAQTVEDEAR.R	1529.71	1.49	1/1/4e+04/2e+03/6e+04/3e+03	1.42	2	2	3
			R.FMTDPHAMR.D	1104.48	1.35	1/1/5e+04/4e+03/4e+04/4e+03	1.42	2	2	4
			R.FEVHAQTVEDEAR.R	1529.71	0	0/0/0e+00/2e+02/7e+03/3e+02	1.42	2	3	3
P9WNI5	Rv2347c Putative ESAT-6-like protein 7	Rv2347c			1.42	0.1	1.42	2	2	34
			R.FEVHAQTVEDEAR.R	1529.71	1.49	1/1/4e+04/2e+03/6e+04/3e+03	1.42	2	2	3
			R.FMTDPHAMR.D	1104.48	1.35	1/1/5e+04/4e+03/4e+04/4e+03	1.42	2	2	4
			R.FEVHAQTVEDEAR.R	1529.71	0	0/0/0e+00/2e+02/7e+03/3e+02	1.42	2	3	3
P9WNJ7	esxK ESAT-6-like protein EsxK	esxK			1.42	0.1	1.42	2	2	34
			R.FEVHAQTVEDEAR.R	1529.71	1.49	1/1/4e+04/2e+03/6e+04/3e+03	1.42	2	2	3
			R.FMTDPHAMR.D	1104.48	1.35	1/1/5e+04/4e+03/4e+04/4e+03	1.42	2	2	4
			R.FEVHAQTVEDEAR.R	1529.71	0	0/0/0e+00/2e+02/7e+03/3e+02	1.42	2	3	3
P9WNJ9	esxJ ESAT-6-like protein EsxJ	esxJ			1.42	0.1	1.42	2	2	34
			R.FEVHAQTVEDEAR.R	1529.71	1.49	1/1/4e+04/2e+03/6e+04/3e+03	1.42	2	2	3
			R.FMTDPHAMR.D	1104.48	1.35	1/1/5e+04/4e+03/4e+04/4e+03	1.42	2	2	4
			R.FEVHAQTVEDEAR.R	1529.71	0	0/0/0e+00/2e+02/7e+03/3e+02	1.42	2	3	3
I6XY36	Rv1498A Conserved protein	Rv1498A			1.43	0.01	1.43	2	23	5
			R.GHLVDGAVAHFQVTMK.V	1708.87	1.44	1/1/2e+04/4e+03/3e+04/6e+03	1.43	2	2	5
			R.GHLVDGAVAHFQVTMK.V	1708.87	1.42	1/1/6e+04/3e+03/6e+04/4e+03	1.43	2	3	5
			R.ALDWFEVQSIR.G	1362.69	0	0/0/1e+04/6e+02/2e+04/8e+02	1.43	2	2	3
P96874	Rv3269 Conserved protein	Rv3269			1.43	0	1.43	1	3	3
			R.IGEESPTPAISDLHDHDH.-	1969.88	1.43	1/1/3e+04/1e+03/3e+04/1e+03	1.43	1	3	3
			R.IGEESPTPAISDLHDHDH.-	1969.88	0	0/0/2e+04/5e+02/2e+04/4e+02	1.43	1	2	3
P9WFI5	Rv0731c Putative S-adenosyl-L-methionine-dependent methylt	Rv0731c			1.43	0.15	1.43	2	3	34
			R.MASGELDPDELAEDEANGLRR.F	2288.04	1.53	1/1/1e+05/2e+03/2e+05/2e+03	1.43	2	3	3
			R.THYFDNFFLDATR.A	1645.75	1.32	1/1/3e+04/2e+03/2e+04/2e+03	1.43	2	3	4
			R.AVGVDFFVR.M	1008.54	0	0/0/0e+00/1e+02/3e+03/2e+02	1.43	2	2	2
			R.TASASTTDLLAEHGLPPIDGDDAPFGEVIYVSAELK.Q	3700.83	0	0/0/4e+04/6e+02/2e+04/1e+03	1.43	2	3	4
			R.TYLADHGWR.T	1117.53	0	0/0/1e+04/1e+03/2e+04/2e+03	1.43	2	2	4
P9WFK1	Rv0635 UPF0336 protein Rv0635	Rv0635			1.43	0.17	1.43	2	2	34
			M.ALSADIVGMHYR.Y	1331.67	1.55	1/1/7e+03/1e+03/1e+04/2e+03	1.43	2	2	4
			R.EAHGTQIIVTK.N	1195.66	1.31	1/1/2e+04/3e+03/2e+04/4e+03	1.43	2	2	3
P9WPB5	cmaA2 Cyclopropane mycolic acid synthase 2	cmaA2			1.43	0	1.43	1	2	3
			M.TSQGDTTSGTQLKPPVEAVR.S	2072.06	1.43	1/1/9e+03/2e+03/2e+04/1e+03	1.43	1	2	3
			M.TSQGDTTSGTQLKPPVEAVR.S	2072.06	0	1/0/4e+04/2e+03/4e+04/2e+03	1.43	1	3	3
P95227	fadD2 Fatty-acid-CoA ligase FadD2	fadD2			1.44	0.06	1.44	2	23	45
			R.FKPALVLEDIEK.H	1400.79	1.4	1/1/9e+03/9e+02/1e+04/1e+03	1.44	2	3	4
			R.RASIIILTSGTTGTPK.G	1614.93	1.48	1/1/3e+03/4e+02/9e+03/9e+02	1.44	2	2	5
			K.DLQFNPSTVGPVVK.G	1499.8	0	1/0/1e+04/2e+02/1e+04/4e+02	1.44	2	2	2
			K.WGEVGMLPSHNAR.R	1452.69	0	0/0/4e+03/9e+02/5e+03/2e+02	1.44	2	2	5
			R.AAVIDEEGTLTFSELDEAAHAVANGLLAK.G	2955.49	0	1/0/8e+03/1e+02/1e+04/2e+02	1.44	2	3	5
			R.ALGVNPDDDKPSGSSDETLAELIAHSSTAPAPK.A	3290.6	0	0/0/0e+00/6e+02/9e+03/4e+02	1.44	2	3	3
P9WIY7	Rv2565 Uncharacterized NTE family protein Rv2565	Rv2565			1.44	0.08	1.44	2	3	34
			R.VIGVVSNGDTAAAPMVDAIATSLDSHGR.T	2724.36	1.49	2/2/2e+04/5e+03/4e+04/6e+03	1.44	2	3	3
			R.VIGVVSNGDTAAAPMVDAIATSLDSHGR.T	2724.36	1.38	1/1/3e+04/7e+02/2e+04/1e+03	1.44	2	3	4
			R.AFDLAASTANLR.E	1248.65	0	0/0/4e+03/2e+02/1e+04/4e+02	1.44	2	2	2
			R.SLGLVMAGGGAR.G	1087.58	0	0/0/1e+04/7e+02/1e+04/3e+03	1.44	2	2	2
P9WPQ1	Rv3221c Biotinylated protein TB7.3	Rv3221c			1.44	0.15	1.49	4	23	234
			K.VAVSVGDVIQAGDLIAVIS.-	1825.02	1.47	1/1/0e+00/1e+04/7e+04/2e+04	1.49	4	2	2
			K.VAVSVGDVIQAGDLIAVIS.-	1825.02	1.37	1/1/9e+04/1e+05/1e+05/1e+05	1.49	4	2	3
			K.VAVSVGDVIQAGDLIAVIS.-	1825.02	1.41	2/2/9e+04/7e+04/1e+05/1e+05	1.49	4	2	4
			R.AEIVASVLEVVVNEGDQIDK.G	2127.11	1.7	1/1/2e+04/3e+02/2e+04/5e+02	1.49	4	3	3
			K.VAVSVGDVIQAGDLIAVIS.-	1825.02	0	0/0/6e+04/3e+04/1e+05/5e+04	1.49	4	2	5
			R.AEIVASVLEVVVNEGDQIDK.G	2127.11	0	1/0/3e+04/1e+03/6e+04/1e+03	1.49	4	3	4
P9WHA3	rpmD 50S ribosomal protein L30	rpmD			1.45	0	1.45	1	2	3
			R.HLVEVEPAQTGGKT.-	1464.76	1.45	1/1/1e+04/2e+03/2e+04/2e+03	1.45	1	2	3
			R.HLVEVEPAQTGGK.T	1363.71	0	0/0/3e+04/7e+03/2e+05/7e+03	1.45	1	2	3
P9WHA7	rpmC 50S ribosomal protein L29	rpmC			1.45	0	1.45	1	2	5
			L.RFQMATGQLNNNR.R	1548.76	1.45	1/1/1e+04/1e+03/2e+04/1e+03	1.45	1	2	5
			R.ERELGLATGPDGK.E	1341.69	0	0/0/5e+03/5e+02/7e+03/6e+02	1.45	1	2	3
P9WKC7	tgs2 Probable diacyglycerol O-acyltransferase tgs2	tgs2			1.45	0	1.45	1	2	3
			R.IQTISASMDGNKK.V	1391.71	1.45	1/1/1e+04/1e+03/2e+04/1e+03	1.45	1	2	3
			R.FAMYTKMHHALIDGVSAMKLAQRTLSADPDDAEVRAIWNLPPR.P	4837.45	0	0/0/0e+00/4e+02/4e+06/5e+06	1.45	1	4	5
			R.TRPPSDGSSLLDALFK.M	1702.89	0	1/0/1e+04/9e+02/1e+04/3e+03	1.45	1	3	3
			R.VRDLLELTSR.L	1200.68	0	0/0/4e+03/4e+02/9e+03/4e+03	1.45	1	2	4
I6YEB6	Rv2766c Oxidoreductase	Rv2766c			1.46	0.21	1.46	2	23	3
			R.ALGVGAHAVDEDAAR.R	1450.72	1.31	1/1/7e+03/7e+02/7e+03/4e+03	1.46	2	2	3
			R.FGSVDILINNAGTNPAYGPLLEQDHAR.F	2882.44	1.61	1/1/2e+04/2e+03/4e+04/3e+03	1.46	2	3	3
			R.FGSVDILINNAGTNPAYGPLLEQDHAR.F	2882.44	0	0/0/2e+04/4e+02/2e+04/7e+02	1.46	2	3	4
P9WHC1	rplV 50S ribosomal protein L22	rplV			1.46	0	1.46	1	2	2
			R.SVSDALDILR.W	1087.59	1.46	1/1/1e+04/2e+03/2e+04/2e+03	1.46	1	2	2
			R.WAPQAASGPVAK.V	1181.62	0	0/0/5e+03/6e+02/6e+03/1e+03	1.46	1	2	3
P9WJB7	espR Nucleoid-associated protein EspR	espR			1.46	0.17	1.47	6	23	2345
			K.AAYFTDDEYYEKLDK.E	1870.83	1.2	1/1/4e+04/2e+03/4e+04/5e+02	1.47	6	2	3
			K.AAYFTDDEYYEKLDK.E	1870.83	1.47	1/1/2e+04/4e+02/3e+04/3e+02	1.47	6	3	3
			R.AHGLPSAAQQK.V	1106.58	1.72	1/1/1e+04/7e+02/2e+04/1e+03	1.47	6	2	5
			R.GPHTSAEVIAALK.A	1292.71	1.52	1/1/2e+04/1e+03/5e+04/2e+03	1.47	6	3	4
			R.TNPSGATMAALANFFR.I	1667.81	1.45	1/1/4e+04/9e+02/6e+04/1e+03	1.47	6	2	2
			R.TNPSGATMAALANFFR.I	1667.81	1.44	1/1/3e+04/2e+03/3e+04/3e+03	1.47	6	2	3
			R.GPHTSAEVIAALK.A	1292.71	0	0/0/4e+04/3e+03/0e+00/5e+02	1.47	6	2	4
P9WPI3	eccA3 ESX-3 secretion system protein EccA3	eccA3			1.46	0.16	1.44	7	234	345
			K.ANHVVSGITER.R	1181.62	1.33	1/1/8e+03/2e+03/1e+04/2e+03	1.44	7	2	4
			K.LLTPMVNDPDLDEAFSHAAK.I	2184.06	1.68	1/1/5e+04/5e+03/8e+04/7e+03	1.44	7	3	3
			M.AGVGEGDSGGVERDDIGMVAASPVASR.V	2559.21	1.52	1/1/9e+03/9e+02/1e+04/1e+03	1.44	7	3	3
			R.ADLIGQHIGETEAK.T	1480.75	1.46	1/1/0e+00/2e+03/3e+04/3e+03	1.44	7	2	3
			R.AHVDEESASEVLQDLYAAHPENEQVEQALSDTSFGIVTTTAGR.I	4616.17	1.54	1/1/1e+05/2e+03/1e+05/3e+03	1.44	7	4	5
			R.ATGPDDFHLAYAAALASTGGPEEFAK.A	2607.23	1.2	1/1/0e+00/6e+03/2e+04/4e+03	1.44	7	3	3
			R.DSVFEQSALHDLEALFAK.L	2020	1.34	1/1/3e+04/3e+02/4e+04/3e+02	1.44	7	3	5
			K.TNAIIDSALDGVLFLDEAYALVATGAK.N	2751.44	0	0/0/0e+00/2e+02/4e+03/1e+02	1.44	7	3	4
			R.DSVFEQSALHDLEALFAK.L	2020	0	0/0/1e+04/1e+02/8e+03/9e+01	1.44	7	3	4
P9WPR5	Rv0654 Carotenoid cleavage oxygenase	Rv0654			1.46	0.09	1.44	3	234	4
			R.NGPNPVAEVDPATYHWFTGDAMVHGVALR.D	3121.49	1.46	1/1/2e+04/4e+03/3e+04/2e+03	1.44	3	4	4
			R.TGIIEGGPNTNVLTHAGR.T	1805.94	1.34	1/1/1e+04/1e+03/1e+04/1e+03	1.44	3	2	4
			R.TGIIEGGPNTNVLTHAGR.T	1805.94	1.52	1/1/1e+04/2e+03/1e+04/3e+03	1.44	3	3	4
			R.INETLVGGPHR.F	1191.64	0	1/0/5e+04/3e+03/5e+04/2e+03	1.44	3	2	4
			R.IPEHLDGR.Y	935.482	0	0/0/4e+03/3e+02/4e+03/3e+02	1.44	3	2	3
			R.VQYSVIGTDGHAR.R	1401.7	0	0/0/0e+00/1e+03/2e+04/2e+03	1.44	3	2	3
P9WHH9	lpdC Dihydrolipoyl dehydrogenase	lpdC			1.47	0.03	1.47	2	2	45
			R.NAELVHIFTK.D	1170.64	1.45	1/1/9e+03/1e+03/1e+04/1e+03	1.47	2	2	4
			R.VAGVHFLMK.K	1000.55	1.49	1/1/1e+04/4e+02/1e+04/5e+02	1.47	2	2	5
			K.AHGVGDPSGFVK.L	1169.58	0	0/0/1e+04/4e+02/8e+03/2e+03	1.47	2	2	4
P9WIQ9	Rv1835c Putative serine esterase Rv1835c	Rv1835c			1.47	0.2	1.52	11	23	2345
			K.GADTGIGSEPPVHYFTMVENR.W	2277.06	1.46	1/1/4e+04/5e+03/6e+04/4e+03	1.52	11	2	3
			K.GADTGIGSEPPVHYFTMVENR.W	2277.06	1.47	1/1/1e+05/4e+04/1e+05/3e+04	1.52	11	3	3
			R.DVQASGAAIYSYSGWFDGGYAHAAIKR.F	2861.36	1.45	1/1/4e+04/2e+03/5e+04/7e+02	1.52	11	3	5
			R.GLSRPDFDHDGELLR.F	1725.84	1.78	1/1/1e+04/1e+03/2e+04/2e+03	1.52	11	2	4
			R.LEPIGTPIESGSINLISPHNYWR.D	2593.34	1.46	1/1/4e+04/1e+03/4e+04/1e+03	1.52	11	2	4
			R.LEPIGTPIESGSINLISPHNYWR.D	2593.34	1.53	1/1/4e+05/3e+04/6e+05/4e+04	1.52	11	3	4
			R.LPAILHQTR.Y	1047.62	1.45	1/1/1e+05/3e+04/1e+05/4e+04	1.52	11	2	5
			R.LTFDLLPTSYLFQPGHR.I	2005.05	1.59	1/1/3e+04/8e+03/3e+04/1e+04	1.52	11	3	4
			R.LTFDLLPTSYLFQPGHR.I	2005.05	1.78	1/1/4e+05/1e+04/6e+05/1e+04	1.52	11	3	5
			R.NALHEVVGWWAK.L	1408.73	1.07	1/1/2e+05/1e+03/2e+05/2e+03	1.52	11	2	5
			R.TFASGDAWPLVPGEIAR.L	1786.91	1.71	1/1/3e+04/1e+03/6e+04/1e+03	1.52	11	2	2
			K.LPVTGMQPVQEDRDR.S	1739.86	0	0/0/1e+04/6e+02/2e+04/1e+03	1.52	11	2	3
			R.GGSDAAWYSAPDQR.S	1479.64	0	0/0/2e+04/4e+02/3e+04/6e+02	1.52	11	2	2
			R.GLSRPDFDHDGELLR.F	1725.84	0	1/0/3e+03/3e+03/1e+04/4e+03	1.52	11	3	4
			R.GNYDVHQIAGSLTFR.D	1676.83	0	0/0/3e+04/1e+04/3e+04/2e+03	1.52	11	2	4
			R.GNYDVHQIAGSLTFR.D	1676.83	0	1/0/3e+04/8e+03/3e+04/2e+03	1.52	11	2	5
			R.GNYDVHQIAGSLTFR.D	1676.83	0	0/0/2e+04/2e+04/1e+04/2e+03	1.52	11	3	4
			R.GNYDVHQIAGSLTFR.D	1676.83	0	1/0/2e+04/5e+03/1e+04/6e+02	1.52	11	3	5
			R.GNYDVHQIAGSLTFRDDVSASDPYR.G	2783.3	0	0/0/9e+03/3e+03/1e+04/3e+03	1.52	11	3	4
			R.GNYDVHQIAGSLTFRDDVSASDPYR.G	2783.3	0	1/0/1e+04/2e+03/1e+04/1e+03	1.52	11	3	5
			R.QLRPDAPDCDSGADEYVVDQTAGTGER.S	2922.28	0	0/0/0e+00/0e+00/0e+00/7e+01	1.52	11	3	3
			R.RGGSDAAWYSAPDQR.S	1635.74	0	0/0/1e+04/4e+02/1e+04/1e+03	1.52	11	2	3
			R.VAYITEGQLR.A	1148.62	0	1/0/3e+04/1e+03/2e+04/4e+03	1.52	11	2	2
P9WH99	rpmF 50S ribosomal protein L32	rpmF			1.48	0.04	1.48	2	2	35
			K.TELVGVTVAGHAHK.V	1417.77	1.46	1/1/2e+04/2e+03/2e+04/3e+03	1.48	2	2	5
			R.LGLIDFDKR.-	1075.6	1.51	1/1/5e+04/3e+03/6e+04/4e+03	1.48	2	2	3
P9WFM7	Rv2908c UPF0109 protein Rv2908c	Rv2908c			1.49	0.01	1.49	2	2	34
			M.SAVVVDAVEHLVR.G	1392.77	1.5	1/1/1e+04/2e+03/3e+04/9e+03	1.49	2	2	3
			R.TVEVHVHPDDLGK.V	1444.73	1.48	1/1/5e+03/1e+03/1e+04/9e+02	1.49	2	2	4
			R.GIRVDVVDTDQ.-	1215.61	0	0/0/2e+04/5e+02/3e+04/2e+03	1.49	2	2	2
P9WGI1	sigA RNA polymerase sigma factor SigA	sigA			1.49	0	1.49	1	2	4
			R.SVKPASAPQDTTTSTIPK.R	1827.96	1.49	1/1/3e+03/1e+02/5e+03/2e+02	1.49	1	2	4
			R.TLDEIGQVYGVTR.E	1449.75	0	0/0/1e+04/4e+02/9e+03/3e+02	1.49	1	2	2
P9WH51	rpsQ 30S ribosomal protein S17	rpsQ			1.49	0.08	1.49	2	23	45
			R.VSLMETRPLSATK.R	1431.78	1.55	1/1/1e+05/3e+03/2e+05/4e+03	1.49	2	2	4
			R.VSLMETRPLSATKR.W	1587.88	1.43	1/1/9e+03/1e+03/2e+04/1e+03	1.49	2	3	5
			K.KAAPNDAEAIGAANAANVK.G	1794.92	0	0/0/3e+03/3e+03/0e+00/4e+02	1.49	2	2	3
			K.TIVVELEDR.M	1072.58	0	0/0/2e+04/1e+03/2e+04/4e+03	1.49	2	2	2
			R.MRHPLYGK.I	1000.53	0	0/0/1e+04/4e+02/3e+04/8e+02	1.49	2	2	5
P9WHR9	Rv3671c Serine protease Rv3671c	Rv3671c			1.49	0	1.49	1	2	2
			R.LSGPDIYGDPEPVTR.D	1614.79	1.49	1/1/1e+04/9e+02/2e+04/4e+02	1.49	1	2	2
			K.TGADVVVLGYPGGGNFTATPAR.I	2120.07	0	0/0/0e+00/9e+01/0e+00/9e+01	1.49	1	2	2
			K.VLEGTGFVISPDR.V	1388.73	0	0/0/1e+04/1e+03/2e+04/2e+03	1.49	1	2	2
P9WIP9	hbhA Heparin-binding hemagglutinin	hbhA			1.49	0.22	1.54	13	234	2345
			K.AAEGYLEAATSR.Y	1237.59	1.49	1/1/7e+04/4e+03/1e+05/6e+03	1.54	13	2	2
			K.FTAEELRK.A	992.529	1.41	1/1/7e+04/1e+04/8e+04/2e+04	1.54	13	2	3
			K.LQEDLPEQLTELR.E	1582.82	1.49	1/1/5e+03/4e+02/9e+03/8e+02	1.54	13	2	2
			K.LVGIELPK.K	867.543	1.35	1/1/1e+05/5e+03/1e+05/6e+03	1.54	13	2	2
			M.AENSNIDDIKAPLLAALGAADLALATVNELITNLRER.A	3890.1	2.06	1/1/2e+04/2e+03/4e+04/3e+03	1.54	13	4	5
			R.AEGYVDQAVELTQEALGTVASQTR.A	2536.25	1.62	1/1/5e+04/4e+03/8e+04/2e+03	1.54	13	2	2
			R.AEGYVDQAVELTQEALGTVASQTR.A	2536.25	1.55	1/1/2e+04/2e+04/4e+04/3e+04	1.54	13	3	2
			R.AEGYVDQAVELTQEALGTVASQTR.A	2536.25	1.81	1/1/5e+04/2e+03/6e+04/2e+03	1.54	13	3	3
			R.AEGYVDQAVELTQEALGTVASQTR.A	2536.25	1.58	1/0/2e+04/2e+03/4e+04/2e+03	1.54	13	3	4
			R.AEGYVDQAVELTQEALGTVASQTR.A	2536.25	1.62	1/1/2e+04/3e+02/3e+04/4e+02	1.54	13	4	2
			R.EKFTAEELR.K	1121.57	1.14	1/1/6e+03/2e+02/7e+03/3e+02	1.54	13	2	3
			R.EKFTAEELRK.A	1249.67	1.42	1/1/2e+04/7e+02/2e+04/9e+02	1.54	13	2	4
			R.KAAEGYLEAATSR.Y	1365.69	1.45	1/1/6e+04/5e+03/9e+04/2e+04	1.54	13	2	3
			K.LVGIELPK.K	867.543	0	0/0/5e+04/1e+03/6e+04/1e+03	1.54	13	2	3
			R.SQQSFEEVSAR.A	1266.58	0	0/0/7e+03/1e+03/1e+04/2e+03	1.54	13	2	2
P9WJB9	espL ESX-1 secretion-associated protein EspL	espL			1.49	0	1.49	1	2	3
			M.SMDELDPHVAR.A	1268.58	1.49	1/1/5e+04/2e+03/6e+04/3e+03	1.49	1	2	3
			R.FQSALDGTLNQMNNGSFR.A	1999.93	0	1/0/5e+03/6e+02/6e+03/2e+02	1.49	1	2	2
			R.VNEALHNAQAAASAYNDAAGEQLTAALSAMSR.A	3216.53	0	0/0/3e+04/6e+02/1e+05/6e+03	1.49	1	3	4
P9WJL3	murE UDP-N-acetylmuramoyl-L-alanyl-D-glutamate--2,6-dia	murE			1.49	0	1.49	1	2	5
			R.AAVPVLVHPAPR.G	1225.73	1.49	1/1/9e+03/4e+02/2e+04/7e+02	1.49	1	2	5
			R.GVLGGLAATVYGHPSER.L	1682.87	0	1/0/9e+03/5e+02/1e+04/2e+03	1.49	1	3	4
P9WKJ7	ilvC Ketol-acid reductoisomerase	ilvC			1.49	0	1.49	1	2	2
			R.GDGLALALSYAK.A	1177.63	1.49	1/1/4e+03/2e+03/4e+03/6e+02	1.49	1	2	2
			R.EIQDGSFVHK.L	1158.57	0	0/0/6e+03/8e+02/8e+03/1e+03	1.49	1	2	3
P9WPC3	clpP2 ATP-dependent Clp protease proteolytic subunit 2	clpP2			1.49	0	1.49	1	2	5
			R.YILPSFIEHSSFGVK.E	1723.9	1.49	1/1/3e+04/4e+02/5e+04/5e+02	1.49	1	2	5
			K.ILTAEEAKDYGIIDTVLEYR.K	2312.2	0	0/0/2e+04/8e+02/1e+04/6e+02	1.49	1	3	3
P9WPD5	gltA2 Citrate synthase 1	gltA2			1.49	0	1.49	1	2	4
			K.TGHTTFDVGFANTAAAK.S	1707.82	1.49	1/1/2e+04/1e+03/3e+04/1e+03	1.49	1	2	4
			K.LGGDDSLLGIAK.E	1157.63	0	0/0/1e+04/2e+03/0e+00/6e+02	1.49	1	2	2
			R.YPGGEIDLQIVHATEGADGIALGPLLAK.T	2818.49	0	0/0/3e+04/9e+02/0e+00/1e+03	1.49	1	3	4
			R.YRGYPIDQLAEK.S	1451.74	0	0/0/4e+03/6e+02/8e+03/1e+03	1.49	1	2	4
I6YHB0	hns Histone-like protein Hns	hns			1.5	0.04	1.5	2	23	5
			K.SAPPKPAEAPVSLQQR.I	1674.91	1.52	1/1/8e+04/1e+03/1e+05/2e+03	1.5	2	2	5
			K.SAPPKPAEAPVSLQQR.I	1674.91	1.47	1/1/5e+04/4e+02/9e+04/5e+02	1.5	2	3	5
			K.SAPPKPAEAPVSLQQR.I	1674.91	0	0/0/0e+00/0e+00/1e+04/1e+03	1.5	2	2	4
O53961	Rv1919c Conserved protein	Rv1919c			1.5	0.02	1.5	2	2	45
			R.KFSFEVTK.T	984.528	1.48	1/1/1e+04/2e+03/2e+04/3e+03	1.5	2	2	4
			R.RGDPAPGGIGAIR.K	1235.67	1.51	1/1/3e+04/2e+02/4e+04/3e+02	1.5	2	2	5
P96414	fadE4 Acyl-CoA dehydrogenase FadE4	fadE4			1.5	0.09	1.5	2	23	35
			-.MLLNPNHLTR.K	1207.65	1.57	1/1/3e+04/1e+03/4e+04/1e+03	1.5	2	2	5
			R.RDDAADDAFLFAQGPTGGLGK.V	2122.02	1.44	1/1/2e+04/4e+03/2e+04/2e+03	1.5	2	3	3
P96825	Rv0148 Putative short-chain type dehydrogenase/reductase	Rv0148			1.5	0.13	1.5	2	23	35
			K.YNIHANALAPIAATR.M	1594.86	1.41	1/1/1e+04/1e+03/2e+04/2e+03	1.5	2	2	5
			R.VALFGNDGANFDKPPSVQDVAAR.W	2388.19	1.6	1/1/8e+04/5e+03/8e+04/7e+03	1.5	2	3	3
			R.AVANYDSVATEDGAANIIK.T	1921.95	0	0/0/6e+03/8e+01/8e+03/8e+02	1.5	2	2	2
			R.EYALTLAGEGASVVVNDLGGAR.D	2162.1	0	0/0/1e+04/1e+02/1e+04/5e+02	1.5	2	3	3
P9WGC5	sucC Succinyl-CoA ligase [ADP-forming] subunit beta	sucC			1.5	0	1.5	1	3	3
			R.SIAEQGHLPAEVLDTAAVTIAK.L	2234.2	1.5	1/1/3e+04/9e+03/3e+04/3e+03	1.5	1	3	3
			K.AIATEIGRPVMVK.A	1383.79	0	0/0/1e+04/1e+03/7e+05/6e+05	1.5	1	2	4
			R.ILTEANHPLVTLVATMDEAADK.A	2352.21	0	0/0/0e+00/4e+02/0e+00/5e+02	1.5	1	3	4
P9WHB5	rplY 50S ribosomal protein L25	rplY			1.5	0.18	1.58	4	23	45
			K.IPAVLYGHGAEPQHLELPGHDYAAVLR.H	2923.52	1.84	1/1/1e+04/2e+03/2e+04/3e+03	1.58	4	3	5
			R.HSGTNAVLTLDIAGK.E	1495.8	1.47	1/1/2e+04/2e+03/3e+04/3e+03	1.58	4	2	4
			R.TIQHADLLVVR.R	1263.73	1.5	1/1/8e+04/4e+03/1e+05/3e+04	1.58	4	2	4
			R.TIQHADLLVVR.R	1263.73	1.5	1/1/3e+04/2e+03/4e+04/3e+03	1.58	4	3	4
			R.HSGTNAVLTLDIAGK.E	1495.8	0	0/0/5e+03/5e+02/8e+03/1e+03	1.58	4	2	5
			R.HSGTNAVLTLDIAGK.E	1495.8	0	0/0/4e+03/4e+02/1e+04/7e+02	1.58	4	3	4
P9WHD3	rplQ 50S ribosomal protein L17	rplQ			1.5	0.28	1.61	5	23	234
			K.AAAMPTEESEAKPAEEGDVVGASEPDAK.A	2786.26	1.5	1/1/1e+04/2e+03/3e+04/2e+03	1.61	5	3	2
			K.AAAMPTEESEAKPAEEGDVVGASEPDAKAPEEPPAEAPEN.-	4018.8	2.11	1/0/1e+04/3e+02/2e+04/4e+02	1.61	5	3	2
			K.AILANLATSLFEHGR.I	1611.87	1.49	1/1/2e+04/5e+02/4e+04/2e+03	1.61	5	2	4
			K.AILANLATSLFEHGR.I	1611.87	1.45	1/1/5e+04/3e+03/6e+04/5e+03	1.61	5	3	4
			R.KGDNAPMAVIELVR.E	1511.81	1.51	1/1/2e+04/3e+03/2e+04/5e+03	1.61	5	3	3
			K.AILANLATSLFEHGR.I	1611.87	0	0/0/0e+00/2e+03/0e+00/6e+03	1.61	5	2	5
			R.KGDNAPMAVIELVR.E	1511.81	0	0/0/0e+00/1e+03/1e+04/2e+03	1.61	5	2	3
			R.KGDNAPMAVIELVR.E	1511.81	0	0/0/5e+03/3e+02/7e+03/5e+02	1.61	5	3	4
P9WHD5	rplP 50S ribosomal protein L16	rplP			1.5	0.1	1.48	3	23	45
			K.GSPEWWVANVKPGR.V	1581.81	1.38	1/1/8e+04/4e+03/1e+05/5e+03	1.48	3	2	5
			K.GSPEWWVANVKPGR.V	1581.81	1.5	1/1/2e+04/1e+03/2e+04/2e+03	1.48	3	3	5
			R.GIASGGTTVNFGDYGIQALEHAYVTNR.Q	2811.37	1.57	1/1/7e+04/4e+03/1e+05/4e+03	1.48	3	3	4
			R.GIASGGTTVNFGDYGIQALEHAYVTNR.Q	2811.37	0	0/0/2e+04/2e+04/2e+04/8e+03	1.48	3	3	3
L0TC47	lipV Possible lipase LipV	lipV			1.51	0.19	1.53	32	234	2345
			D.PPVLDAELDEHLVALPNGR.Y	2055.08	2.05	1/1/4e+04/3e+03/7e+04/7e+03	1.53	32	2	3
			D.PPVLDAELDEHLVALPNGR.Y	2055.08	1.55	1/1/2e+04/9e+02/2e+04/1e+03	1.53	32	2	4
			D.PPVLDAELDEHLVALPNGR.Y	2055.08	1.81	1/1/1e+05/5e+04/3e+05/7e+04	1.53	32	3	3
			D.PPVLDAELDEHLVALPNGR.Y	2055.08	1.73	1/1/3e+05/9e+03/3e+05/1e+04	1.53	32	3	4
			G.HMVPQAKPTEVAAVIR.S	1745.96	1.3	1/1/3e+04/3e+03/3e+04/4e+03	1.53	32	2	5
			K.ATGAWADVDPPVLDAELDEHLVALPNGR.Y	2941.47	1.58	1/1/9e+04/3e+03/1e+05/4e+03	1.53	32	2	4
			K.ATGAWADVDPPVLDAELDEHLVALPNGR.Y	2941.47	1.65	1/1/1e+05/1e+04/2e+05/1e+04	1.53	32	2	5
			K.ATGAWADVDPPVLDAELDEHLVALPNGR.Y	2941.47	1.64	1/1/1e+05/2e+04/2e+05/3e+04	1.53	32	3	2
			K.ATGAWADVDPPVLDAELDEHLVALPNGR.Y	2941.47	1.54	1/1/2e+05/2e+05/3e+05/3e+05	1.53	32	3	3
			K.ATGAWADVDPPVLDAELDEHLVALPNGR.Y	2941.47	1.5	1/1/6e+06/3e+05/7e+06/4e+05	1.53	32	3	4
			K.ATGAWADVDPPVLDAELDEHLVALPNGR.Y	2941.47	1.48	1/1/3e+06/5e+05/3e+06/6e+05	1.53	32	3	5
			K.ATGAWADVDPPVLDAELDEHLVALPNGR.Y	2941.47	1.77	1/1/3e+04/5e+03/5e+04/9e+03	1.53	32	4	3
			K.ATGAWADVDPPVLDAELDEHLVALPNGR.Y	2941.47	1.67	1/1/1e+05/8e+03/1e+05/1e+04	1.53	32	4	5
			K.PTEVAAVIR.S	954.55	1.42	1/1/3e+04/1e+04/6e+04/2e+04	1.53	32	2	2
			R.ASPAYVSDQLLAALDK.R	1660.87	1.41	1/1/1e+05/6e+03/2e+05/3e+04	1.53	32	2	2
			R.ASPAYVSDQLLAALDK.R	1660.87	1.3	1/1/7e+04/2e+04/8e+04/2e+03	1.53	32	2	5
			R.ASPAYVSDQLLAALDKR.L	1816.97	1.46	1/1/2e+05/1e+05/3e+05/3e+05	1.53	32	2	3
			R.ASPAYVSDQLLAALDKR.L	1816.97	1.82	1/1/3e+04/7e+03/5e+04/3e+04	1.53	32	2	4
			R.ASPAYVSDQLLAALDKR.L	1816.97	1.24	1/1/2e+05/9e+03/3e+05/1e+04	1.53	32	2	5
			R.ASPAYVSDQLLAALDKR.L	1816.97	1.32	1/1/3e+06/8e+05/3e+06/1e+06	1.53	32	3	3
			R.ASPAYVSDQLLAALDKR.L	1816.97	1.35	1/1/5e+05/2e+04/7e+05/3e+04	1.53	32	3	5
			R.DIVLPPVGTATTLVR.A	1550.9	1.31	1/1/3e+05/7e+03/4e+05/9e+03	1.53	32	2	2
			R.DIVLPPVGTATTLVR.A	1550.9	1.38	1/1/6e+04/3e+03/8e+04/4e+03	1.53	32	2	3
			R.DIVLPPVGTATTLVR.A	1550.9	1.31	1/1/9e+03/3e+03/3e+04/4e+03	1.53	32	2	4
			R.DIVLPPVGTATTLVR.A	1550.9	1.34	1/1/0e+00/3e+04/6e+04/4e+04	1.53	32	2	5
			R.DIVLPPVGTATTLVR.A	1550.9	1.66	1/1/1e+05/1e+03/1e+05/2e+03	1.53	32	3	2
			R.EVVDAMLASPDYLDPAEAR.A	2061.98	1.46	1/1/2e+04/1e+03/3e+04/2e+03	1.53	32	2	3
			R.VREVVDAMLASPDYLDPAEAR.A	2317.15	1.58	1/1/1e+05/2e+04/1e+05/2e+04	1.53	32	2	3
			R.VREVVDAMLASPDYLDPAEAR.A	2317.15	1.68	1/1/1e+05/9e+03/1e+05/1e+04	1.53	32	2	4
			R.VREVVDAMLASPDYLDPAEAR.A	2317.15	1.52	1/1/7e+05/1e+05/8e+05/2e+05	1.53	32	3	3
			R.VREVVDAMLASPDYLDPAEAR.A	2317.15	1.73	1/1/7e+05/4e+04/8e+05/6e+04	1.53	32	3	4
			V.RASPAYVSDQLLAALDK.R	1816.97	1.46	1/1/5e+04/3e+04/1e+05/6e+04	1.53	32	3	4
			G.HMVPQAKPTEVAAVIR.S	1745.96	0	0/0/1e+04/1e+03/1e+04/2e+03	1.53	32	3	5
			K.PTEVAAVIR.S	954.55	0	0/0/1e+04/2e+03/0e+00/3e+03	1.53	32	2	3
			R.EVVDAMLASPDYLDPAEAR.A	2061.98	0	0/0/2e+03/1e+02/2e+03/2e+02	1.53	32	2	2
			R.EVVDAMLASPDYLDPAEAR.A	2061.98	0	0/0/1e+04/2e+02/1e+04/2e+02	1.53	32	2	4
			S.PAYVSDQLLAALDKR.L	1658.9	0	0/0/3e+04/2e+03/3e+04/3e+03	1.53	32	3	3
			V.RASPAYVSDQLLAALDK.R	1816.97	0	0/0/2e+04/5e+03/3e+04/1e+04	1.53	32	2	4
O53726	Rv0439c Oxidoreductase	Rv0439c			1.51	0	1.51	1	2	4
			K.STIAVAAHPGGSNTELTR.N	1780.91	1.51	1/1/6e+03/7e+02/1e+04/1e+03	1.51	1	2	4
			R.VVVVTGANTGIGYHTAAVFADR.G	2218.16	0	0/0/1e+04/1e+03/1e+04/2e+03	1.51	1	3	4
P9WFC9	Rv1636 Universal stress protein Rv1636	Rv1636			1.51	0.37	1.67	11	2345	2345
			K.LIIASAYLPQHEDAR.A	1695.89	1.51	1/1/6e+04/2e+04/9e+04/3e+04	1.67	11	2	3
			K.LIIASAYLPQHEDAR.A	1695.89	1.49	1/1/1e+05/3e+04/2e+05/4e+04	1.67	11	3	3
			K.NVEERPIVGAPVDALVNLADEEK.A	2477.28	1.63	1/1/3e+05/2e+04/5e+05/3e+04	1.67	11	3	3
			K.NVEERPIVGAPVDALVNLADEEKADLLVVGNVGLSTIAGR.L	4114.22	2.42	1/1/3e+04/1e+03/3e+04/2e+03	1.67	11	4	5
			K.NVEERPIVGAPVDALVNLADEEKADLLVVGNVGLSTIAGR.L	4114.22	2.37	1/1/4e+04/4e+02/8e+04/7e+02	1.67	11	5	5
			K.VTGTAPIYEILHDAK.E	1626.86	1.51	1/1/2e+05/1e+04/2e+05/2e+04	1.67	11	2	3
			K.VTGTAPIYEILHDAK.E	1626.86	1.41	1/1/2e+05/5e+04/3e+05/6e+04	1.67	11	3	3
			R.AADILKDESYK.V	1251.63	1.38	1/1/6e+04/1e+04/7e+04/1e+04	1.67	11	2	3
			R.AKVDVLIVHTT.-	1194.7	1.49	1/1/5e+04/4e+03/8e+04/6e+03	1.67	11	2	4
			R.LLGSVPANVSR.R	1111.63	1.52	1/1/4e+04/1e+04/5e+04/1e+04	1.67	11	2	2
			R.LLGSVPANVSR.R	1111.63	1.65	1/1/6e+04/3e+03/1e+05/5e+03	1.67	11	2	3
			K.VDVLIVHTT.-	995.565	0	0/0/1e+04/1e+03/2e+04/2e+03	1.67	11	2	2
			K.VDVLIVHTT.-	995.565	0	0/0/6e+03/1e+02/1e+04/2e+02	1.67	11	2	3
P9WHR5	caeB Carboxylesterase B	caeB			1.51	0	1.51	1	2	2
			H.FDLVGFDPR.G	1064.53	1.51	1/1/1e+04/1e+03/2e+04/2e+03	1.51	1	2	2
			K.VVVVSTTHDPATPYQSGVDLAR.Q	2312.18	0	0/0/9e+03/3e+02/7e+03/4e+02	1.51	1	2	3
			K.VVVVSTTHDPATPYQSGVDLAR.Q	2312.18	0	1/0/5e+04/2e+03/4e+04/7e+03	1.51	1	3	3
P9WPQ3	accA1 Acetyl-/propionyl-coenzyme A carboxylase alpha cha	accA1			1.51	0.4	1.57	58	234	2345
			K.LGFAQNDIELR.G	1274.66	1.5	1/1/4e+04/8e+03/6e+04/1e+04	1.57	58	2	2
			K.NAVAAFDVPVVPGVAR.A	1580.87	1.52	1/1/2e+04/3e+03/2e+04/4e+03	1.57	58	2	3
			K.VIAHGADREEALDRLDQALAR.T	2319.21	2.41	1/1/4e+04/3e+02/5e+04/4e+02	1.57	58	2	5
			K.VIAHGADREEALDRLDQALAR.T	2319.21	1.75	1/1/1e+06/4e+03/2e+06/5e+03	1.57	58	3	5
			K.VIEEAPSPLLDPQTR.E	1663.88	1.36	1/1/1e+05/6e+03/2e+05/8e+03	1.57	58	2	2
			K.VIEEAPSPLLDPQTR.E	1663.88	1.15	1/1/1e+04/1e+03/1e+04/1e+03	1.57	58	2	3
			-.MFDTVLVANRGEIAVR.V	1789.95	1.31	1/1/3e+04/4e+02/3e+04/3e+03	1.57	58	2	5
			R.AGLTDDALVTAAAEVGYPVLIKPSAGGGGK.G	2798.49	2	1/1/4e+04/2e+03/4e+04/3e+03	1.57	58	2	4
			R.AGLTDDALVTAAAEVGYPVLIKPSAGGGGK.G	2798.49	1.57	1/1/6e+05/7e+04/7e+05/1e+05	1.57	58	3	3
			R.AGLTDDALVTAAAEVGYPVLIKPSAGGGGK.G	2798.49	1.58	1/1/1e+06/8e+04/2e+06/1e+05	1.57	58	3	4
			R.AGLTDDALVTAAAEVGYPVLIKPSAGGGGK.G	2798.49	1.52	1/1/1e+05/2e+04/7e+04/3e+04	1.57	58	3	5
			R.AGLTDDALVTAAAEVGYPVLIKPSAGGGGK.G	2798.49	1.62	1/1/2e+05/2e+04/2e+05/2e+04	1.57	58	4	3
			R.AQGDLWAAPSGWR.G	1413.68	1.52	1/1/5e+04/1e+04/7e+04/2e+04	1.57	58	2	2
			R.AQGDLWAAPSGWR.G	1413.68	1.46	1/1/0e+00/4e+03/3e+04/5e+03	1.57	58	2	3
			R.ARVVFLGPPAR.A	1181.7	1.53	1/1/6e+04/5e+03/7e+04/6e+03	1.57	58	2	5
			R.EAMSSFGDDTLFLER.F	1716.77	1.38	1/1/5e+04/1e+03/5e+04/1e+03	1.57	58	2	2
			R.EAMSSFGDDTLFLER.F	1716.77	1.36	1/1/4e+04/4e+03/7e+04/3e+03	1.57	58	2	3
			R.EAMSSFGDDTLFLER.F	1716.77	0.98	1/1/3e+04/1e+04/6e+04/2e+03	1.57	58	2	4
			R.EEALDRLDQALAR.T	1498.77	1.7	1/1/7e+04/1e+03/9e+04/2e+03	1.57	58	2	3
			R.EEALDRLDQALAR.T	1498.77	1.45	1/1/9e+04/1e+03/1e+05/1e+03	1.57	58	3	3
			R.EQMSVTISGLR.R	1219.62	1.4	1/1/3e+04/7e+03/4e+04/1e+04	1.57	58	2	2
			R.EQMSVTISGLRR.D	1375.72	1.51	1/1/1e+05/5e+03/1e+05/2e+04	1.57	58	2	4
			R.FLLADER.V	862.455	1.35	1/1/4e+04/2e+03/6e+04/2e+04	1.57	58	2	2
			R.HIEVQVLADAHGNVVHLGER.E	2193.15	1.56	1/1/4e+04/3e+04/6e+04/2e+04	1.57	58	3	5
			R.HIEVQVLADAHGNVVHLGER.E	2193.15	1.86	1/1/3e+04/7e+03/4e+04/1e+04	1.57	58	4	5
			R.HLWIADER.G	1038.52	1.51	1/1/3e+05/3e+04/4e+05/5e+04	1.57	58	2	4
			R.HVLEADAAVR.L	1079.57	1.53	1/1/3e+05/5e+04/4e+05/6e+04	1.57	58	2	3
			R.LPEALVSAR.R	954.55	1.37	1/1/3e+04/3e+02/2e+04/5e+02	1.57	58	2	2
			R.LPEALVSAR.R	954.55	1.45	1/1/3e+04/2e+03/4e+04/2e+03	1.57	58	2	3
			R.LQVEHPVTEAITGLDLVEWQLR.V	2546.36	2	1/1/2e+05/2e+03/3e+05/3e+03	1.57	58	2	5
			R.LQVEHPVTEAITGLDLVEWQLR.V	2546.36	1.3	1/1/1e+05/2e+03/1e+05/2e+03	1.57	58	3	3
			R.LQVEHPVTEAITGLDLVEWQLR.V	2546.36	1.65	1/1/5e+05/3e+04/5e+05/3e+04	1.57	58	3	4
			R.LQVEHPVTEAITGLDLVEWQLR.V	2546.36	1.55	1/1/2e+06/2e+04/2e+06/3e+04	1.57	58	3	5
			R.LVQDPARLPEALVSAR.R	1733.98	1.47	1/1/4e+04/2e+03/5e+04/7e+03	1.57	58	2	4
			R.LVQDPARLPEALVSAR.R	1733.98	1.45	1/1/8e+04/4e+03/1e+05/8e+03	1.57	58	3	4
			R.PAPDDVLAAGGLYR.Q	1413.73	1.44	1/1/2e+05/6e+03/3e+05/8e+03	1.57	58	2	2
			R.RAQGDLWAAPSGWR.G	1569.78	1.3	1/1/5e+04/3e+03/6e+04/5e+03	1.57	58	2	5
			R.RAQGDLWAAPSGWR.G	1569.78	1.45	1/1/1e+04/1e+03/2e+04/1e+03	1.57	58	3	5
			R.REAMSSFGDDTLFLER.F	1872.87	1.67	1/1/5e+04/7e+03/5e+04/1e+04	1.57	58	3	3
			R.SADFTARPAPDDVLAAGGLYR.Q	2163.08	1.81	1/1/1e+05/2e+04/1e+05/3e+04	1.57	58	2	3
			R.SADFTARPAPDDVLAAGGLYR.Q	2163.08	1.62	1/1/4e+05/9e+04/4e+05/1e+05	1.57	58	3	3
			R.TAVLGVQTNVEFLR.F	1545.85	4.04	1/1/1e+05/3e+03/6e+05/1e+04	1.57	58	2	2
			R.TAVLGVQTNVEFLR.F	1545.85	1.46	1/1/8e+04/5e+03/7e+04/4e+04	1.57	58	2	3
			R.TAVLGVQTNVEFLR.F	1545.85	1.59	1/1/5e+04/4e+03/5e+04/1e+04	1.57	58	2	4
			R.TAVLGVQTNVEFLR.F	1545.85	1.12	1/1/1e+05/9e+02/1e+05/4e+03	1.57	58	2	5
			R.VGDLDTAVLDER.S	1301.65	1.51	1/1/1e+05/7e+03/1e+05/1e+04	1.57	58	2	2
			R.VLAVFEPAGPGVR.V	1310.73	1.48	1/1/3e+04/1e+04/9e+04/2e+04	1.57	58	2	2
			R.VLAVFEPAGPGVR.V	1310.73	1.4	1/1/6e+04/7e+03/1e+05/9e+03	1.57	58	2	3
			R.VQVLVSVGDQVK.V	1269.73	1.46	1/1/1e+05/1e+04/2e+05/1e+04	1.57	58	2	2
			R.VRVGDLDTAVLDER.S	1556.82	1.29	1/1/2e+04/9e+02/4e+04/1e+03	1.57	58	2	3
			R.VVFLGPPAR.A	954.565	2.04	1/1/3e+04/1e+04/3e+04/2e+04	1.57	58	2	2
			R.VVFLGPPAR.A	954.565	1.49	1/1/1e+05/6e+03/1e+05/1e+04	1.57	58	2	3
			R.VVFLGPPAR.A	954.565	1.51	1/1/5e+04/2e+03/5e+04/3e+03	1.57	58	2	4
			T.VLVANRGEIAVR.V	1295.77	1.58	1/1/4e+05/1e+05/9e+05/2e+05	1.57	58	2	4
			T.VLVANRGEIAVR.V	1295.77	1.6	1/1/5e+05/3e+03/7e+05/4e+03	1.57	58	2	5
			T.VLVANRGEIAVR.V	1295.77	1.65	1/1/4e+04/5e+04/6e+04/7e+04	1.57	58	3	4
			T.VLVANRGEIAVRVIR.T	1664.02	1.51	1/1/1e+04/1e+04/2e+04/1e+04	1.57	58	2	5
			T.VLVANRGEIAVRVIR.T	1664.02	1.55	1/1/4e+04/2e+04/5e+04/3e+04	1.57	58	3	5
			K.LGFAQNDIELR.G	1274.66	0	0/0/2e+04/9e+02/3e+04/2e+03	1.57	58	2	3
			-.MFDTVLVANR.G	1164.6	0	1/0/6e+04/1e+04/5e+04/6e+03	1.57	58	2	2
			R.AIEVMGDKIAAK.N	1244.68	0	0/0/4e+03/1e+03/5e+03/2e+02	1.57	58	2	3
			R.ARVVFLGPPAR.A	1181.7	0	0/0/0e+00/0e+00/7e+03/2e+02	1.57	58	3	5
			R.HIEVQVLADAHGNVVHLGER.E	2193.15	0	0/0/1e+04/4e+03/2e+04/2e+03	1.57	58	2	5
			R.LVQDPARLPEALVSAR.R	1733.98	0	0/0/2e+05/1e+04/3e+05/3e+04	1.57	58	2	3
			R.LVQDPARLPEALVSAR.R	1733.98	0	0/0/3e+05/2e+04/5e+05/5e+04	1.57	58	3	3
			R.REAMSSFGDDTLFLER.F	1872.87	0	1/0/0e+00/1e+03/1e+04/3e+03	1.57	58	2	3
			R.SADFTARPAPDDVLAAGGLYR.Q	2163.08	0	0/0/1e+04/3e+02/2e+04/5e+02	1.57	58	3	4
			R.TGAQAIHPGYGFLAENADFAAACER.A	2637.21	0	0/0/0e+00/2e+02/0e+00/0e+00	1.57	58	3	3
			R.VDSSLLGGTVVGSDYDPLLTK.V	2136.1	0	1/0/2e+04/4e+03/3e+04/1e+03	1.57	58	2	3
			R.VDSSLLGGTVVGSDYDPLLTK.V	2136.1	0	0/0/4e+04/6e+05/4e+04/4e+03	1.57	58	3	3
			R.VGDLDTAVLDER.S	1301.65	0	0/0/4e+04/1e+03/4e+04/3e+03	1.57	58	2	3
			R.VQVLVSVGDQVK.V	1269.73	0	0/0/1e+04/3e+02/2e+04/1e+03	1.57	58	2	3
O05842	Rv3224 Citronellol/citronellal dehydrogenase	Rv3224			1.52	0.26	1.52	2	23	25
			K.WLRPTAYMMAK.Y	1366.69	1.71	1/1/9e+03/2e+02/1e+04/4e+02	1.52	2	3	5
			R.ADGIASNTLWPR.T	1299.66	1.34	1/1/3e+04/2e+03/4e+04/1e+04	1.52	2	2	2
			K.LPGTVFTAAK.E	1003.57	0	0/0/3e+04/1e+03/3e+04/2e+03	1.52	2	2	2
			K.WLRPTAYMMAK.Y	1366.69	0	0/0/2e+04/2e+03/3e+04/2e+04	1.52	2	2	5
			R.ENPHILTLSPPILLEK.K	1814.04	0	1/0/2e+04/7e+02/3e+04/9e+02	1.52	2	2	4
			R.SRKPEVYADAAYVIVNKPATEYTGK.T	2770.44	0	1/0/3e+04/2e+03/5e+04/5e+03	1.52	2	3	5
			R.SRKPEVYADAAYVIVNKPATEYTGK.T	2770.44	0	1/0/5e+03/2e+03/3e+04/3e+03	1.52	2	4	5
P71538	accA2 Acetyl-/propionyl-coenzyme A carboxylase alpha cha	accA2			1.52	0.19	1.54	31	234	2345
			K.IIEEAPSPLVER.V	1351.73	1.28	1/1/4e+04/2e+03/4e+04/1e+04	1.54	31	2	2
			K.IIEEAPSPLVER.V	1351.73	1.55	1/1/1e+04/2e+03/2e+04/6e+03	1.54	31	2	3
			K.KLMAAAGVPVLEELDPDAVTTAQLPVLVK.A	2988.67	1.3	1/1/3e+04/6e+03/3e+04/6e+03	1.54	31	3	3
			K.KLMAAAGVPVLEELDPDAVTTAQLPVLVK.A	2988.67	1.41	1/1/7e+04/8e+03/4e+04/1e+04	1.54	31	3	4
			K.KLMAAAGVPVLEELDPDAVTTAQLPVLVK.A	2988.67	1.51	1/1/2e+04/8e+02/3e+04/1e+03	1.54	31	4	3
			K.TYRDDADTEHRVEYR.F	1925.87	1.78	1/1/5e+03/5e+01/5e+03/4e+01	1.54	31	3	4
			R.AQFDSLGQR.T	1020.5	1.43	1/1/4e+04/7e+03/4e+04/8e+03	1.54	31	2	2
			R.FPEPSSAVEQGSLVAPMPGNVIR.I	2382.21	1.55	1/1/4e+04/2e+03/3e+04/3e+03	1.54	31	2	3
			R.GPVHLVALSR.F	1047.62	1.46	1/1/1e+05/3e+04/1e+05/4e+04	1.54	31	2	5
			R.HGPDVYVDSAR.G	1214.57	1.66	1/1/2e+04/2e+03/3e+04/3e+03	1.54	31	2	3
			R.LAASAIGYTGAGTVEFLADDSPGR.E	2339.15	1.44	1/0/2e+04/1e+03/3e+04/1e+03	1.54	31	3	4
			R.LDSGIVDGSTVSIHYDPMLAK.V	2218.1	1.49	1/1/8e+03/1e+03/1e+04/1e+03	1.54	31	2	4
			R.LDSGIVDGSTVSIHYDPMLAK.V	2218.1	2	1/1/2e+04/1e+02/3e+04/2e+02	1.54	31	2	5
			R.LDTEPPPAQGYSIEAR.L	1742.85	1.47	1/1/7e+04/4e+03/1e+05/2e+03	1.54	31	2	2
			R.LGLGTVAVYTDPDAAAPHVAEADAR.V	2480.24	1.54	1/1/7e+04/1e+03/8e+04/2e+03	1.54	31	2	3
			R.LGLGTVAVYTDPDAAAPHVAEADAR.V	2480.24	1.55	1/1/2e+04/1e+04/5e+04/1e+04	1.54	31	3	3
			R.LGLGTVAVYTDPDAAAPHVAEADAR.V	2480.24	1.69	1/1/7e+04/3e+03/8e+04/9e+03	1.54	31	3	4
			R.LGLGTVAVYTDPDAAAPHVAEADAR.V	2480.24	1.46	1/1/1e+04/1e+03/2e+04/2e+03	1.54	31	3	5
			R.LSAIAAALADAEHNR.A	1521.79	1.18	1/1/5e+04/1e+04/6e+04/2e+04	1.54	31	2	3
			R.LSAIAAALADAEHNR.A	1521.79	1.18	1/1/1e+05/4e+04/2e+05/3e+04	1.54	31	3	3
			R.LYAEDPAHGWQPQAGVMHTIEVPGVR.A	2858.4	1.66	1/1/2e+04/5e+03/2e+04/7e+03	1.54	31	3	4
			R.LYAEDPAHGWQPQAGVMHTIEVPGVR.A	2858.4	1.52	1/1/2e+05/1e+04/2e+05/1e+04	1.54	31	3	5
			R.LYAEDPAHGWQPQAGVMHTIEVPGVR.A	2858.4	1.75	1/1/3e+04/1e+04/4e+04/2e+04	1.54	31	4	4
			R.RLGLGTVAVYTDPDAAAPHVAEADAR.V	2636.34	1.62	2/2/1e+04/7e+03/2e+04/8e+03	1.54	31	3	4
			R.RLGLGTVAVYTDPDAAAPHVAEADAR.V	2636.34	1.7	1/1/1e+04/7e+02/1e+04/1e+03	1.54	31	3	5
			R.RQAALVLADALVR.A	1394.84	1.34	1/1/6e+04/8e+03/1e+05/1e+04	1.54	31	2	5
			R.TGLALPGDPVVQLVSADVDQVVLAQDGVAHGFTVAR.H	3615.92	1.82	1/1/5e+04/8e+03/1e+05/1e+04	1.54	31	3	5
			R.TGLALPGDPVVQLVSADVDQVVLAQDGVAHGFTVAR.H	3615.92	1.8	1/1/3e+04/1e+03/4e+04/1e+03	1.54	31	4	4
			R.TGLALPGDPVVQLVSADVDQVVLAQDGVAHGFTVAR.H	3615.92	1.76	1/1/1e+05/3e+03/2e+05/4e+03	1.54	31	4	5
			R.VVHELSALPAEVEAAR.R	1689.9	1.38	1/1/4e+04/1e+04/4e+04/2e+04	1.54	31	2	3
			R.VVHELSALPAEVEAAR.R	1689.9	1.35	1/1/1e+05/2e+04/1e+05/3e+04	1.54	31	3	3
			K.TYRDDADTEHRVEYR.F	1925.87	0	1/0/3e+03/1e+01/2e+03/2e+01	1.54	31	2	4
			M.RVVHELSALPAEVEAAR.R	1847.01	0	1/0/5e+03/2e+03/1e+04/1e+03	1.54	31	2	5
			R.AQFDSLGQR.T	1020.5	0	0/0/5e+03/3e+02/5e+03/3e+02	1.54	31	2	3
			R.ASAGVFSSIPSGWR.N	1420.71	0	0/0/3e+04/6e+03/5e+04/1e+04	1.54	31	2	3
			R.ELLVNVLR.H	954.586	0	0/0/8e+03/1e+03/1e+04/1e+03	1.54	31	2	2
			R.FPEPSSAVEQGSLVAPMPGNVIR.I	2382.21	0	0/0/8e+04/2e+03/2e+04/4e+02	1.54	31	2	2
			R.HPAFLDGATDTGFFDTHGMAELSTPLADTATLR.L	3477.64	0	0/0/0e+00/1e+03/5e+04/4e+03	1.54	31	3	4
			R.HPAFLDGATDTGFFDTHGMAELSTPLADTATLR.L	3477.64	0	1/0/0e+00/8e+03/1e+05/2e+04	1.54	31	4	4
			R.LGLGTVAVYTDPDAAAPHVAEADAR.V	2480.24	0	1/0/2e+04/4e+02/2e+04/4e+02	1.54	31	2	4
			R.RLGLGTVAVYTDPDAAAPHVAEADAR.V	2636.34	0	1/0/0e+00/6e+03/1e+04/7e+03	1.54	31	4	4
			R.TGLALPGDPVVQLVSADVDQVVLAQDGVAHGFTVAR.H	3615.92	0	1/0/3e+04/8e+02/4e+04/8e+02	1.54	31	3	4
			R.VLVANRGEIAR.R	1196.7	0	0/0/7e+03/6e+02/8e+03/9e+02	1.54	31	2	4
			R.VVHELSALPAEVEAARR.E	1847.01	0	0/0/8e+03/5e+03/7e+03/5e+03	1.54	31	3	4
			R.VVHELSALPAEVEAARR.E	1847.01	0	0/0/4e+03/4e+03/7e+03/5e+03	1.54	31	4	4
			R.YLPTGHHVEVQVMADTHGTVWAVGER.E	2889.41	0	1/0/5e+04/7e+03/5e+04/6e+02	1.54	31	3	5
P95072	sppA Possible protease IV SppA (Endopeptidase IV) (Sign	sppA			1.52	3.49	2.2	28	23	2345
			K.SAANLFTEDGFTDAHR.E	1750.79	1.37	1/1/1e+05/1e+04/1e+05/2e+04	2.2	28	2	3
			K.SAANLFTEDGFTDAHR.E	1750.79	1.37	1/1/2e+05/2e+04/2e+05/2e+04	2.2	28	3	3
			K.VLAGLDEDTEVR.I	1315.66	1.44	1/1/5e+04/1e+03/8e+04/3e+03	2.2	28	2	2
			P.RLTPPVPSIPGR.R	1288.76	1.48	1/1/2e+04/5e+03/2e+04/7e+03	2.2	28	2	5
			R.DAVAAIHR.A	851.461	1.44	1/1/1e+04/1e+03/2e+04/2e+03	2.2	28	2	3
			R.EAEADLFYSDFVER.V	1689.75	1.31	1/1/2e+04/7e+02/3e+04/8e+02	2.2	28	2	4
			R.EVAADDSVSAIVLR.V	1443.76	1.38	1/1/1e+05/4e+03/1e+05/4e+03	2.2	28	2	2
			R.GGPQFLPLGPSSAGGDTIAAALR.E	2153.13	1.78	1/1/6e+04/2e+03/8e+04/2e+03	2.2	28	2	2
			R.GGPQFLPLGPSSAGGDTIAAALR.E	2153.13	1.88	1/1/2e+05/7e+03/3e+05/1e+04	2.2	28	3	3
			R.GRVWTGADALDR.G	1315.66	20	0/0/0e+00/1e+02/3e+04/2e+03	2.2	28	2	4
			R.IVSYPGSSLWDMVRPR.P	1862.95	1.57	1/1/5e+04/1e+03/4e+04/2e+03	2.2	28	2	5
			R.IVSYPGSSLWDMVRPRPSSR.P	2290.17	1.64	1/1/6e+04/3e+03/4e+04/4e+03	2.2	28	3	5
			R.IVSYPGSSLWDMVRPRPSSRPAAA.S	2600.34	1.71	1/1/3e+04/4e+03/7e+04/3e+03	2.2	28	3	5
			R.KMTTDAVDVVAR.G	1304.68	1.37	1/1/2e+05/1e+04/2e+05/3e+04	2.2	28	2	3
			R.LTPPVPSIPGR.R	1132.66	1.29	1/1/3e+04/1e+03/3e+04/2e+03	2.2	28	2	3
			R.LTPPVPSIPGRR.S	1288.76	1.42	1/1/2e+05/2e+04/3e+05/3e+04	2.2	28	2	5
			R.NIGVDALDELADR.A	1399.69	1.45	1/1/8e+04/2e+03/1e+05/1e+03	2.2	28	2	2
			R.NIGVDALDELADRAPLLR.D	1951.06	1.71	1/1/3e+04/9e+03/5e+04/1e+04	2.2	28	3	3
			R.SKPTIAVVTLEGPIVNGR.G	1851.07	1.93	1/1/0e+00/8e+02/1e+04/1e+03	2.2	28	2	4
			R.SKPTIAVVTLEGPIVNGR.G	1851.07	1.62	1/1/2e+05/9e+03/2e+05/1e+04	2.2	28	2	5
			R.SKPTIAVVTLEGPIVNGR.G	1851.07	1.93	1/1/4e+04/3e+03/4e+04/4e+03	2.2	28	3	4
			R.SKPTIAVVTLEGPIVNGR.G	1851.07	1.58	1/1/9e+04/1e+04/7e+04/2e+04	2.2	28	3	5
			R.TNANADAWSIDAPFTPDQQAHR.E	2426.11	1.55	1/1/1e+05/1e+04/2e+05/1e+04	2.2	28	2	3
			R.TNANADAWSIDAPFTPDQQAHR.E	2426.11	1.6	1/1/8e+05/5e+04/1e+06/6e+04	2.2	28	3	3
			R.VDSPGGSVTASETIWR.E	1660.81	1.33	1/1/8e+04/8e+03/1e+05/8e+03	2.2	28	2	2
			R.VDSPGGSVTASETIWR.E	1660.81	1.16	1/1/2e+04/5e+02/1e+04/6e+02	2.2	28	2	3
			R.VWTGADALDR.G	1102.54	1.69	1/1/5e+04/3e+03/8e+04/3e+03	2.2	28	2	2
			R.YASSARPR.L	906.467	1.5	1/1/2e+04/7e+02/3e+04/5e+02	2.2	28	2	5
			R.EVAADDSVSAIVLR.V	1443.76	0	0/0/2e+04/9e+02/4e+04/4e+03	2.2	28	2	4
			R.GGPQFLPLGPSSAGGDTIAAALR.E	2153.13	0	1/0/2e+05/5e+03/4e+05/5e+04	2.2	28	3	2
			R.GLVDELGGLR.T	1027.57	0	0/0/2e+04/6e+03/3e+04/1e+04	2.2	28	2	2
			R.VWTGADALDR.G	1102.54	0	1/0/1e+04/1e+03/2e+04/4e+02	2.2	28	2	3
P9WH25	rpsI 30S ribosomal protein S9	rpsI			1.52	0.38	1.63	5	23	235
			K.APLVTVDRVESFDIFAHLGGGGPSGQAGALR.L	3094.6	2.28	1/1/6e+04/5e+03/8e+04/8e+03	1.63	5	3	5
			R.ALILVSPEDRPALK.K	1520.89	1.32	1/1/1e+04/1e+03/1e+04/2e+03	1.63	5	2	3
			R.ALILVSPEDRPALK.K	1520.89	1.45	1/1/6e+04/2e+03/6e+04/3e+03	1.63	5	3	3
			R.ALILVSPEDRPALKK.A	1648.99	1.57	1/1/1e+04/1e+03/2e+04/2e+03	1.63	5	3	5
			R.SLEDYFPNK.V	1111.52	1.52	1/1/9e+03/6e+02/1e+04/7e+02	1.63	5	2	2
			K.APLVTVDRVESFDIFAHLGGGGPSGQAGALR.L	3094.6	0	1/0/6e+04/1e+04/5e+04/3e+03	1.63	5	4	5
			R.ALILVSPEDRPALK.K	1520.89	0	1/0/5e+03/2e+02/1e+04/4e+02	1.63	5	2	4
			R.SLEDYFPNKVHQQLIK.A	1959.03	0	1/0/2e+04/3e+02/3e+04/4e+03	1.63	5	3	5
			R.VESFDIFAHLGGGGPSGQAGALR.L	2243.12	0	0/0/3e+04/2e+03/5e+04/1e+03	1.63	5	3	4
P9WHP5	Rv2744c 35 kDa protein	Rv2744c			1.52	0	1.52	1	2	4
			K.TLHDQALSAAAQAK.K	1423.74	1.52	1/1/3e+04/8e+02/3e+04/8e+02	1.52	1	2	4
[truncated: 3,159 more rows]

## Sheet: AC92_C – AA692 2 µM – rep1
uniprot	description	symbol	sequence	mass	mr.set_1	sd.set_1	mean.set_1	noqp.set_1	charge	segment
[truncated: 4,869 more rows]

[truncated: 11 more sheets: AC92_D – AA692 2 µM – rep2, AC114_E – AA691 2 µM – rep1, AC114_F – AA691 2 µM – rep2, AC114_G – AA692 2 µM – rep1, AC114_H – AA692 2 µM – rep2, AC114_I – AA702 2 µM – rep1, AC114_J – AA702 2 µM – rep2, AC157_R – AA691, AC157_S – AA692, AC157_T – AA701, AC157_U – AA702]
