# Supplementary material for: Identification of cell wall synthesis inhibitors active against Mycobacterium tuberculosis by competitive activity-based protein profiling
Source: Cell Chem Biol. 2022 May 19;29(5):883–896.e5. doi: 10.1016/j.chembiol.2021.09.002 (PMC8964833; doi:10.1016/j.chembiol.2021.09.002)
Supplement: Table S5. Visual MIC for Mtb::ribo-TesA, related to Table 2 [file mmc6.xlsx]

## Sheet: Sheet1
Table S5. Visual MIC for M. tuberculosis expressing theophilline-inducible TesA, Related to Table 2
	Experiment 1			Experiment 2
Inducer:	0	1	2	0	1	2	mM theophylline
AA691	6	13	13	6	6	6
AA692	13	25	25	13	13	13
AA701	50	50	100	50	50	50
AA702	>100	>100	>100	>100	>100	>100
Rifampicin	1	1	1	1	1	1
Isoniazid	0.1	0.1	0.1	0.1	0.1	0.1
DMSO	No change in growth across all samples.
All compound concentrations in μM
